# Supplementary material for: Multi-domain O-GlcNAcase structures reveal allosteric regulatory mechanisms
Source: Nat Commun. 2025 Oct 3;16:8828. doi: 10.1038/s41467-025-63893-2 (PMC12494797; doi:10.1038/s41467-025-63893-2)
Supplement: Supplementary file 4 — Source data [file 41467_2025_63893_MOESM4_ESM.zip]

Archive with 3 entries (3 files):
- NCOMMS-25-18829C_SD.xlsx
- NCOMMS-25-18829C_Dataset3.cif
- NCOMMS-25-18829C_Dataset2.cif
