# Supplementary material for: Multi-domain O-GlcNAcase structures reveal allosteric regulatory mechanisms
Source: Nat Commun. 2025 Oct 3;16:8828. doi: 10.1038/s41467-025-63893-2 (PMC12494797; doi:10.1038/s41467-025-63893-2)
Supplement: Supplementary file 4 — Source data [file 41467_2025_63893_MOESM4_ESM.zip › NCOMMS-25-18829C_SD.xlsx]

## Sheet: FACS_raw_data
Table 1
Cellular OGT-sfGFP, mScarlet3-OGA, O-GlcNAc levels using mTagBFP2 positive cells normalised to mTagBFP2 negative cells
Experiment A	s
Plasmid Construct	Mock	OGA-WT	OGA-D175N	OGA-HAT	OGA-Cata	OGA-Cata(D175N)	OGA-2FAG	OGA-linker-Ta	OGA-linker-Ta+5	OGA-PGISDA
Independent Replicate 1	1.03	1.24	1.03	1.03	1.29	1.04	1.13	1.11	1.11	1.15
Independent Replicate 2	1.03	1.2	1.01	1.01	1.3	1.04	1.1	1.09	1.11	1.12
Independent Replicate 3	1.02	1.19	0.99	1.03	1.31	1.03	1.08	1.07	1.1	1.09
Independent Replicate 4	1.06	1.21	1.02	1.05	1.28	1.03	1.09	1.08	1.11	1.12
Experiment A	Endogenous mScarlet3-OGA levels
Plasmid Construct	Mock	OGA-WT	OGA-D175N	OGA-HAT	OGA-Cata	OGA-Cata(D175N)	OGA-2FAG	OGA-linker-Ta	OGA-linker-Ta+5	OGA-PGISDA
Independent Replicate 1	1.1	0.88	1.35	1.09	0.59	1	1.06	1.03	1.04	0.98
Independent Replicate 2	1.09	0.81	1.3	1.05	0.55	0.99	1.03	0.98	1.03	0.93
Independent Replicate 3	1.1	0.86	1.31	1.12	0.61	1.03	1.07	1.03	1.07	1.01
Independent Replicate 4	1.13	0.91	1.28	1.13	0.69	1	1.07	1.03	1.06	1.01
Experiment A	Endogenous O-GlcNAc (RL2-AlexFLuor647) levels
Plasmid Construct	Mock	OGA-WT	OGA-D175N	OGA-HAT	OGA-Cata	OGA-Cata(D175N)	OGA-2FAG	OGA-linker-Ta	OGA-linker-Ta+5	OGA-PGISDA
Independent Replicate 1	1.05	0.66	1.12	1.05	0.6	1.1	0.89	0.96	0.95	0.9
Independent Replicate 2	1.06	0.69	1.09	1.06	0.61	1.12	0.9	0.96	0.97	0.9
Independent Replicate 3	1.06	0.72	1.08	1.06	0.62	1.1	0.91	0.98	0.98	0.93
Independent Replicate 4	1.07	0.79	1.07	1.07	0.7	1.1	0.94	1	1	0.96
Experiment B	Endogenous OGT-sfGFP levels
Plasmid Construct	Mock	OGA-WT	OGA-D175N	OGA-2KA	OGA-W679A
Independent Replicate 1	1.13	1.36	1.06	1.39	1.32
Independent Replicate 2	1.1	1.33	1.05	1.3	1.28
Independent Replicate 3	1.14	1.3	1.12	1.3	1.27
Independent Replicate 4	1.01	1.2	1.02	1.23	1.17
Experiment B	Endogenous mScarlet3-OGA levels
Plasmid Construct	Mock	OGA-WT	OGA-D175N	OGA-2KA	OGA-W679A
Independent Replicate 1	1.18	0.84	1.55	0.85	0.79
Independent Replicate 2	1.21	0.97	1.45	0.98	0.93
Independent Replicate 3	1.21	0.98	1.52	0.96	0.97
Independent Replicate 4	1.12	0.97	1.38	1.05	0.92
Experiment B	Endogenous O-GlcNAc (RL2-AlexFluor647) levels
Plasmid Construct	Mock	OGA-WT	OGA-D175N	OGA-2KA	OGA-W679A
Independent Replicate 1	1.25	0.71	1.19	0.69	0.71
Independent Replicate 2	1.08	0.8	1.15	0.79	0.8
Independent Replicate 3	1.16	0.85	1.25	0.8	0.88
Independent Replicate 4	1.05	0.78	1.14	0.82	0.79

## Sheet: SPR_raw_data
AcCoA Concentration [uM]	Oceanicola granulosus HAT	Homo sapiens HAT	Drosophila HAT	C elegans HAT	Gallus gallus HAT	Mus musculus HAT	Danio rerio HAT	Trichoplax adhaerens HAT
2.06e-06	5.6	0.12	-0.03	-0.02	0.02	0.02	0.01	-0.12
6.17e-06	11.41	0.25	0.11	-0.02	0.28	0.32	0.19	0.18
1.85e-05	15.94	-0.16	-0.29	-0.2	-0.18	-0.13	-0.12	-0.19
5.56e-05	18.43	-0.05	-0.25	-0.07	0.33	0.06	-0.14	0.24
0.000167	20.05	-0.23	-1.06	-0.51	0.74	-0.06	-0.27	0.14
0.0005	20.84	-0.64	-3.16	-1.58	1.78	-0.12	-0.73	0.04

## Sheet: DSF_raw data
Cycle	Temperature [°C]	"TapHAT 661"						"TapHAT 668"						"TAPHAT 655"												"TaPHAT"												"TapHAT 582"
	Well	A1	A2	A3	A4	A5	A6	A7	A8	A9	A10	A11	A12	B1	B2	B3	B4	B5	B6	B7	B8	B9	B10	B11	B12	C1	C2	C3	C4	C5	C6	C7	C8	C9	C10	C11	C12	D1	D2	D3	D4	D5	D6	D7	D8	D9	D10	D11	D12
1	20	9078.39	9130.1	9049.52	9184.8	9055.12	9213.16	6794.99	7002.91	6983.36	6859.91	6808.75	6763.02	9638.96	9862.78	9835.53	9973.62	9985.91	10097.7							7872.86	8055.9	8003.43	8113.96	8103.11	8100.51							11045.6	11116.9	11490.7	11506.9	11545.6	11691.5
2	21	9174.11	9226.37	9144.79	9282.77	9151.19	9312.98	6897.66	7116.95	7101.09	6975.1	6921.66	6884.1	9752.73	9985.17	9958.79	10101.2	10116.6	10229.7							8008.96	8207.08	8156.12	8272.25	8263.58	8261.95							11104.9	11181.5	11560.2	11577.9	11625.8	11774.1
3	22	9269.82	9322.64	9240.07	9380.75	9247.27	9412.8	7000.32	7231	7218.82	7090.3	7034.58	7005.18	9866.5	10107.6	10082.1	10228.8	10247.4	10361.8							8145.06	8358.25	8308.8	8430.54	8424.05	8423.4							11164.2	11246.2	11629.7	11648.9	11706	11856.8
4	23	9365.54	9418.9	9335.35	9478.72	9343.34	9512.63	7102.98	7345.04	7336.55	7205.49	7147.49	7126.26	9980.27	10230	10205.3	10356.3	10378.1	10493.9							8281.16	8509.42	8461.48	8588.83	8584.52	8584.84							11223.5	11310.8	11699.2	11719.9	11786.3	11939.4
5	24	9461.25	9515.17	9430.62	9576.69	9439.42	9612.45	7205.65	7459.08	7454.28	7320.69	7260.4	7247.34	10094	10352.4	10328.6	10483.9	10508.9	10626							8417.26	8660.59	8614.17	8747.12	8744.99	8746.29							11282.8	11375.4	11768.7	11790.9	11866.5	12022
6	25	9556.97	9611.44	9525.9	9674.67	9535.49	9712.27	7308.31	7573.13	7572.01	7435.89	7373.31	7368.42	10207.8	10474.8	10451.8	10611.5	10639.6	10758.1							8553.35	8811.76	8766.85	8905.41	8905.46	8907.73							11342.1	11440	11838.2	11861.9	11946.7	12104.7
7	26	9652.68	9707.71	9621.18	9772.64	9631.57	9812.09	7410.97	7687.17	7689.74	7551.08	7486.23	7489.49	10321.6	10597.2	10575.1	10739	10770.3	10890.1							8689.45	8962.94	8919.53	9063.7	9065.93	9069.18							11401.4	11504.6	11907.7	11933	12026.9	12187.3
8	27	9778.75	9831.71	9744.17	9898.82	9754.9	9940.81	7532.74	7822.81	7829.79	7688.85	7620.57	7635.85	10460.4	10745.5	10723.8	10893.3	10927	11048.8							8855.85	9144.72	9102.56	9254.6	9257.53	9262.63							11479.4	11589.3	11996.6	12023.6	12127	12291.7
9	28	9937.39	9986.73	9897.49	10055.7	9908.68	10100.4	7676.62	7981.81	7995.14	7850.3	7780.33	7808.19	10626.4	10922.2	10899.7	11076.3	11111.8	11237.4							9055.79	9359.9	9319.06	9480.99	9483.56	9491.33							11580.2	11696.7	12109.3	12138.2	12251.5	12421.5
10	29	10132.5	10176.6	10086	10247.1	10097	10294.9	7844.76	8168.75	8189.1	8040.47	7967.99	8012.62	10823.2	11129.6	11107.2	11291	11329	11458.1							9294.68	9613.32	9574.14	9748.05	9749.73	9762.11							11709.3	11831.2	12251.4	12281.9	12406.5	12581.6
11	30	10368.3	10404.9	10313.1	10477.2	10323.8	10526.9	8042.85	8384.96	8418.14	8260.68	8190.43	8248.25	11053.6	11370.6	11348.7	11540.2	11581.4	11712.9							9578.29	9911.78	9874.3	10062.7	10062.2	10080.3							11871.7	11997.5	12428.9	12460.4	12598.5	12779
12	31	10648.2	10676.3	10583.3	10749.8	10592.7	10801.3	8273.18	8636.99	8684.66	8518.12	8448.69	8524.08	11319	11647.1	11626.8	11825.8	11870.8	12004.9							9910.7	10261.3	10225.7	10429.7	10428.2	10452.1							12072	12202.6	12647.4	12680.8	12833.1	13020.5
13	32	10976.7	10994.8	10900.9	11069.6	10907	11123.3	8541.44	8929.94	8994.03	8816.86	8750.4	8844.18	11622.1	11960.9	11943	12149.9	12199.7	12336.3							10299.6	10669.6	10636.5	10857.2	10856.5	10884.6							12317.2	12452.2	12914.3	12949.2	13117.5	13313
14	33	11358.7	11365.9	11269.6	11441	11272.6	11497.8	8852.25	9269.68	9351.63	9164.55	9099.15	9217.34	11964.9	12313.6	12299.5	12514.6	12570.3	12708.4							10752.7	11145.5	11114.9	11354.9	11355.2	11387.3							12612.3	12753.6	13235.6	13273	13458.3	13664.3
15	34	11798.2	11793.1	11692.6	11867.5	11692.1	11928.4	9211.3	9662.25	9763.36	9565.62	9501.29	9647.58	12347.2	12706.3	12696.2	12920.2	12982.4	13122.3							11278.1	11698.4	11669.8	11930.6	11933.7	11967.7							12963.1	13113	13618.5	13658.5	13861.9	14081.3
16	35	12298.8	12279.2	12173.1	12351.2	12167.8	12418.8	9623.11	10116.1	10235.2	10028.5	9961.79	10145.7	12769.1	13139.5	13133.5	13367.1	13437	13578.8							11884.8	12336.4	12310.4	12594.1	12602.1	12636.6							13374.3	13536.2	14068.2	14112	14332.9	14569
17	36	12862.8	12827	12713.3	12893.5	12704.4	12968.6	10095.7	10634.3	10777	10556	10490.6	10713.5	13231.5	13613.2	13610.9	13855.8	13933.3	14077.7							12582.6	13068.9	13047.9	13355.4	13370.9	13404.2							13851	14025.5	14588.4	14635.7	14875.6	15130.5
18	37	13488.9	13436.3	13311	13493.1	13299.8	13575.3	10630.1	11220.5	11389.5	11151.1	11087.8	11353.7	13731.9	14124.2	14126.8	14383.3	14469	14616.2							13376.6	13901.9	13885.5	14220.8	14242.9	14277.5							14390.4	14580.2	15177.4	15229.7	15489.4	15763.8
19	38	14173.8	14101.2	13964	14146.7	13949.1	14235.4	11222.6	11871.2	12068.5	11810	11749	12062.8	14267.3	14670.8	14678.4	14946.7	15041.3	15192.7							14270.8	14837.8	14828.1	15192.7	15222.8	15259.5							14989.5	15195.7	15831.1	15888.3	16170.5	16464.3
20	39	14909	14814	14665.4	14847.5	14645	14941.6	11860.6	12574.1	12803.4	12517	12466.7	12822.5	14835.1	15250.1	15263.4	15544.7	15648	15806							15261.4	15872.4	15869.8	16268.7	16306	16345.2							15638.7	15861.8	16536.8	16600.2	16907	17220.8
21	40	15682	15564	15403.3	15583.9	15376.6	15682.9	12523.8	13315	13576.8	13260.5	13222.6	13620.2	15434.5	15862.9	15882.6	16178.5	16290.1	16458.6							16335.3	16990.2	16995.5	17431.2	17477.7	17520.6							16321.5	16560.7	17274.8	17345.7	17681.2	18014.2
22	41	16478.1	16334.7	16162.9	16344.5	16126.4	16450.4	13195.8	14093.5	14379.3	14037.9	14008	14452.9	16070.6	16517.1	16545	16857.4	16977.7	17161.4							17466.1	18165.1	18175.3	18654	18708	18757.3							17014.3	17271.1	18020.5	18101.9	18470.2	18822.1
23	42	17283.7	17111.6	16933.1	17117.4	16887.1	17233.4	13888.1	14922.4	15232.5	14863.6	14840.2	15336.2	16765.6	17238.5	17278	17608	17739.4	17945.8							18619	19359.9	19376.5	19897.6	19965.3	20019.1							17697	17969.4	18750	18844.3	19251.1	19623.1
24	43	18092.3	17892.9	17709.9	17899.9	17653.3	18031	14654.5	15859.9	16189.5	15789.6	15772.5	16317.9	17564.6	18079.9	18136.4	18486.8	18631.7	18871.2							19746.2	20525.5	20548	21113.3	21201.8	21258.7							18347.1	18636.3	19441.8	19553.2	20004.5	20399
25	44	18915.9	18693.1	18508.6	18707	18444.8	18856.7	15628.2	17016.7	17367.2	16931	16910.7	17517.1	18547.6	19132.8	19213.1	19585.4	19749.7	20035.3							20795.3	21609	21642.8	22247.6	22365.3	22427.8							18949.8	19261.5	20087.1	20221.1	20723.7	21145.7
26	45	19803.1	19563.4	19380.6	19595.1	19313	19764.6	17031	18586.7	18957	18475.1	18435.2	19122.9	19836.4	20529.3	20640.4	21036.7	21228.6	21580.9							21714.7	22565.2	22614.1	23254.7	23409.1	23479.4							19506.9	19855.5	20697.6	20862.2	21422.4	21880.9
27	46	20865.5	20614.8	20437.8	20669.4	20367.6	20862.5	19150.6	20813.5	21223.4	20664.7	20596.7	21380.6	21566.9	22410	22557.9	22979	23213.4	23657.7							22478.6	23369.3	23442.1	24109.5	24313.1	24392.1							20060.8	20467	21328.2	21531.6	22155.5	22664.1
28	47	22278.9	22018.7	21849.3	22095.9	21769.3	22316.4	22247.3	23946.6	24410.9	23741.2	23617.4	24548.4	23780.9	24814.7	24999.4	25448.1	25739.2	26303.9							23102.1	24040.8	24143.8	24830.5	25091	25183.1							20700	21192.6	22079.6	22330.8	23026.3	23602
29	48	24240.5	23961.7	23796.4	24057.1	23700	24311.9	26404.6	28061.3	28617.8	27778	27570.3	28719	26360.7	27604.8	27823.3	28298.7	28662	29371.1							23654.1	24655	24793.8	25490.9	25817.4	25925.1							21557.7	22166.3	23092.8	23400.2	24180.6	24843.9
30	49	26865	26551.2	26383.5	26658.2	26260.3	26960.2	31386.9	32954.1	33635.2	32559.1	32238.3	33684.2	29061.1	30508.8	30751	31252.1	31696.2	32563.6							24262	25345.7	25518.1	26223.5	26626.3	26751.2							22784.7	23539.5	24520.1	24893.9	25779.1	26553.2
31	50	30058.5	29689.4	29512.2	29798	29352.9	30172.4	36683.9	38154	38986.6	37621.5	37171	38970.1	31544.1	33157.9	33416.1	33934.7	34462.2	35481							25103.1	26286.7	26492.2	27203.4	27694.6	27841.6							24492	25411.1	26460	26909.8	27925.4	28835.9
32	51	33497.9	33065.9	32866.5	33165.6	32675.4	33622	41647.6	43034.2	44036.7	42334.4	41773.8	43930.8	33430.4	35157.1	35421.5	35949	36546	37691.9							26334.1	27636.2	27864.6	28590.8	29182.3	29354.5							26653.3	27736.1	28859.8	29394.2	30568.7	31636
33	52	36718.9	36233.6	35994.3	36320.9	35786.4	36865.1	45588.8	46932.6	48092.5	46055	45411.6	47885	34489.3	36270.7	36534.3	37060.3	37704.7	38938.9							28022.5	29457	29697.6	30455.5	31161.6	31356.5							29086.9	30319	31509.6	32139.7	33491.1	34726.6
34	53	39218.1	38705.7	38420.5	38783.3	38215.2	39410.5	48076.7	49420.4	50686.1	48370.1	47676.3	50392.9	34749.2	36539.8	36797.4	37312.7	37976	39256.8							30115.8	31685.7	31930	32733.2	33569.4	33776.5							31510.8	32860.1	34097.9	34831.7	36358.9	37760.9
35	54	40623.6	40122	39786.4	40192.1	39605.1	40887.5	49120.5	50486.6	51804.9	49297.5	48603.3	51446.9	34389.2	36162.8	36414.1	36911	37567.3	38858.8							32431.4	34125	34365.7	35220.3	36202	36407							33594.4	35014.5	36270.6	37111.3	38789.8	40337.2
36	55	40899.7	40448.3	40060.2	40510.9	39923	41231.6	49038.4	50416.4	51767.3	49114.3	48501.5	51335.8	33646.3	35398.9	35636.9	36117.2	36741.6	38023.6							34682.2	36482.9	36704	37620.2	38749.3	38926.2							35070.2	36511.2	37753.6	38697.1	40483	42134
37	56	40296.6	39914.4	39479.9	39982.4	39388.1	40703.3	48192.4	49611.3	50938.8	48239.9	47708	50492.8	32773.6	34510.5	34726.8	35196.2	35773.6	37036.5							36575.4	38452.5	38648.6	39619.3	40888.7	41011.4							35846.6	37269.5	38470.3	39506.2	41345.4	43048.1
38	57	39157.3	38841	38384.6	38926.6	38334.7	39623.9	47023.5	48463.4	49765.7	47056	46627.4	49330.7	31949.4	33681.3	33866.4	34330.5	34853.8	36096.3							37897.1	39824.7	39989.1	40994.4	42388.3	42434.4							36007.4	37381.7	38525.9	39632.9	41475	43177.4
39	58	37818	37551.9	37089.6	37681.9	37080.9	38327.9	45841.5	47276.1	48561.3	45856.1	45545.6	48140.2	31220.9	32957.7	33105.1	33567.2	34036.9	35258.3							38568.2	40522.2	40645.2	41668.8	43152.8	43121.9							35715.2	37026.7	38106.4	39260.3	41067.1	42724.1
40	59	36538.8	36320.3	35868.4	36504.5	35893.1	37078.4	44754.2	46174.1	47438.7	44739.7	44545.3	47021.2	30575.3	32318.7	32430.2	32886.7	33305.6	34505.3							38634.4	40598.1	40675.9	41710	43234	43129.8							35166	36405.1	37427.6	38597.6	40349	41930.1
41	60	35417	35235.7	34810.5	35479.5	34860.7	35991.5	43739	45157.4	46357.5	43720.8	43573.2	45984.6	29992.2	31732.6	31815.2	32260	32637	33805.3							38227.2	40192.1	40239.5	41269.7	42795.3	42630.1							34519	35699.9	36662.6	37817.2	39506	40998.2
42	61	34425.4	34279.3	33892.8	34575.6	33969.9	35031	42808.3	44188.8	45323.7	42755.4	42630.7	44988.4	29452	31175.7	31240.2	31665.6	32010.8	33138.6							37515.2	39482.5	39513.2	40538.2	42023.1	41835.5							33862.1	35000.2	35914.4	37015.7	38635.8	40043
43	62	33523.6	33420.6	33070	33757.2	33170.6	34164.2	41936.9	43269.8	44315.3	41846.8	41703.4	44005.2	28940.6	30629.7	30691.8	31089.8	31416.8	32496.1							36663.5	38631.6	38664.2	39679.8	41096.3	40912.2							33224.6	34335.2	35210	36233.2	37776.5	39114.5
44	63	32693.2	32648.4	32330.4	32981.5	32429.8	33367.7	41097.6	42385.3	43344.9	40985.7	40793.1	43041.6	28452.4	30096.1	30159.4	30532.7	30851.9	31878.6							35778.1	37759.9	37801.8	38805.2	40152.2	39973.3							32619.2	33715	34559.8	35487.2	36949.1	38242.9
45	64	31936.5	31917.1	31631.9	32237	31700.3	32635.2	40273.1	41514	42404.5	40157.4	39885.9	42128.9	27987.3	29578.5	29632.6	29997.4	30316.5	31286.3							34930.6	36936.4	36979.2	37962.3	39259.3	39085							32055.5	33155.7	33967.6	34792.3	36175.8	37444
46	65	31241.7	31228.2	30965.6	31530.3	30962.2	31955.2	39451.6	40651.7	41506.9	39333.6	39016.9	41243.6	27536.3	29079.4	29112.7	29484.6	29803.5	30725							34169.1	36189.7	36208.9	37160	38436.4	38256.2							31543.7	32632.4	33433.9	34163.8	35471.2	36729
47	66	30604.8	30581.4	30329.4	30846.6	30213.9	31319.1	38609.5	39811.5	40651.6	38509.2	38187.2	40390.6	27093	28597.1	28600.6	28996.2	29310.2	30190.8							33500	35523.1	35492.5	36393.4	37696.2	37454.2							31084.1	32145.9	32924.8	33601.1	34843	36099.2
48	67	30015.5	29969.8	29711.6	30175	29451.7	30722.7	37715.7	38991.1	39817.2	37662	37383.3	39586.7	26652.6	28126.7	28088.7	28529.5	28824	29663.2							32908.4	34909.6	34791.6	35649.7	37010	36678.9							30665.6	31684.5	32426.9	33085.4	34284.7	35535.5
49	68	29459.8	29366.6	29094.9	29501.1	28686.8	30148.6	36770.2	38183.6	38979.5	36774.5	36582.2	38818.6	26208.4	27649.7	27566	28072	28324.6	29124.4							32380.6	34313.8	34086.7	34909.4	36337	35914.5							30267.9	31232.3	31924.5	32601.1	33774	35002.5
50	69	28905.1	28768.3	28471.2	28814.3	27939	29570.1	35772.9	37377.3	38121.4	35844.8	35766.2	38038.5	25747.1	27150.3	27020.4	27606.9	27791.7	28561.5							31884	33709.1	33373.8	34160.5	35663.8	35143.5							29862.8	30766.2	31402.4	32128.1	33272.3	34477.1
51	70	28333	28156.6	27836.7	28102.7	27234.9	28971.3	34771.3	36550.2	37244.7	34885.7	34913	37237.7	25262.2	26618.6	26442	27120.8	27216.1	27961.3							31383.7	33087.7	32643.8	33407.1	34973.9	34367.1							29427.3	30290.5	30856.1	31644	32758.6	33940.7
52	71	27724.7	27518.2	27179.2	27386.8	26561.9	28353.5	33793.8	35696.1	36319.3	33923.5	34007	36404.3	24750	26051.8	25823.5	26596.4	26588.2	27321.3							30863.5	32448.4	31893	32644.7	34253	33597.3							28951	29795.1	30306.6	31133.6	32219.5	33381
53	72	27072.5	26845	26501.2	26669.9	25919.4	27699.5	32894.3	34794.6	35369.1	32971.4	33077.3	35501.1	24204.8	25451.6	25168.1	26022.4	25910.8	26655.4							30311	31799.5	31147	31874.6	33513.5	32828.4							28433.5	29279.8	29758.3	30593.9	31647.7	32795.5
54	73	26373	26150.5	25808.3	25967	25292.2	27014.3	32078.1	33860.2	34399.9	32060.9	32136.6	34548.5	23628.5	24823.1	24492.1	25396.5	25202.5	25977.6							29719.1	31148.9	30427.2	31113.8	32771.7	32065.1							27885.9	28746	29214.7	30020.7	31046.3	32191.2
55	74	25640	25448.3	25112.5	25279.2	24668.4	26310.1	31346.6	32913.9	33428.3	31207.4	31211.1	33570.4	23028.4	24178.1	23815.3	24727.6	24490.1	25299							29092.7	30500.2	29730.8	30371.5	32030.9	31316.1							27322.8	28198.6	28676.9	29419.3	30431.4	31569.3
56	75	24899	24745.9	24421.8	24606.4	24028.7	25597.8	30651.3	31983.5	32447.9	30408.9	30306.3	32594.3	22415.2	23526.8	23152.9	24033.1	23795.4	24630.1							28441.7	29848.5	29066.7	29650.5	31298.1	30584.2							26759.1	27636.6	28139.4	28799.1	29812.3	30933.9
57	76	24176.9	24050.2	23748.8	23940	23379.8	24882.3	29969.5	31071	31495.5	29633.5	29446.2	31620.1	21801.9	22875.2	22515.5	23335.5	23135.2	23977.5							27775.7	29186.1	28435.3	28955.6	30580.9	29865.6							26203.3	27060.1	27593.1	28172.7	29195.3	30286
58	77	23488.6	23371.1	23097.9	23286.1	22726.1	24183.4	29254.5	30200.6	30556.3	28879.3	28602.1	30690.3	21200.9	22230.3	21906.4	22656	22514.5	23342.1							27107.9	28509.1	27821.2	28289.6	29872.4	29163.8							25657.4	26468.3	27033.6	27549.4	28582.2	29627.7
59	78	22839.7	22707.5	22467.6	22643.3	22077.8	23503.4	28510.1	29362.7	29632.3	28122.3	27774.3	29782.1	20618.8	21598.3	21321	22007.6	21927	22719.9							26446.7	27819.2	27205.5	27642.8	29170.4	28473							25116.7	25860.8	26458.2	26936.3	27971.8	28959.2
60	79	22226.8	22058	21859.7	22014	21446.9	22839.4	27743.4	28538.6	28733.8	27343.3	26963.5	28888.9	20056.3	20980.1	20750.1	21393.5	21357.2	22106.6							25797.8	27119.1	26582.9	27007.9	28470.3	27787.7							24579.2	25239	25868.3	26332.6	27361.2	28281.4
61	80	21635.5	21426.8	21264.2	21402.3	20834	22196.7	26964.4	27722.9	27854.9	26544.5	26163.7	28003.2	19512.3	20374.2	20185.3	20806.6	20792.7	21498.4							25160	26412.6	25943.5	26377.6	27767.2	27099.6							24037.9	24608.8	25268	25735.3	26746.4	27594.6
62	81	21052.1	20813.5	20676.3	20805	20238.8	21568.1	26177.4	26910.4	26980.2	25743.5	25361.4	27135.7	18980.8	19781.8	19622	20237.8	20225.4	20891.7							24531.8	25707	25283.5	25742	27058.1	26407.9							23489.5	23977.6	24660.2	25139.1	26123.4	26902.4
63	82	20468	20213.1	20091.1	20215.1	19656.8	20946	25395	26091.3	26114.8	24940.6	24560.7	26273.3	18457.4	19199	19058.9	19675.4	19652.3	20283.4							23907.1	25005.5	24609.2	25092	26342.4	25703.8							22933.9	23349.3	24048.3	24535.7	25490.1	26204.5
64	83	19881.6	19623.7	19509.4	19629.2	19083.3	20325.2	24614.4	25264.9	25262.1	24139.5	23761	25415.6	17937.2	18624.9	18494.9	19112.5	19073.5	19673.9							23281	24308	23926.5	24421.6	25618.3	24988.1							22370.6	22727.7	23431.8	23919.9	24845.5	25500.6
65	84	19294.9	19043.4	18929.1	19044.6	18512.2	19710.1	23828.6	24445.3	24409.1	23348.9	22960.8	24564	17422.1	18056.6	17934.2	18546.2	18495.3	19065							22650.3	23613.4	23239.6	23732.8	24884.9	24262.5							21798	22114	22810.2	23291.8	24187.8	24792
66	85	18711.5	18470.4	18355.4	18460.1	17946.3	19093.9	23045.2	23627.4	23568.4	22567.7	22171.5	23714.5	16911.4	17496.8	17381	17980.3	17921.8	18461							22017	22924.5	22555.8	23030.6	24149.8	23531.4							21222.2	21507.3	22186.1	22654	23519.9	24080.6
67	86	18133.5	17906.2	17789.5	17880.1	17387.2	18483.2	22272.8	22814.4	22751.2	21790.5	21406.9	22857.9	16408.1	16946	16839.6	17417.9	17357.6	17866.7							21382.7	22240.9	21880.6	22326.8	23413.4	22804.2							20645.2	20905.6	21560.7	22008.8	22844.8	23366.6
68	87	17563.7	17353.4	17235.3	17307	16838.1	17879.5	21515.3	22015.2	21956.1	21026.7	20668.6	22007.1	15913.5	16408.7	16312.3	16865.3	16807	17287.1							20750.3	21565.5	21216.8	21631	22683.2	22087.6							20068.4	20310.7	20935.8	21364.9	22167	22653.7
69	88	17003.7	16814.3	16694	16744.3	16302.4	17288.7	20776.8	21234	21184.1	20283.5	19958.5	21184.7	15431.8	15886.8	15803.5	16327.1	16274.9	16724.9							20124.9	20902.4	20565.9	20951.9	21963.6	21384.9							19496.4	19723.2	20316.8	20727	21491.7	21947.3
70	89	16456	16291.7	16167.9	16197.5	15783.2	16713.3	20064.8	20473.9	20440.5	19568.1	19276.2	20399.1	14963.9	15385.4	15314.7	15808	15761.9	16184.5							19511.8	20258	19934.1	20294.5	21260.4	20700.6							18934.5	19146.1	19709.4	20098.8	20824.7	21250.2
71	90	15921.2	15787.2	15660	15669.4	15284.7	16155.7	19383.5	19737.3	19726.9	18882.3	18618.3	19644.9	14511.9	14905	14846.3	15309.3	15269.2	15666.5							18912	19632.8	19321.7	19661.5	20574.5	20039.8							18383.7	18583.3	19115.2	19483.8	20168.1	20565.7
72	91	15400.3	15301.7	15170.8	15161.2	14807.2	15618.8	18725	19033.1	19033.5	18237.1	17978.6	18923.1	14076.6	14446.4	14398.4	14832.4	14796.9	15171.1							18327.3	19029	18731.4	19052.2	19907.1	19399.6							17847.4	18039	18538.3	18885.8	19524.9	19896.2
73	92	14892.4	14834.1	14698.2	14673.4	14349.6	15102.8	18090.7	18354.4	18361	17624.6	17358	18226	13657.1	14006.4	13969.2	14374.4	14343.2	14695.6							17757.3	18446.3	18160.1	18464.7	19254.3	18779.1							17326.2	17511.7	17978.6	18301.7	18895.6	19240.9
74	93	14396.6	14387.6	14243.1	14210.7	13912.9	14613.2	17476.3	17708.7	17713	17047.1	16762.6	17516.3	13252.6	13587.2	13558.1	13936.8	13907.5	14242.9							17203.9	17882.7	17612.5	17902.5	18616.7	18181.7							16822.5	17004.4	17438.6	17734.4	18281.1	18600.4
75	94	13905.5	13947.4	13794.9	13755.1	13484.2	14130.2	16869.6	17072.4	17070.9	16481.9	16172.7	16809.2	12853.9	13174.3	13153.4	13505.9	13478.2	13796.9							16654.6	17326.7	17071	17347.1	17984.1	17591.8							16324.2	16504.9	16904.6	17173.4	17671.5	17966
76	95	13425.5	13534.4	13364.8	13332.3	13079.2	13684.1	16279.7	16477.4	16459.2	15956.6	15618.8	16055.8	12472	12785.3	12768.8	13098.2	13070	13378.4							16126.9	16789.4	16558.4	16825.2	17367.4	17028.4							15848.6	16028.4	16395.9	16631.4	17079.9	17348.6
[truncated: 48 more columns]

## Sheet: Analytical SEC_raw data
ml	Conalbumina (75 kDa)	Ovoalbumina (43 kDa)	Carbonic anhydrase (29 kDa)	Trichoplax pHAT	Human pHAT
-0.25	-0.051402	-0.149976	-0.885572	-0.357542	-0.061207
-0.25	0.009219	-0.076908	-0.78311	-0.406243	-0.063273
-0.25	0.007328	-0.077471	-0.782625	-0.405244	-0.062958
-0.25	0.006834	-0.078552	-0.782633	-0.403958	-0.063133
-0.25	0.005704	-0.079744	-0.782524	-0.402352	-0.062975
-0.25	0.002558	-0.082719	-0.780294	-0.399638	-0.063047
-0.24	-0.019556	-0.101582	-0.767505	-0.38419	-0.055554
-0.24	-0.034701	-0.114249	-0.760336	-0.373374	-0.051168
-0.24	-0.034594	-0.114436	-0.761183	-0.373144	-0.051653
-0.24	-0.034245	-0.114433	-0.761544	-0.371891	-0.052214
-0.24	-0.034795	-0.114008	-0.76138	-0.37175	-0.052003
-0.24	-0.035141	-0.113277	-0.76159	-0.371634	-0.051676
-0.24	-0.035779	-0.112993	-0.762132	-0.371229	-0.051494
-0.24	-0.036506	-0.11323	-0.762247	-0.371017	-0.052106
-0.24	-0.036853	-0.113735	-0.761705	-0.371162	-0.052195
-0.24	-0.036055	-0.113873	-0.760718	-0.371101	-0.05187
-0.24	-0.03574	-0.114157	-0.760529	-0.371613	-0.052
-0.24	-0.035042	-0.113894	-0.760616	-0.372218	-0.051985
-0.24	-0.034346	-0.113986	-0.76033	-0.372552	-0.05161
-0.24	-0.035162	-0.113634	-0.760155	-0.373437	-0.050976
-0.24	-0.036321	-0.112678	-0.760647	-0.37391	-0.051036
-0.24	-0.036917	-0.112785	-0.761269	-0.373837	-0.051743
-0.23	-0.03698	-0.113471	-0.76149	-0.373434	-0.052709
-0.23	-0.037031	-0.113431	-0.761154	-0.37343	-0.052606
-0.23	-0.0366	-0.113752	-0.760285	-0.373611	-0.052224
-0.23	-0.036436	-0.113978	-0.759523	-0.373322	-0.051751
-0.23	-0.03713	-0.11419	-0.759717	-0.372651	-0.051972
-0.23	-0.037626	-0.113953	-0.760566	-0.372428	-0.052681
-0.23	-0.037461	-0.11371	-0.761008	-0.372384	-0.053254
-0.23	-0.037133	-0.113728	-0.761338	-0.372329	-0.05411
-0.23	-0.036936	-0.113422	-0.761323	-0.372163	-0.055428
-0.23	-0.03734	-0.113352	-0.760576	-0.371798	-0.055915
-0.23	-0.037646	-0.11385	-0.759742	-0.372088	-0.055932
-0.23	-0.037411	-0.114417	-0.758846	-0.372843	-0.055812
-0.23	-0.037639	-0.11475	-0.758168	-0.373601	-0.055614
-0.23	-0.037748	-0.114009	-0.758531	-0.374445	-0.055269
-0.23	-0.038341	-0.114083	-0.758889	-0.37512	-0.054591
-0.22	-0.039178	-0.114547	-0.759148	-0.37569	-0.054191
-0.22	-0.039323	-0.114622	-0.759244	-0.375746	-0.054332
-0.22	-0.038994	-0.114274	-0.759649	-0.374928	-0.053989
-0.22	-0.039256	-0.113829	-0.760393	-0.374692	-0.054031
-0.22	-0.038309	-0.11371	-0.761226	-0.375336	-0.053069
-0.22	-0.037448	-0.114082	-0.761756	-0.376398	-0.052239
-0.22	-0.037209	-0.114175	-0.762363	-0.377087	-0.051771
-0.22	-0.037454	-0.113938	-0.762779	-0.377265	-0.051092
-0.22	-0.038098	-0.113213	-0.762647	-0.376948	-0.05112
-0.22	-0.03827	-0.11276	-0.762551	-0.377345	-0.052093
-0.22	-0.0386	-0.112913	-0.762311	-0.378497	-0.052873
-0.22	-0.039844	-0.112574	-0.761644	-0.37965	-0.0524
-0.22	-0.039051	-0.111886	-0.762395	-0.379361	-0.052731
-0.22	-0.037394	-0.111656	-0.762517	-0.378527	-0.052709
-0.22	-0.037637	-0.111697	-0.761869	-0.377609	-0.052372
-0.22	-0.038438	-0.111273	-0.761661	-0.377202	-0.053083
-0.21	-0.039495	-0.110748	-0.760953	-0.376838	-0.053678
-0.21	-0.04035	-0.110207	-0.760977	-0.37645	-0.054
-0.21	-0.040512	-0.110465	-0.76036	-0.376583	-0.053786
-0.21	-0.041775	-0.111761	-0.760014	-0.376938	-0.053092
-0.21	-0.042083	-0.11263	-0.759557	-0.377121	-0.052167
-0.21	-0.042384	-0.112655	-0.758777	-0.377331	-0.051317
-0.21	-0.043182	-0.112716	-0.759086	-0.378149	-0.051703
-0.21	-0.044392	-0.112687	-0.759979	-0.378584	-0.052385
-0.21	-0.044461	-0.112923	-0.76002	-0.379043	-0.051254
-0.21	-0.044316	-0.113486	-0.759203	-0.379706	-0.049989
-0.21	-0.044053	-0.113184	-0.759434	-0.380069	-0.048851
-0.21	-0.043571	-0.113094	-0.760071	-0.37978	-0.048449
-0.21	-0.042934	-0.113435	-0.759801	-0.379707	-0.046602
-0.21	-0.042601	-0.113869	-0.759976	-0.379322	-0.045844
-0.21	-0.043137	-0.114211	-0.759795	-0.378964	-0.04483
-0.21	-0.04363	-0.114456	-0.758809	-0.378688	-0.042805
-0.2	-0.043445	-0.115108	-0.758046	-0.378355	-0.041015
-0.2	-0.043159	-0.115486	-0.756946	-0.378838	-0.038756
-0.2	-0.042163	-0.114973	-0.755387	-0.378793	-0.03624
-0.2	-0.041668	-0.114485	-0.754713	-0.378744	-0.033092
-0.2	-0.042071	-0.114392	-0.753528	-0.37878	-0.03005
-0.2	-0.042271	-0.114252	-0.752583	-0.378296	-0.026917
-0.2	-0.042669	-0.114044	-0.750893	-0.378244	-0.023997
-0.2	-0.042483	-0.113421	-0.748721	-0.378467	-0.020431
-0.2	-0.041923	-0.112805	-0.746023	-0.379079	-0.01628
-0.2	-0.041921	-0.112646	-0.742598	-0.37951	-0.012518
-0.2	-0.042373	-0.113511	-0.738997	-0.379439	-0.008128
-0.2	-0.042398	-0.114103	-0.737136	-0.37938	-0.00331
-0.2	-0.042959	-0.114061	-0.734192	-0.379661	0.001112
-0.2	-0.042071	-0.113604	-0.731051	-0.379616	0.005231
-0.2	-0.041764	-0.113862	-0.727586	-0.378902	0.009427
-0.2	-0.040866	-0.114581	-0.72438	-0.378404	0.013502
-0.19	-0.041	-0.114808	-0.719822	-0.378238	0.01741
-0.19	-0.039658	-0.11416	-0.715843	-0.377721	0.021487
-0.19	-0.037879	-0.113851	-0.712131	-0.376083	0.025761
-0.19	-0.035663	-0.113838	-0.709597	-0.375358	0.029643
-0.19	-0.034444	-0.113281	-0.705106	-0.376286	0.032794
-0.19	-0.032368	-0.113153	-0.700956	-0.376027	0.035662
-0.19	-0.031017	-0.113545	-0.697743	-0.37508	0.039634
-0.19	-0.030807	-0.113145	-0.694809	-0.374172	0.042098
-0.19	-0.029237	-0.112965	-0.692017	-0.373353	0.04442
-0.19	-0.02916	-0.113679	-0.688389	-0.373168	0.047212
-0.19	-0.02847	-0.113877	-0.685612	-0.373242	0.049006
-0.19	-0.027949	-0.114276	-0.683219	-0.373233	0.051296
-0.19	-0.028075	-0.114371	-0.681286	-0.373007	0.055119
-0.19	-0.027674	-0.11391	-0.678916	-0.373442	0.058464
-0.19	-0.027566	-0.114065	-0.675016	-0.373951	0.060724
-0.19	-0.027634	-0.114329	-0.67376	-0.374313	0.06289
-0.18	-0.027445	-0.113904	-0.67281	-0.374121	0.065029
-0.18	-0.026562	-0.113809	-0.671879	-0.374329	0.067026
-0.18	-0.024822	-0.112981	-0.670606	-0.374948	0.069209
-0.18	-0.024655	-0.112315	-0.66912	-0.374643	0.071362
-0.18	-0.024276	-0.112355	-0.667641	-0.375067	0.073171
-0.18	-0.023604	-0.11129	-0.666344	-0.375332	0.074883
-0.18	-0.023175	-0.110644	-0.665542	-0.37541	0.076366
-0.18	-0.022402	-0.110116	-0.664674	-0.375133	0.076755
-0.18	-0.021606	-0.109203	-0.662453	-0.374432	0.077922
-0.18	-0.020856	-0.108582	-0.659895	-0.37458	0.078875
-0.18	-0.021566	-0.108224	-0.658633	-0.374212	0.080904
-0.18	-0.021664	-0.108008	-0.657298	-0.373854	0.082516
-0.18	-0.021261	-0.107681	-0.655371	-0.374529	0.08298
-0.18	-0.021226	-0.106956	-0.654501	-0.375036	0.082795
-0.18	-0.021687	-0.106291	-0.653148	-0.375209	0.083204
-0.17	-0.022547	-0.105443	-0.652064	-0.375535	0.08352
-0.17	-0.021889	-0.105291	-0.651342	-0.375614	0.082971
-0.17	-0.0207	-0.10515	-0.651697	-0.376111	0.083887
-0.17	-0.021673	-0.104722	-0.652391	-0.375869	0.083709
-0.17	-0.021263	-0.104844	-0.652232	-0.376032	0.082997
-0.17	-0.022052	-0.105676	-0.652375	-0.377073	0.082227
-0.17	-0.022341	-0.106232	-0.652617	-0.376522	0.081719
-0.17	-0.021367	-0.106424	-0.653287	-0.377069	0.080661
-0.17	-0.020445	-0.106622	-0.653769	-0.377521	0.079155
-0.17	-0.020656	-0.10729	-0.654627	-0.37776	0.078144
-0.17	-0.020949	-0.107989	-0.656202	-0.377789	0.076284
-0.17	-0.021919	-0.108508	-0.658348	-0.377259	0.07513
-0.17	-0.022044	-0.108695	-0.660942	-0.376804	0.072972
-0.17	-0.022138	-0.108169	-0.662799	-0.377592	0.072802
-0.17	-0.022273	-0.108005	-0.663558	-0.378393	0.073935
-0.17	-0.022839	-0.107904	-0.664554	-0.378623	0.074558
-0.16	-0.024169	-0.107893	-0.665601	-0.379629	0.077354
-0.16	-0.025307	-0.107974	-0.665786	-0.379984	0.081085
-0.16	-0.025334	-0.10832	-0.665156	-0.380176	0.086942
-0.16	-0.025626	-0.108775	-0.664037	-0.380525	0.093606
-0.16	-0.027126	-0.108993	-0.662419	-0.381987	0.101181
-0.16	-0.027898	-0.108226	-0.660171	-0.382794	0.108756
-0.16	-0.029849	-0.106526	-0.657919	-0.383253	0.115574
-0.16	-0.031063	-0.104747	-0.656483	-0.382594	0.123712
-0.16	-0.032777	-0.101512	-0.654296	-0.382896	0.132726
-0.16	-0.034081	-0.096953	-0.651385	-0.382431	0.14166
-0.16	-0.03559	-0.092091	-0.648275	-0.382792	0.150027
-0.16	-0.037277	-0.085539	-0.645449	-0.383068	0.158197
-0.16	-0.037436	-0.078194	-0.642515	-0.383875	0.167152
-0.16	-0.037522	-0.071526	-0.639173	-0.384461	0.176155
-0.16	-0.037141	-0.065434	-0.635237	-0.385255	0.185279
-0.16	-0.036262	-0.060668	-0.630785	-0.385748	0.19391
-0.15	-0.036111	-0.057293	-0.626804	-0.38526	0.201983
-0.15	-0.036159	-0.054677	-0.622254	-0.386177	0.21023
-0.15	-0.036408	-0.054539	-0.616553	-0.386502	0.219067
-0.15	-0.036586	-0.05588	-0.610838	-0.387357	0.228178
-0.15	-0.036525	-0.057149	-0.604961	-0.387852	0.237363
-0.15	-0.037025	-0.058996	-0.598961	-0.388431	0.247138
-0.15	-0.036086	-0.059853	-0.593436	-0.388867	0.256095
-0.15	-0.035979	-0.060628	-0.588122	-0.388111	0.264956
-0.15	-0.036368	-0.0625	-0.582362	-0.388477	0.275416
-0.15	-0.03576	-0.063812	-0.575606	-0.388074	0.284548
-0.15	-0.035258	-0.065342	-0.568684	-0.388024	0.295945
-0.15	-0.035781	-0.067337	-0.562835	-0.389167	0.306635
-0.15	-0.036783	-0.068108	-0.556798	-0.3895	0.317209
-0.15	-0.035403	-0.06857	-0.549331	-0.3899	0.327594
-0.15	-0.035647	-0.06912	-0.541773	-0.389443	0.338246
-0.15	-0.036286	-0.069993	-0.534196	-0.389312	0.348354
-0.14	-0.036879	-0.07086	-0.526283	-0.390222	0.359819
-0.14	-0.037265	-0.072197	-0.519808	-0.389695	0.370431
-0.14	-0.036783	-0.073447	-0.513341	-0.389521	0.380161
-0.14	-0.037487	-0.074108	-0.507483	-0.389868	0.390533
-0.14	-0.037709	-0.074501	-0.501669	-0.389423	0.399758
-0.14	-0.037154	-0.075317	-0.494602	-0.389703	0.409232
-0.14	-0.036867	-0.076327	-0.489167	-0.389896	0.418822
-0.14	-0.035685	-0.07652	-0.483619	-0.390505	0.426861
-0.14	-0.034768	-0.076789	-0.477284	-0.391349	0.434707
-0.14	-0.034385	-0.077942	-0.470807	-0.391234	0.443788
-0.14	-0.034867	-0.078832	-0.464072	-0.391706	0.452798
-0.14	-0.034903	-0.079142	-0.456827	-0.392221	0.460164
-0.14	-0.035064	-0.079814	-0.449615	-0.393319	0.468388
-0.14	-0.034626	-0.08062	-0.441833	-0.394274	0.476339
-0.14	-0.033815	-0.081151	-0.434148	-0.395931	0.484027
-0.14	-0.034099	-0.081016	-0.426633	-0.39648	0.490429
-0.13	-0.03418	-0.081797	-0.419347	-0.396718	0.496861
-0.13	-0.032684	-0.082976	-0.413226	-0.397398	0.502935
-0.13	-0.032317	-0.083346	-0.406985	-0.397786	0.507218
-0.13	-0.031509	-0.083538	-0.401027	-0.398727	0.510205
-0.13	-0.031024	-0.083372	-0.395624	-0.39938	0.511805
-0.13	-0.030147	-0.083703	-0.391308	-0.399203	0.511933
-0.13	-0.029631	-0.083785	-0.387139	-0.399345	0.511366
-0.13	-0.030374	-0.0852	-0.382722	-0.40037	0.510838
-0.13	-0.030376	-0.087403	-0.378439	-0.401121	0.51076
-0.13	-0.031081	-0.089019	-0.374836	-0.401518	0.509897
-0.13	-0.031001	-0.091358	-0.371771	-0.402351	0.509296
-0.13	-0.031428	-0.094721	-0.368353	-0.403516	0.508682
-0.13	-0.03152	-0.099365	-0.365839	-0.404432	0.508099
-0.13	-0.031327	-0.105522	-0.36304	-0.405293	0.507752
-0.13	-0.03128	-0.111336	-0.36067	-0.40543	0.507338
-0.12	-0.0316	-0.117259	-0.358415	-0.404779	0.506554
-0.12	-0.032457	-0.123497	-0.355441	-0.404287	0.506075
-0.12	-0.03252	-0.128762	-0.352144	-0.404394	0.506335
-0.12	-0.032143	-0.133591	-0.35071	-0.405581	0.506835
-0.12	-0.032131	-0.136382	-0.349646	-0.406885	0.506731
-0.12	-0.03223	-0.135857	-0.348422	-0.408091	0.506287
-0.12	-0.032717	-0.13526	-0.347271	-0.408477	0.506368
-0.12	-0.032838	-0.134156	-0.346776	-0.409004	0.506196
-0.12	-0.033677	-0.133356	-0.34542	-0.409694	0.504491
-0.12	-0.034473	-0.132887	-0.344513	-0.410568	0.503858
-0.12	-0.035432	-0.131915	-0.343736	-0.411801	0.503875
-0.12	-0.035521	-0.131632	-0.342059	-0.413125	0.502174
-0.12	-0.036098	-0.132314	-0.340494	-0.414614	0.501391
-0.12	-0.036181	-0.131929	-0.339511	-0.415361	0.499533
-0.12	-0.036015	-0.131414	-0.339518	-0.414998	0.498253
-0.12	-0.034782	-0.131573	-0.339297	-0.414745	0.496708
-0.11	-0.035332	-0.130492	-0.339438	-0.415277	0.494638
-0.11	-0.03579	-0.130818	-0.340495	-0.416221	0.492633
-0.11	-0.035139	-0.130156	-0.342011	-0.416694	0.491082
-0.11	-0.03515	-0.129341	-0.343765	-0.417052	0.488838
-0.11	-0.035373	-0.128698	-0.345089	-0.417962	0.487093
-0.11	-0.036409	-0.128741	-0.345645	-0.418331	0.485474
-0.11	-0.036816	-0.128066	-0.345554	-0.418235	0.483505
-0.11	-0.037312	-0.127967	-0.344917	-0.419294	0.48277
-0.11	-0.038047	-0.12701	-0.343865	-0.419987	0.482581
-0.11	-0.039131	-0.126226	-0.342873	-0.419855	0.481494
-0.11	-0.040698	-0.125922	-0.341784	-0.419582	0.481661
-0.11	-0.042046	-0.125933	-0.34092	-0.419601	0.481218
-0.11	-0.042928	-0.124539	-0.341072	-0.419163	0.479316
-0.11	-0.04257	-0.122721	-0.340672	-0.418893	0.4783
-0.11	-0.042175	-0.122841	-0.340072	-0.418687	0.478212
-0.11	-0.041849	-0.122433	-0.340581	-0.418729	0.477563
-0.1	-0.041402	-0.120305	-0.341112	-0.418336	0.476197
-0.1	-0.042243	-0.11894	-0.34212	-0.417508	0.475423
-0.1	-0.042168	-0.119496	-0.34332	-0.416231	0.475549
-0.1	-0.04241	-0.118892	-0.343832	-0.415668	0.474561
-0.1	-0.04298	-0.119154	-0.344277	-0.414992	0.472482
-0.1	-0.042956	-0.119636	-0.344671	-0.414053	0.470907
-0.1	-0.042801	-0.119218	-0.34578	-0.413096	0.467941
-0.1	-0.043235	-0.120311	-0.346676	-0.412019	0.46528
-0.1	-0.04372	-0.120109	-0.347484	-0.411071	0.463428
-0.1	-0.04375	-0.120724	-0.348564	-0.410344	0.461245
-0.1	-0.043596	-0.120072	-0.350387	-0.409521	0.458674
-0.1	-0.043544	-0.120359	-0.352715	-0.408164	0.455975
-0.1	-0.04305	-0.121825	-0.354411	-0.406374	0.453841
-0.1	-0.044123	-0.12371	-0.355379	-0.405232	0.450317
-0.1	-0.045014	-0.125208	-0.356542	-0.404367	0.447749
-0.1	-0.04547	-0.126233	-0.357356	-0.403552	0.445799
-0.09	-0.046171	-0.127593	-0.357594	-0.401864	0.444198
-0.09	-0.046654	-0.128671	-0.357686	-0.401005	0.441647
-0.09	-0.046482	-0.129655	-0.358355	-0.40006	0.440884
-0.09	-0.046744	-0.129826	-0.359576	-0.399104	0.439675
-0.09	-0.047517	-0.129474	-0.360187	-0.398445	0.437171
-0.09	-0.047452	-0.128775	-0.360413	-0.397169	0.434762
-0.09	-0.047634	-0.128841	-0.360321	-0.394654	0.433634
-0.09	-0.047448	-0.129419	-0.35954	-0.392461	0.431975
-0.09	-0.046992	-0.129898	-0.358793	-0.389857	0.430096
-0.09	-0.047241	-0.130488	-0.357997	-0.388002	0.428479
-0.09	-0.04649	-0.131413	-0.357586	-0.386251	0.42763
-0.09	-0.046513	-0.132503	-0.357861	-0.383957	0.426919
-0.09	-0.04621	-0.132367	-0.357678	-0.382555	0.425381
-0.09	-0.046453	-0.131066	-0.357744	-0.381239	0.425041
-0.09	-0.046798	-0.1308	-0.357597	-0.378459	0.42437
-0.09	-0.04718	-0.131199	-0.356889	-0.376116	0.424018
-0.08	-0.048134	-0.131723	-0.356216	-0.373926	0.423542
-0.08	-0.049251	-0.133029	-0.355428	-0.371562	0.422615
-0.08	-0.049439	-0.134048	-0.354454	-0.370678	0.422828
-0.08	-0.049569	-0.135051	-0.353011	-0.369593	0.423862
-0.08	-0.049492	-0.136465	-0.351375	-0.368451	0.424927
-0.08	-0.049863	-0.137853	-0.34928	-0.367682	0.42526
-0.08	-0.049737	-0.138006	-0.347646	-0.366826	0.427164
-0.08	-0.048926	-0.138406	-0.346227	-0.365981	0.429038
-0.08	-0.048424	-0.139634	-0.344187	-0.364792	0.431477
-0.08	-0.048	-0.141133	-0.342077	-0.363831	0.433223
-0.08	-0.047413	-0.14203	-0.340925	-0.362865	0.434014
-0.08	-0.047262	-0.142321	-0.340145	-0.361458	0.43587
-0.08	-0.047033	-0.14233	-0.338305	-0.36044	0.437837
-0.08	-0.046872	-0.142712	-0.335777	-0.358943	0.439643
-0.08	-0.047013	-0.144948	-0.333672	-0.356865	0.44354
-0.07	-0.04725	-0.1455	-0.3323	-0.355634	0.44512
-0.07	-0.047698	-0.146854	-0.330903	-0.354883	0.4476
-0.07	-0.048816	-0.14917	-0.328745	-0.353939	0.45016
-0.07	-0.048793	-0.150321	-0.326607	-0.352519	0.453464
-0.07	-0.049009	-0.150237	-0.324049	-0.351016	0.455388
-0.07	-0.04904	-0.149606	-0.321527	-0.349607	0.456077
-0.07	-0.049189	-0.149186	-0.319869	-0.348011	0.458464
-0.07	-0.048595	-0.148702	-0.317508	-0.346998	0.460093
-0.07	-0.049604	-0.148718	-0.314687	-0.345906	0.462574
-0.07	-0.050722	-0.148408	-0.312323	-0.344504	0.465503
-0.07	-0.050524	-0.14787	-0.310208	-0.342876	0.467872
-0.07	-0.051179	-0.146918	-0.308406	-0.341785	0.469935
-0.07	-0.052119	-0.146395	-0.306303	-0.340646	0.471555
-0.07	-0.052169	-0.145867	-0.303679	-0.339309	0.474249
-0.07	-0.052767	-0.144824	-0.300483	-0.337702	0.477478
-0.07	-0.052438	-0.14331	-0.298116	-0.33615	0.479926
-0.06	-0.051175	-0.142108	-0.295747	-0.334772	0.482894
-0.06	-0.050464	-0.141309	-0.292966	-0.333362	0.485009
-0.06	-0.050276	-0.140181	-0.290902	-0.331539	0.486586
-0.06	-0.049914	-0.141011	-0.289537	-0.329799	0.488746
-0.06	-0.050672	-0.141274	-0.288338	-0.327735	0.490917
-0.06	-0.051899	-0.140452	-0.286219	-0.324603	0.492503
-0.06	-0.051775	-0.14067	-0.28408	-0.321539	0.494679
-0.06	-0.052662	-0.140984	-0.282942	-0.318691	0.496944
-0.06	-0.053357	-0.141596	-0.28119	-0.31674	0.499581
-0.06	-0.053546	-0.141154	-0.279382	-0.315613	0.501622
-0.06	-0.054877	-0.141511	-0.278483	-0.313852	0.503386
-0.06	-0.055287	-0.141853	-0.277424	-0.311416	0.505265
-0.06	-0.056015	-0.142109	-0.275921	-0.307866	0.507523
-0.06	-0.056414	-0.142544	-0.274112	-0.304732	0.510246
-0.06	-0.057164	-0.143341	-0.272645	-0.301949	0.513193
-0.06	-0.057	-0.1445	-0.271372	-0.298578	0.51526
-0.05	-0.056989	-0.144865	-0.270032	-0.294841	0.516823
-0.05	-0.057211	-0.145778	-0.269517	-0.291096	0.517714
-0.05	-0.056111	-0.146009	-0.268704	-0.287767	0.517884
-0.05	-0.055418	-0.14642	-0.267651	-0.284501	0.519564
-0.05	-0.054941	-0.146337	-0.266748	-0.281414	0.520624
-0.05	-0.053799	-0.146315	-0.26616	-0.277516	0.520559
-0.05	-0.055726	-0.145693	-0.265667	-0.272811	0.520772
-0.05	-0.055434	-0.145737	-0.265956	-0.268199	0.520351
-0.05	-0.055171	-0.145055	-0.266189	-0.263352	0.520048
-0.05	-0.054882	-0.146	-0.265936	-0.258494	0.520295
-0.05	-0.05589	-0.146228	-0.265779	-0.254126	0.520293
-0.05	-0.056338	-0.146005	-0.266442	-0.249644	0.519137
-0.05	-0.057291	-0.145849	-0.266673	-0.244471	0.518827
-0.05	-0.05815	-0.146331	-0.266248	-0.239207	0.518938
-0.05	-0.057106	-0.145548	-0.265668	-0.233652	0.518748
-0.05	-0.057368	-0.14578	-0.265799	-0.227775	0.518631
-0.04	-0.057626	-0.145919	-0.265922	-0.223434	0.51792
-0.04	-0.058764	-0.14426	-0.265586	-0.219505	0.516019
-0.04	-0.059055	-0.144268	-0.265831	-0.214792	0.515082
-0.04	-0.05846	-0.143307	-0.26672	-0.210538	0.513321
-0.04	-0.05796	-0.142854	-0.267382	-0.206076	0.511395
-0.04	-0.05781	-0.144078	-0.268061	-0.201553	0.509945
-0.04	-0.057219	-0.144645	-0.268881	-0.196772	0.509804
-0.04	-0.056598	-0.146116	-0.269671	-0.191769	0.509574
-0.04	-0.056152	-0.147316	-0.269964	-0.18704	0.508203
-0.04	-0.056342	-0.147632	-0.271462	-0.182637	0.506983
-0.04	-0.054801	-0.147888	-0.272634	-0.177792	0.505166
-0.04	-0.053837	-0.14754	-0.272625	-0.17317	0.504462
-0.04	-0.053601	-0.148853	-0.272893	-0.168826	0.503857
-0.04	-0.052927	-0.150858	-0.273868	-0.163649	0.503357
-0.04	-0.051663	-0.152369	-0.274457	-0.158541	0.502609
-0.04	-0.050986	-0.153827	-0.275234	-0.153258	0.501229
-0.03	-0.050513	-0.155442	-0.27656	-0.147151	0.500183
-0.03	-0.050166	-0.156373	-0.277588	-0.142184	0.499512
-0.03	-0.051317	-0.157911	-0.278945	-0.137709	0.498736
-0.03	-0.051216	-0.159846	-0.280291	-0.133795	0.498531
-0.03	-0.051982	-0.160967	-0.280303	-0.130291	0.498325
-0.03	-0.051856	-0.160724	-0.280078	-0.126626	0.4984
-0.03	-0.050492	-0.161094	-0.279991	-0.123675	0.498753
-0.03	-0.049029	-0.160893	-0.280485	-0.12174	0.498838
-0.03	-0.048873	-0.160486	-0.280478	-0.120244	0.499137
-0.03	-0.048075	-0.160519	-0.280571	-0.119196	0.499593
-0.03	-0.047234	-0.160813	-0.280548	-0.117904	0.499675
-0.03	-0.046037	-0.160925	-0.280505	-0.116361	0.499841
-0.03	-0.045045	-0.160577	-0.281055	-0.115719	0.499761
-0.03	-0.044173	-0.160277	-0.281398	-0.116589	0.499801
-0.03	-0.04401	-0.159564	-0.281805	-0.118708	0.499733
-0.02	-0.043264	-0.158074	-0.281594	-0.120942	0.498922
-0.02	-0.042979	-0.156695	-0.281017	-0.122909	0.498932
-0.02	-0.043612	-0.15677	-0.280668	-0.125544	0.49828
-0.02	-0.043663	-0.157221	-0.280503	-0.129406	0.498407
-0.02	-0.043517	-0.157406	-0.280004	-0.133547	0.498968
-0.02	-0.04405	-0.157694	-0.280237	-0.137617	0.498243
-0.02	-0.045006	-0.158096	-0.280359	-0.142007	0.498101
-0.02	-0.04524	-0.157757	-0.280355	-0.146453	0.499202
-0.02	-0.045445	-0.156937	-0.280259	-0.151343	0.499329
-0.02	-0.044725	-0.156287	-0.279386	-0.156457	0.500277
-0.02	-0.045386	-0.155783	-0.277327	-0.160928	0.501583
-0.02	-0.045529	-0.155585	-0.2769	-0.165068	0.502011
-0.02	-0.045362	-0.155171	-0.276493	-0.169202	0.502117
-0.02	-0.044464	-0.15521	-0.276226	-0.17315	0.502712
-0.02	-0.04439	-0.155048	-0.275443	-0.177296	0.503221
-0.02	-0.044296	-0.154523	-0.275841	-0.181881	0.504097
-0.01	-0.044463	-0.154964	-0.275923	-0.186273	0.505254
-0.01	-0.04447	-0.155897	-0.275351	-0.19057	0.505442
-0.01	-0.044357	-0.156107	-0.275637	-0.194765	0.506511
-0.01	-0.044011	-0.15648	-0.275967	-0.198426	0.50744
-0.01	-0.043392	-0.156659	-0.27535	-0.202978	0.50903
-0.01	-0.042691	-0.155823	-0.274519	-0.208219	0.509885
-0.01	-0.041948	-0.155363	-0.273865	-0.213214	0.511765
-0.01	-0.041623	-0.155103	-0.272975	-0.218665	0.513097
-0.01	-0.041786	-0.154958	-0.271716	-0.224451	0.513714
-0.01	-0.042302	-0.154858	-0.270886	-0.230765	0.513463
-0.01	-0.043485	-0.154712	-0.269383	-0.238172	0.514918
-0.01	-0.044025	-0.154671	-0.268815	-0.245059	0.516413
-0.01	-0.044577	-0.15477	-0.267854	-0.251646	0.518803
-0.01	-0.045372	-0.154906	-0.049477	-0.12237	0.473792
-0.01	-0.024663	-0.065526	-0.000143	-0.004007	9.4e-05
-0.01	0.000408	0.000824	0.000636	-0.011769	0.00083
0	0.000643	0.001592	0.001627	-0.021012	0.001062
0	0.000267	0.001995	0.003053	-0.030165	0.002044
0	6.6e-05	0.002309	0.003734	-0.040176	0.002565
0	-8.1e-05	0.001815	0.004162	-0.05148	0.002687
0	0.00033	0.001695	0.005549	-0.062603	0.002578
0	0.000889	0.00274	0.006905	-0.073075	0.002295
0	0.001147	0.003257	0.008791	-0.082986	0.002274
0	0.001419	0.00255	0.009246	-0.092886	0.001943
0	0.001611	0.002623	0.01071	-0.103175	0.001673
0	0.000963	0.002488	0.012707	-0.112353	0.001142
0	0.000798	0.00212	0.014284	-0.121716	0.000873
0	0.000949	0.001989	0.013804	-0.131633	8.6e-05
0	0.000567	0.002508	0.01471	-0.141062	4.2e-05
0	6.5e-05	0.003467	0.014941	-0.15009	0.000583
0	-0.000941	0.004083	0.015051	-0.158909	0.000996
0	-0.001353	0.004579	0.015948	-0.166983	0.001494
0.01	-0.000925	0.004473	0.017166	-0.174829	0.001673
0.01	-0.000679	0.004001	0.017484	-0.182675	0.001268
0.01	-0.000748	0.003528	0.017815	-0.189728	0.001343
0.01	-0.000268	0.003136	0.018195	-0.196763	0.001587
0.01	0.000123	0.003309	0.018433	-0.202574	0.002246
0.01	4.9e-05	0.003568	0.018216	-0.207571	0.002746
0.01	0.000523	0.004396	0.018252	-0.212907	0.003735
0.01	0.002014	0.005441	0.019888	-0.217926	0.004672
0.01	0.002713	0.006241	0.020656	-0.221924	0.005146
0.01	0.003739	0.00689	0.021357	-0.225852	0.005134
0.01	0.004805	0.006105	0.022303	-0.229497	0.004759
0.01	0.005243	0.00573	0.021703	-0.233333	0.004406
0.01	0.006665	0.005841	0.021071	-0.237488	0.004341
0.01	0.007129	0.005986	0.021962	-0.242236	0.004276
0.01	0.006706	0.005544	0.02234	-0.247245	0.003987
0.01	0.00659	0.006278	0.024028	-0.252216	0.003715
0.02	0.007319	0.006775	0.024601	-0.257731	0.003177
0.02	0.007628	0.007092	0.024945	-0.263577	0.002269
0.02	0.006879	0.007504	0.026068	-0.270623	0.001846
0.02	0.007086	0.007931	0.02679	-0.278016	0.001462
0.02	0.006615	0.008577	0.027618	-0.284814	0.000705
0.02	0.006277	0.009233	0.027939	-0.29064	0.000504
0.02	0.00626	0.009891	0.028219	-0.295682	0.000487
0.02	0.006116	0.010099	0.02912	-0.300589	0.000339
0.02	0.006185	0.009396	0.030163	-0.305243	-5e-06
0.02	0.006366	0.008844	0.030377	-0.309881	-0.000213
0.02	0.006026	0.008985	0.030348	-0.314437	-9e-06
0.02	0.006605	0.008984	0.031048	-0.318624	0.000638
0.02	0.007424	0.009237	0.031468	-0.321488	0.001144
0.02	0.007467	0.010125	0.032181	-0.325129	0.00118
0.02	0.007905	0.011336	0.032287	-0.328819	0.000965
0.03	0.007545	0.011918	0.033278	-0.332543	0.000238
0.03	0.007633	0.012557	0.034	-0.33554	9.5e-05
0.03	0.00677	0.013575	0.034497	-0.338304	0.001168
0.03	0.0071	0.014991	0.034784	-0.340628	0.001645
0.03	0.007107	0.014383	0.033843	-0.342785	0.00198
0.03	0.007052	0.013949	0.034345	-0.34496	0.002477
0.03	0.007157	0.014278	0.034707	-0.345272	0.003308
0.03	0.007282	0.014629	0.034312	-0.345159	0.004666
0.03	0.00744	0.015044	0.034102	-0.34503	0.00542
0.03	0.007704	0.015666	0.033933	-0.344977	0.006043
0.03	0.008091	0.015335	0.033279	-0.345552	0.00607
0.03	0.007302	0.015918	0.032391	-0.345829	0.005946
0.03	0.008345	0.017198	0.031457	-0.346975	0.00643
0.03	0.008015	0.017599	0.032496	-0.347046	0.00777
0.03	0.008296	0.017782	0.033678	-0.347228	0.008442
0.03	0.008967	0.017816	0.03376	-0.347779	0.008294
0.04	0.009414	0.017255	0.033845	-0.349214	0.008917
0.04	0.010525	0.017202	0.034315	-0.350843	0.009081
0.04	0.0114	0.0166	0.034238	-0.352678	0.009304
0.04	0.011917	0.015936	0.033803	-0.355039	0.01032
0.04	0.012309	0.015635	0.033785	-0.357495	0.011122
0.04	0.012419	0.01593	0.03388	-0.360942	0.011294
0.04	0.012056	0.016412	0.034531	-0.365124	0.011999
0.04	0.011754	0.016156	0.034982	-0.369689	0.012558
0.04	0.012293	0.016504	0.035872	-0.374622	0.013185
0.04	0.012956	0.017464	0.036379	-0.380065	0.01331
0.04	0.012469	0.018351	0.036005	-0.385737	0.013412
0.04	0.01239	0.018393	0.036438	-0.392525	0.014353
0.04	0.011869	0.018372	0.037431	-0.400271	0.015556
0.04	0.011317	0.018412	0.038305	-0.408431	0.015978
0.04	0.009975	0.018712	0.03921	-0.417587	0.016731
0.04	0.009696	0.018966	0.039576	-0.427362	0.01739
0.05	0.008893	0.018612	0.039864	-0.436849	0.017607
0.05	0.008281	0.018763	0.040027	-0.445251	0.01881
0.05	0.00903	0.019415	0.040479	-0.454103	0.020552
0.05	0.009157	0.01965	0.041651	-0.460991	0.022323
0.05	0.008236	0.019834	0.042985	-0.46836	0.023424
0.05	0.007889	0.020063	0.043733	-0.475605	0.025428
0.05	0.007942	0.020282	0.044296	-0.483874	0.027499
0.05	0.007626	0.020621	0.045449	-0.49149	0.030649
0.05	0.007974	0.020687	0.046563	-0.498785	0.03176
0.05	0.008354	0.021092	0.047459	-0.506896	0.034011
0.05	0.008275	0.021348	0.048254	-0.514154	0.035876
0.05	0.007867	0.021175	0.049399	-0.52064	0.037747
0.05	0.007533	0.02151	0.050653	-0.527601	0.03928
0.05	0.007651	0.022072	0.051416	-0.533505	0.042056
0.05	0.008633	0.022322	0.052025	-0.539613	0.043682
0.05	0.009699	0.022851	0.052455	-0.54675	0.045189
0.06	0.010367	0.023467	0.053519	-0.552273	0.046884
0.06	0.010671	0.02346	0.054356	-0.557597	0.048598
0.06	0.010208	0.023122	0.054083	-0.562578	0.051401
0.06	0.01008	0.023097	0.054275	-0.56761	0.052743
0.06	0.010415	0.022686	0.054828	-0.572382	0.05438
0.06	0.010965	0.021717	0.055968	-0.576531	0.056278
0.06	0.011551	0.021194	0.056981	-0.581326	0.05743
0.06	0.011844	0.021404	0.057938	-0.585779	0.059105
0.06	0.011166	0.021883	0.059059	-0.59091	0.06034
0.06	0.011075	0.022003	0.060381	-0.595782	0.061017
0.06	0.011406	0.022078	0.061632	-0.601243	0.062062
0.06	0.011466	0.022226	0.062788	-0.605777	0.063411
0.06	0.011675	0.021589	0.063664	-0.609553	0.063538
0.06	0.012627	0.021186	0.06419	-0.612556	0.064417
0.06	0.011984	0.021301	0.064546	-0.615504	0.064901
0.06	0.012568	0.020984	0.064648	-0.618828	0.064367
0.07	0.012552	0.020728	0.065068	-0.621852	0.064908
0.07	0.013417	0.020659	0.066615	-0.624478	0.065265
0.07	0.013153	0.02103	0.069086	-0.626273	0.064365
0.07	0.012308	0.021128	0.071835	-0.627572	0.064519
0.07	0.012485	0.020649	0.07443	-0.627692	0.064094
0.07	0.011811	0.020759	0.077116	-0.625987	0.062803
0.07	0.010509	0.021267	0.079838	-0.624411	0.061757
0.07	0.010391	0.02135	0.081729	-0.622133	0.060959
0.07	0.010701	0.021339	0.083085	-0.619796	0.059553
0.07	0.011704	0.021936	0.084662	-0.616054	0.058198
0.07	0.0128	0.02213	0.085423	-0.613408	0.056464
0.07	0.013061	0.021592	0.085813	-0.608757	0.055242
0.07	0.013263	0.020888	0.085991	-0.604416	0.053961
0.07	0.013513	0.02049	0.085418	-0.599581	0.052289
0.07	0.014445	0.020873	0.084416	-0.594637	0.050435
0.08	0.014882	0.020684	0.082707	-0.588597	0.048949
0.08	0.014386	0.019909	0.081019	-0.58136	0.047211
0.08	0.015903	0.019613	0.079447	-0.574073	0.044691
0.08	0.016381	0.019567	0.078458	-0.567248	0.042682
0.08	0.01593	0.01929	0.075901	-0.560792	0.039718
0.08	0.016906	0.018858	0.073411	-0.555141	0.036306
0.08	0.01658	0.018875	0.070102	-0.549596	0.032773
0.08	0.016091	0.018954	0.06667	-0.54408	0.030254
0.08	0.016902	0.018801	0.063757	-0.538966	0.026406
0.08	0.01705	0.01893	0.060488	-0.531915	0.022911
0.08	0.017631	0.018887	0.058017	-0.526862	0.018123
0.08	0.017033	0.018764	0.055744	-0.520973	0.014727
0.08	0.016574	0.018514	0.052807	-0.514614	0.011275
0.08	0.017056	0.018514	0.049962	-0.509479	0.007755
0.08	0.017529	0.018806	0.046621	-0.505755	0.004384
0.08	0.018365	0.019322	0.044488	-0.5008	0.001501
0.09	0.018525	0.019552	0.042496	-0.495973	-0.001757
0.09	0.019421	0.019273	0.040815	-0.491738	-0.005474
0.09	0.01904	0.019247	0.038983	-0.487917	-0.00848
0.09	0.018924	0.019272	0.036642	-0.484028	-0.011034
0.09	0.017954	0.019208	0.035231	-0.481201	-0.013551
0.09	0.018584	0.019624	0.033885	-0.477607	-0.016058
0.09	0.018674	0.020086	0.032673	-0.47502	-0.018659
0.09	0.019246	0.020587	0.03124	-0.472857	-0.020785
0.09	0.019466	0.021	0.030749	-0.470585	-0.022258
0.09	0.019523	0.021686	0.03071	-0.467844	-0.023823
0.09	0.018835	0.022212	0.029766	-0.464971	-0.025164
0.09	0.019786	0.022108	0.028974	-0.462658	-0.026056
0.09	0.020883	0.021793	0.028523	-0.460801	-0.026876
0.09	0.020841	0.021883	0.027942	-0.458865	-0.027464
0.09	0.021434	0.021581	0.027782	-0.456568	-0.027778
0.09	0.021075	0.022083	0.028035	-0.455196	-0.02728
0.1	0.020501	0.022534	0.028289	-0.454106	-0.024704
0.1	0.021051	0.022984	0.028563	-0.451883	-0.024027
0.1	0.021238	0.023013	0.02945	-0.450177	-0.024293
0.1	0.021058	0.02347	0.029912	-0.447914	-0.022117
0.1	0.020878	0.023864	0.028579	-0.445053	-0.020357
0.1	0.021891	0.024181	0.027709	-0.442356	-0.019424
0.1	0.022421	0.02502	0.026956	-0.440467	-0.017729
0.1	0.022333	0.025675	0.025995	-0.43889	-0.015677
0.1	0.022987	0.025583	0.025119	-0.437127	-0.013834
0.1	0.02395	0.025323	0.024471	-0.435295	-0.010965
0.1	0.023672	0.025578	0.023921	-0.433225	-0.00798
0.1	0.023677	0.025487	0.024057	-0.431185	-0.004516
0.1	0.023198	0.025332	0.024207	-0.428989	-0.000909
0.1	0.023452	0.025393	0.025195	-0.425856	0.002748
0.1	0.023408	0.026123	0.026627	-0.422569	0.005842
0.1	0.023003	0.026494	0.028437	-0.418767	0.009438
0.11	0.022236	0.026489	0.029684	-0.413793	0.013293
0.11	0.021381	0.026302	0.031147	-0.408067	0.016776
0.11	0.021269	0.027179	0.034033	-0.402709	0.020591
0.11	0.02192	0.027647	0.036618	-0.39666	0.024081
0.11	0.022148	0.027698	0.039718	-0.389476	0.027821
0.11	0.022778	0.027922	0.041787	-0.382055	0.032279
0.11	0.023472	0.028372	0.045907	-0.374128	0.036306
0.11	0.022861	0.028376	0.048762	-0.364895	0.040275
0.11	0.023193	0.02804	0.053898	-0.354214	0.044827
0.11	0.023681	0.027906	0.057786	-0.342268	0.049457
0.11	0.023432	0.027373	0.061457	-0.329558	0.05453
0.11	0.023422	0.026567	0.066363	-0.316968	0.058832
0.11	0.023167	0.027051	0.069868	-0.304235	0.063207
0.11	0.024185	0.027854	0.073289	-0.291205	0.067197
0.11	0.025439	0.028112	0.077113	-0.277122	0.071698
0.11	0.025697	0.02793	0.080485	-0.261358	0.07636
0.12	0.025097	0.02752	0.083674	-0.244258	0.080314
0.12	0.025185	0.026312	0.086227	-0.226914	0.084247
0.12	0.024876	0.025487	0.088669	-0.209107	0.087493
0.12	0.023334	0.02587	0.090656	-0.190519	0.090393
0.12	0.02247	0.025169	0.093102	-0.172106	0.093488
0.12	0.021673	0.024603	0.094697	-0.152573	0.096321
0.12	0.021791	0.025464	0.096287	-0.1326	0.098349
0.12	0.021459	0.025573	0.098283	-0.112338	0.101309
0.12	0.022083	0.025168	0.099616	-0.091651	0.102929
0.12	0.022194	0.024286	0.100972	-0.070815	0.103855
0.12	0.021982	0.024107	0.101653	-0.04885	0.105258
0.12	0.021473	0.024316	0.103437	-0.025893	0.106182
0.12	0.020422	0.024066	0.104737	-0.004277	0.105904
0.12	0.019167	0.024259	0.105148	0.018358	0.106667
0.12	0.018283	0.024317	0.104572	0.04193	0.106022
0.13	0.018519	0.024201	0.103764	0.065253	0.104705
0.13	0.017685	0.024565	0.102821	0.089292	0.103842
0.13	0.017652	0.025021	0.102726	0.11312	0.102489
0.13	0.01757	0.025068	0.10248	0.136012	0.10102
0.13	0.017285	0.024182	0.101581	0.15964	0.097863
0.13	0.016884	0.024188	0.099987	0.183819	0.095638
0.13	0.016963	0.023666	0.098054	0.209071	0.093821
0.13	0.016691	0.023921	0.096638	0.232727	0.090919
0.13	0.015933	0.023797	0.095551	0.256161	0.087009
0.13	0.015622	0.022667	0.094207	0.280713	0.084761
0.13	0.01493	0.022485	0.092851	0.304937	0.080593
0.13	0.014581	0.022467	0.090987	0.327883	0.077346
0.13	0.014184	0.022237	0.088682	0.350428	0.073514
0.13	0.014225	0.021912	0.086649	0.374668	0.069051
0.13	0.013923	0.021646	0.084784	0.398755	0.064611
0.13	0.012879	0.021285	0.082563	0.421955	0.059463
0.14	0.01248	0.02177	0.080186	0.444229	0.05493
0.14	0.012899	0.021236	0.078169	0.466959	0.050192
0.14	0.012508	0.021395	0.075953	0.488936	0.046656
0.14	0.012335	0.021817	0.074319	0.511125	0.041817
0.14	0.012153	0.02198	0.072524	0.530908	0.038196
0.14	0.012544	0.021404	0.070619	0.550925	0.033303
0.14	0.012091	0.021503	0.068656	0.571688	0.029313
0.14	0.011649	0.020772	0.06619	0.590742	0.025884
0.14	0.011918	0.020465	0.064198	0.609731	0.020547
0.14	0.011216	0.019969	0.062147	0.627943	0.016453
0.14	0.011467	0.019109	0.060196	0.644595	0.012335
0.14	0.011136	0.019158	0.057318	0.659834	0.008545
0.14	0.011492	0.019761	0.05495	0.673802	0.004709
0.14	0.01226	0.020515	0.052785	0.687267	0.000573
0.14	0.013184	0.020562	0.05013	0.700275	-0.003162
0.14	0.014078	0.019706	0.047076	0.712148	-0.00639
0.15	0.014571	0.019364	0.044627	0.722942	-0.008837
0.15	0.014234	0.018875	0.042651	0.733359	-0.010747
0.15	0.014006	0.018619	0.040637	0.74182	-0.013747
0.15	0.014733	0.018224	0.038757	0.748875	-0.017085
0.15	0.014481	0.01849	0.036904	0.755724	-0.019776
0.15	0.01561	0.018694	0.035	0.761268	-0.022566
0.15	0.017234	0.018589	0.033411	0.767079	-0.024869
0.15	0.018985	0.018214	0.032047	0.771458	-0.027327
0.15	0.020182	0.017954	0.03091	0.776191	-0.028918
0.15	0.022181	0.017907	0.03003	0.779447	-0.029896
0.15	0.024023	0.017814	0.029259	0.781396	-0.032527
0.15	0.02492	0.018284	0.028564	0.783429	-0.032734
0.15	0.025974	0.019162	0.028326	0.7843	-0.032858
0.15	0.027268	0.019676	0.028571	0.7858	-0.033865
0.15	0.029242	0.019704	0.028062	0.786172	-0.03408
0.15	0.032364	0.020243	0.027014	0.786172	-0.033435
0.16	0.034343	0.019586	0.026263	0.785173	-0.033637
0.16	0.035932	0.019082	0.026581	0.783496	-0.032896
0.16	0.036951	0.018793	0.026196	0.780666	-0.031588
0.16	0.038984	0.018528	0.02669	0.778048	-0.029751
0.16	0.040959	0.018666	0.028472	0.77637	-0.027075
0.16	0.043357	0.018641	0.029705	0.772877	-0.025612
0.16	0.044975	0.018141	0.030254	0.769103	-0.023095
0.16	0.047202	0.017389	0.031626	0.765155	-0.019841
0.16	0.049358	0.017852	0.033784	0.760495	-0.017989
0.16	0.051129	0.018157	0.036834	0.756499	-0.015858
0.16	0.052863	0.018357	0.040361	0.752381	-0.012801
0.16	0.056059	0.019065	0.042512	0.747055	-0.009927
0.16	0.058478	0.018514	0.044313	0.741726	-0.005096
0.16	0.060881	0.01925	0.04663	0.736668	-0.001024
0.16	0.063267	0.018831	0.048966	0.731296	0.002946
0.16	0.065285	0.01865	0.050924	0.724239	0.007185
0.17	0.068245	0.019255	0.053244	0.717569	0.011785
0.17	0.071772	0.019773	0.05573	0.710367	0.016149
0.17	0.074421	0.018108	0.058399	0.703765	0.02049
0.17	0.077503	0.017352	0.061934	0.696015	0.025297
0.17	0.080004	0.017803	0.065313	0.688663	0.030081
0.17	0.083322	0.017203	0.067965	0.681249	0.035056
0.17	0.086727	0.016497	0.071028	0.674032	0.040137
0.17	0.090603	0.016883	0.074327	0.666039	0.045325
0.17	0.09405	0.017624	0.07767	0.657847	0.05117
0.17	0.09716	0.018983	0.082184	0.649287	0.057285
0.17	0.100902	0.019534	0.086893	0.641543	0.063467
0.17	0.105266	0.019932	0.090917	0.632919	0.070061
0.17	0.110296	0.020935	0.094919	0.624764	0.07617
0.17	0.114939	0.021203	0.09866	0.617708	0.08116
0.17	0.119085	0.019602	0.102833	0.61029	0.08711
0.18	0.122913	0.019828	0.107254	0.60297	0.093737
0.18	0.12833	0.020208	0.111514	0.595954	0.100311
0.18	0.133168	0.02072	0.116357	0.588078	0.106321
0.18	0.138561	0.020475	0.120439	0.580746	0.112818
0.18	0.144062	0.021521	0.124758	0.573221	0.118888
0.18	0.150039	0.0216	0.13007	0.565608	0.126697
0.18	0.156635	0.021958	0.135501	0.558726	0.134511
0.18	0.162746	0.022107	0.141133	0.551881	0.141875
0.18	0.168774	0.022892	0.146633	0.545049	0.151105
0.18	0.175548	0.022331	0.152599	0.538174	0.159697
0.18	0.183172	0.02329	0.158789	0.531232	0.167814
0.18	0.19089	0.023388	0.164483	0.524688	0.176081
0.18	0.197551	0.022509	0.170289	0.518281	0.185144
0.18	0.205566	0.022314	0.176859	0.51193	0.195178
0.18	0.214232	0.022093	0.184031	0.506154	0.203117
0.18	0.222063	0.021779	0.191327	0.500558	0.212211
0.19	0.231938	0.021962	0.197593	0.49457	0.222188
0.19	0.241314	0.021803	0.2039	0.487679	0.231243
0.19	0.250963	0.021557	0.211167	0.48122	0.240883
0.19	0.260839	0.022514	0.218618	0.474411	0.252247
0.19	0.27154	0.023214	0.226549	0.469039	0.26294
0.19	0.281484	0.023697	0.234529	0.46355	0.274301
0.19	0.292555	0.023748	0.244312	0.458526	0.285126
0.19	0.303208	0.023528	0.253561	0.453132	0.295916
0.19	0.313616	0.023495	0.261749	0.448249	0.307527
0.19	0.325082	0.024205	0.269931	0.443584	0.318912
0.19	0.335656	0.024966	0.278971	0.43878	0.329987
0.19	0.346763	0.024426	0.287748	0.433407	0.343216
0.19	0.357213	0.023903	0.296053	0.428611	0.354832
0.19	0.367885	0.023874	0.304871	0.424172	0.367113
0.19	0.379146	0.024086	0.313777	0.419237	0.37898
0.19	0.390903	0.024569	0.3239	0.414753	0.389823
0.2	0.402876	0.024834	0.334537	0.410011	0.401202
0.2	0.414779	0.025352	0.344544	0.405499	0.413006
0.2	0.426578	0.024923	0.354596	0.400851	0.425893
0.2	0.438255	0.024384	0.36587	0.396446	0.437154
0.2	0.449217	0.023534	0.376727	0.392184	0.44902
0.2	0.459622	0.024287	0.387765	0.388249	0.461796
0.2	0.470671	0.024563	0.398347	0.384254	0.473407
0.2	0.482466	0.02398	0.409486	0.38031	0.485029
0.2	0.493752	0.024378	0.421044	0.376419	0.496411
0.2	0.503959	0.024778	0.433077	0.372506	0.507843
0.2	0.513603	0.024784	0.444817	0.369131	0.519495
0.2	0.52399	0.024423	0.45666	0.366215	0.530107
0.2	0.534683	0.024486	0.467241	0.363848	0.540352
0.2	0.545133	0.024415	0.477179	0.360745	0.551356
0.2	0.55501	0.023875	0.48768	0.358214	0.561854
0.2	0.564996	0.023154	0.499201	0.356221	0.572517
0.21	0.575108	0.023872	0.510471	0.354397	0.584055
0.21	0.584847	0.024474	0.523224	0.352638	0.594623
0.21	0.59406	0.024472	0.535311	0.351404	0.604492
0.21	0.602561	0.024958	0.546342	0.349987	0.613982
0.21	0.611534	0.025059	0.557057	0.348672	0.624392
0.21	0.620346	0.024323	0.56918	0.34731	0.634772
0.21	0.62848	0.024095	0.580404	0.346537	0.644684
0.21	0.63577	0.024474	0.589929	0.345604	0.652986
0.21	0.642834	0.024859	0.600085	0.345276	0.662258
0.21	0.649983	0.025231	0.609545	0.345049	0.672059
0.21	0.657108	0.025589	0.620085	0.344721	0.680959
0.21	0.663497	0.026204	0.630242	0.34423	0.68928
0.21	0.668985	0.02614	0.640191	0.344318	0.697445
0.21	0.674115	0.026396	0.650003	0.344061	0.705287
0.21	0.679138	0.02703	0.659266	0.344665	0.712364
0.21	0.683861	0.027666	0.668557	0.34426	0.71987
0.22	0.689007	0.028073	0.676566	0.344535	0.727041
0.22	0.693937	0.028414	0.684646	0.344548	0.733722
0.22	0.697782	0.028803	0.693642	0.344727	0.740022
0.22	0.701222	0.029373	0.702446	0.346099	0.746682
0.22	0.704362	0.029545	0.710583	0.347094	0.752959
0.22	0.707216	0.029482	0.717844	0.348255	0.758241
0.22	0.709822	0.029319	0.724653	0.349348	0.763486
0.22	0.712022	0.029085	0.732191	0.350682	0.769015
0.22	0.713921	0.028935	0.738197	0.351946	0.77365
0.22	0.716224	0.028992	0.744932	0.354145	0.777627
0.22	0.718359	0.029325	0.751626	0.355016	0.781358
0.22	0.72018	0.030046	0.757842	0.355741	0.78455
0.22	0.721887	0.031073	0.763763	0.357775	0.787965
0.22	0.724092	0.031603	0.769268	0.359635	0.790753
0.22	0.726501	0.031735	0.774471	0.361734	0.794263
0.23	0.728409	0.03192	0.779321	0.363484	0.797307
0.23	0.730308	0.032159	0.784106	0.365054	0.800263
0.23	0.731356	0.032474	0.7882	0.366952	0.803469
0.23	0.731769	0.032577	0.792343	0.369819	0.806392
0.23	0.73264	0.033222	0.796695	0.373704	0.80888
0.23	0.73344	0.034291	0.800991	0.376886	0.810872
0.23	0.734801	0.035484	0.804588	0.380092	0.813125
0.23	0.736573	0.036166	0.807956	0.384296	0.815957
0.23	0.738211	0.036531	0.810817	0.387714	0.81884
0.23	0.739432	0.036856	0.813119	0.390619	0.821757
0.23	0.74016	0.036648	0.81496	0.393805	0.824809
0.23	0.740982	0.036116	0.817482	0.397331	0.827545
0.23	0.742622	0.035673	0.819129	0.401275	0.829629
0.23	0.744759	0.03624	0.820091	0.405166	0.831968
0.23	0.746143	0.036706	0.821786	0.410198	0.834988
0.23	0.747406	0.036645	0.823717	0.413245	0.837756
0.24	0.749425	0.036811	0.826619	0.417211	0.840073
0.24	0.751045	0.037831	0.829806	0.422321	0.842867
0.24	0.752987	0.037435	0.832101	0.426454	0.84558
0.24	0.754904	0.037226	0.833515	0.430865	0.848262
0.24	0.75715	0.037661	0.834468	0.435702	0.851528
0.24	0.759374	0.037594	0.835857	0.439545	0.854441
0.24	0.761615	0.037333	0.838107	0.443734	0.856879
0.24	0.762519	0.037795	0.840571	0.447551	0.859112
0.24	0.764234	0.037726	0.842527	0.450896	0.860802
0.24	0.766796	0.037875	0.845331	0.455946	0.862962
0.24	0.769046	0.038047	0.847728	0.459943	0.865753
0.24	0.771634	0.037654	0.849997	0.464398	0.867691
0.24	0.774517	0.0381	0.853006	0.468943	0.869309
0.24	0.776717	0.037571	0.855593	0.473234	0.871006
0.24	0.778988	0.037699	0.858201	0.478278	0.873404
0.24	0.781729	0.038286	0.86023	0.482532	0.876334
0.25	0.785173	0.03778	0.861871	0.486678	0.87951
0.25	0.787288	0.036783	0.863329	0.490253	0.881924
0.25	0.789383	0.036296	0.865339	0.49388	0.884622
0.25	0.791759	0.036151	0.867552	0.498189	0.888244
0.25	0.794092	0.035611	0.869217	0.503116	0.89125
0.25	0.796432	0.035012	0.871084	0.508328	0.894485
0.25	0.799188	0.034115	0.872473	0.511574	0.89749
0.25	0.801661	0.033788	0.874125	0.515298	0.899442
0.25	0.803775	0.033808	0.87666	0.51907	0.901864
0.25	0.806744	0.033075	0.878683	0.523641	0.90376
0.25	0.809373	0.03285	0.880422	0.526834	0.905574
0.25	0.81135	0.033371	0.882499	0.53065	0.907739
0.25	0.812753	0.033023	0.88394	0.535152	0.9094
0.25	0.814364	0.033638	0.885783	0.540383	0.911673
0.25	0.816602	0.032598	0.887442	0.544982	0.914028
0.25	0.817566	0.031496	0.888725	0.549544	0.91653
0.26	0.819448	0.030927	0.890598	0.554353	0.919362
0.26	0.821747	0.031679	0.892874	0.559459	0.921408
0.26	0.823347	0.03057	0.894417	0.565049	0.923659
0.26	0.824017	0.030475	0.895809	0.570773	0.925972
0.26	0.826012	0.029796	0.896836	0.577051	0.928782
0.26	0.828908	0.030143	0.897791	0.582448	0.931231
0.26	0.831789	0.029908	0.899329	0.587812	0.933702
0.26	0.832953	0.029281	0.900443	0.594647	0.936951
0.26	0.83442	0.029269	0.901839	0.602489	0.939671
0.26	0.835427	0.029268	0.903761	0.609601	0.941396
0.26	0.836875	0.028513	0.905814	0.617099	0.942508
0.26	0.838384	0.029475	0.908722	0.62598	0.944482
0.26	0.84089	0.028776	0.911714	0.635445	0.946591
0.26	0.843747	0.028922	0.913701	0.645333	0.94873
0.26	0.845567	0.029259	0.916521	0.65553	0.950983
0.26	0.847183	0.028021	0.918929	0.665363	0.953192
0.27	0.849101	0.027812	0.920696	0.675257	0.955391
0.27	0.850633	0.027839	0.922736	0.686768	0.957264
0.27	0.852562	0.027561	0.924958	0.69854	0.959555
0.27	0.854656	0.026988	0.927111	0.709752	0.961354
0.27	0.855706	0.026696	0.929208	0.72094	0.963252
0.27	0.857304	0.026628	0.93143	0.731766	0.964201
0.27	0.857394	0.025497	0.933667	0.743183	0.965895
0.27	0.859985	0.025244	0.935572	0.755384	0.968184
0.27	0.860466	0.024996	0.937099	0.768014	0.970553
0.27	0.862431	0.025405	0.939143	0.780027	0.972588
0.27	0.863747	0.026284	0.940918	0.792383	0.975124
0.27	0.864823	0.026575	0.941952	0.805131	0.978103
0.27	0.86665	0.027735	0.943698	0.817522	0.980765
0.27	0.868286	0.029003	0.944855	0.830031	0.983305
0.27	0.869039	0.029612	0.945436	0.842759	0.986071
0.28	0.870535	0.031227	0.946265	0.854985	0.988577
0.28	0.871994	0.03207	0.947911	0.867827	0.991404
0.28	0.872809	0.032654	0.950415	0.881564	0.993267
0.28	0.873423	0.034699	0.953068	0.895898	0.99475
0.28	0.874939	0.03676	0.955117	0.91055	0.997042
0.28	0.875701	0.037461	0.956183	0.92564	0.999377
0.28	0.876192	0.03872	0.957441	0.940488	1.00058
0.28	0.876272	0.040655	0.95891	0.954924	1.00193
0.28	0.877167	0.042786	0.961396	0.968731	1.003
0.28	0.878255	0.044355	0.963833	0.983859	1.00411
0.28	0.879694	0.044994	0.9658	0.998652	1.00574
0.28	0.880711	0.046455	0.967261	1.01389	1.00666
0.28	0.880788	0.049081	0.968722	1.02995	1.00985
0.28	0.881402	0.050699	0.970329	1.04594	1.01175
0.28	0.882736	0.05233	0.971793	1.06176	1.01476
0.28	0.885241	0.05412	0.97238	1.07667	1.01677
0.29	0.886419	0.055303	0.974332	1.09203	1.01868
0.29	0.888309	0.057494	0.976475	1.10879	1.02079
0.29	0.890515	0.059497	0.979298	1.12446	1.02286
0.29	0.891976	0.060805	0.980929	1.13976	1.02447
0.29	0.893589	0.062442	0.982568	1.15526	1.02695
0.29	0.895057	0.064897	0.983788	1.17078	1.02845
0.29	0.896451	0.066561	0.984884	1.18626	1.0303
0.29	0.897606	0.068566	0.987798	1.20072	1.03142
0.29	0.897871	0.070918	0.99023	1.21519	1.03367
0.29	0.898019	0.074365	0.991818	1.22948	1.0351
0.29	0.899193	0.077986	0.993754	1.24321	1.03616
0.29	0.900278	0.081732	0.996601	1.25587	1.03779
0.29	0.90152	0.0842	0.997821	1.26901	1.03982
0.29	0.902912	0.088591	0.999462	1.28243	1.04217
0.29	0.903859	0.091245	1.00015	1.2942	1.04229
0.29	0.904202	0.095755	1.00005	1.30662	1.04342
0.3	0.904713	0.100517	1.00017	1.31873	1.04481
0.3	0.905799	0.104249	1.00074	1.33022	1.04679
0.3	0.906512	0.107774	1.00203	1.34206	1.04781
0.3	0.907196	0.110809	1.0031	1.35327	1.04903
0.3	0.908028	0.114267	1.00362	1.36441	1.04958
0.3	0.908238	0.117326	1.00335	1.3759	1.0504
0.3	0.909015	0.12057	1.00266	1.38693	1.05152
0.3	0.910273	0.124435	1.00208	1.39717	1.05327
0.3	0.911216	0.128124	1.00212	1.40753	1.05505
0.3	0.911608	0.132303	1.00195	1.41812	1.05554
0.3	0.912136	0.137146	1.00221	1.42782	1.0559
0.3	0.913295	0.141765	1.00201	1.43735	1.05731
0.3	0.914008	0.146425	1.00207	1.44789	1.05855
0.3	0.91483	0.1509	1.00174	1.4589	1.05891
0.3	0.91532	0.155663	1.00243	1.46959	1.05848
0.3	0.915781	0.159387	1.00261	1.48047	1.0581
0.31	0.915898	0.162752	1.00336	1.4918	1.05808
0.31	0.915263	0.167725	1.0038	1.50267	1.05854
0.31	0.914828	0.172425	1.00426	1.51401	1.05861
0.31	0.915062	0.176855	1.00416	1.52511	1.05779
0.31	0.915908	0.1824	1.00344	1.5355	1.05756
0.31	0.917046	0.187312	1.00294	1.54569	1.05747
0.31	0.917436	0.192066	1.00324	1.55654	1.05736
0.31	0.917676	0.197649	1.00378	1.56697	1.05702
0.31	0.918155	0.204106	1.00453	1.57727	1.05757
0.31	0.918252	0.211571	1.00411	1.58856	1.05788
0.31	0.918234	0.217858	1.00448	1.59958	1.05788
0.31	0.918743	0.224194	1.00476	1.60944	1.05748
0.31	0.919324	0.230735	1.00499	1.62006	1.05778
0.31	0.919941	0.238588	1.0053	1.63074	1.05732
0.31	0.920646	0.246869	1.00492	1.64139	1.05613
0.31	0.921193	0.254324	1.00451	1.65248	1.05637
0.32	0.920885	0.262187	1.00491	1.66368	1.05592
0.32	0.921299	0.270624	1.00565	1.67533	1.0554
0.32	0.92101	0.279015	1.00459	1.68632	1.0553
0.32	0.921041	0.287631	1.00423	1.69674	1.05491
0.32	0.921288	0.2965	1.00344	1.70778	1.05415
0.32	0.921175	0.305662	1.00408	1.71908	1.05312
0.32	0.921029	0.315698	1.00459	1.73016	1.0521
0.32	0.921197	0.326085	1.00483	1.74089	1.05136
0.32	0.921611	0.335817	1.00447	1.75138	1.05118
0.32	0.921922	0.346146	1.00309	1.76267	1.05053
0.32	0.922377	0.357306	1.00134	1.77435	1.0494
0.32	0.923491	0.367653	1.00011	1.78567	1.04826
0.32	0.924041	0.377462	0.999154	1.79623	1.04779
0.32	0.924903	0.387161	0.996822	1.80747	1.0465
0.32	0.925414	0.396436	0.995242	1.81926	1.04534
0.33	0.925422	0.40602	0.994797	1.83161	1.0448
0.33	0.925836	0.416478	0.993573	1.84369	1.04432
0.33	0.926949	0.425865	0.993483	1.85452	1.04327
0.33	0.926781	0.436158	0.993124	1.86539	1.04247
0.33	0.926635	0.44613	0.992266	1.8761	1.04163
0.33	0.927061	0.455263	0.991627	1.88634	1.0412
0.33	0.92702	0.465352	0.990515	1.89644	1.04148
0.33	0.926905	0.475828	0.990007	1.9065	1.04154
0.33	0.927286	0.485982	0.989229	1.91697	1.04095
0.33	0.928133	0.496464	0.989123	1.92727	1.04006
0.33	0.928002	0.507878	0.989699	1.93794	1.0393
0.33	0.927619	0.518254	0.989367	1.94842	1.03843
0.33	0.928051	0.528165	0.9888	1.95853	1.03737
0.33	0.928524	0.538436	0.987767	1.96958	1.03629
0.33	0.927992	0.547738	0.987718	1.98045	1.0349
0.33	0.927316	0.557098	0.987045	1.99088	1.03356
0.34	0.927361	0.566178	0.986921	2.00097	1.03279
0.34	0.927273	0.575356	0.98619	2.01105	1.03246
0.34	0.926712	0.584975	0.985064	2.02037	1.03168
0.34	0.926395	0.595462	0.984555	2.0294	1.03038
0.34	0.926188	0.605557	0.983844	2.03818	1.02953
0.34	0.926778	0.613391	0.982746	2.04704	1.02908
0.34	0.927633	0.621505	0.98162	2.05574	1.02874
0.34	0.927875	0.629457	0.980235	2.06626	1.02838
0.34	0.927184	0.63664	0.97992	2.07523	1.02787
0.34	0.926936	0.645406	0.97995	2.08373	1.02663
0.34	0.925736	0.653387	0.978672	2.09336	1.02524
0.34	0.926405	0.660056	0.978024	2.10179	1.02452
0.34	0.926345	0.665838	0.978082	2.10933	1.0235
0.34	0.926526	0.671943	0.976744	2.11874	1.02242
0.34	0.927637	0.678362	0.975607	2.12793	1.02083
0.34	0.928022	0.683949	0.974193	2.13673	1.01983
0.35	0.927272	0.690094	0.972332	2.1454	1.01951
0.35	0.926743	0.69576	0.971788	2.15342	1.01744
0.35	0.927146	0.70109	0.970941	2.16155	1.01455
0.35	0.927025	0.706212	0.970415	2.16959	1.01367
0.35	0.927332	0.710518	0.969736	2.17726	1.01321
0.35	0.927253	0.714329	0.968645	2.18526	1.01149
0.35	0.927212	0.718751	0.96796	2.19305	1.0099
0.35	0.927959	0.723033	0.966093	2.20128	1.0091
0.35	0.928348	0.726234	0.964334	2.2079	1.00835
0.35	0.928523	0.72872	0.963037	2.21585	1.00715
0.35	0.928879	0.730605	0.962551	2.22342	1.00624
0.35	0.930251	0.733289	0.962821	2.23132	1.00557
0.35	0.931198	0.735224	0.961907	2.2391	1.00485
0.35	0.931716	0.736993	0.961982	2.2467	1.00467
0.35	0.931898	0.738665	0.962116	2.25455	1.00435
0.35	0.931899	0.740658	0.961842	2.26298	1.00396
0.36	0.931976	0.741582	0.961906	2.27091	1.00343
0.36	0.931827	0.743219	0.96202	2.27778	1.00255
0.36	0.932222	0.744976	0.961151	2.28494	1.00211
0.36	0.933606	0.746301	0.961168	2.29212	1.00148
0.36	0.935073	0.747504	0.960841	2.30069	1.00127
0.36	0.936228	0.748262	0.960657	2.30827	1.00091
0.36	0.937717	0.748992	0.960488	2.31579	1.00076
0.36	0.938697	0.750604	0.960693	2.32371	1.00032
0.36	0.939427	0.751705	0.961402	2.33166	1.00034
0.36	0.940974	0.753012	0.96241	2.33906	1.00093
0.36	0.942597	0.754578	0.962795	2.34582	1.00166
0.36	0.943378	0.756155	0.962683	2.35292	1.00122
0.36	0.94368	0.757513	0.962786	2.3602	1.00066
0.36	0.944336	0.758907	0.963208	2.36701	1.00074
0.36	0.945391	0.760566	0.964703	2.37394	1.00141
0.36	0.946177	0.76201	0.966206	2.38062	1.00153
0.37	0.946969	0.763497	0.967008	2.38761	1.00175
0.37	0.948593	0.764369	0.967536	2.39492	1.00184
0.37	0.950215	0.766168	0.967796	2.40254	1.00226
0.37	0.950959	0.768124	0.968456	2.40963	1.00263
0.37	0.952129	0.768926	0.969304	2.41685	1.00365
0.37	0.953643	0.769678	0.970327	2.4238	1.0053
0.37	0.954814	0.770632	0.97193	2.43155	1.00619
0.37	0.956043	0.771835	0.973642	2.43915	1.0066
0.37	0.957625	0.773627	0.975548	2.44628	1.00699
0.37	0.959355	0.775436	0.977226	2.45252	1.00701
0.37	0.96151	0.777868	0.978252	2.45859	1.0073
0.37	0.962797	0.780207	0.979626	2.46446	1.00724
0.37	0.963679	0.781531	0.981245	2.47031	1.00839
0.37	0.964435	0.783296	0.982785	2.47611	1.00841
0.37	0.96488	0.786255	0.983969	2.48193	1.00863
0.38	0.966055	0.78839	0.985168	2.48832	1.00996
0.38	0.96704	0.790415	0.986882	2.49492	1.01051
0.38	0.967986	0.792161	0.989204	2.50181	1.01194
0.38	0.968892	0.793669	0.991409	2.50829	1.01323
0.38	0.969712	0.795341	0.993103	2.51457	1.01412
0.38	0.970831	0.797196	0.994401	2.5203	1.01546
0.38	0.971929	0.7989	0.995481	2.52554	1.0172
0.38	0.972636	0.801009	0.99731	2.53149	1.01807
0.38	0.973548	0.803584	0.99909	2.5376	1.01891
0.38	0.9746	0.804694	1.00055	2.54303	1.02022
0.38	0.974895	0.806185	1.00185	2.54855	1.02107
0.38	0.975196	0.808839	1.00239	2.55438	1.0216
0.38	0.976046	0.811637	1.0038	2.56019	1.02236
0.38	0.976844	0.814116	1.00392	2.56591	1.02409
0.38	0.976194	0.815986	1.00495	2.57118	1.0256
0.38	0.975526	0.818178	1.00658	2.57599	1.0262
0.39	0.975894	0.820717	1.00782	2.58017	1.02688
0.39	0.976914	0.823618	1.00871	2.58419	1.02748
0.39	0.977568	0.8262	1.00931	2.58889	1.02772
0.39	0.978272	0.8291	1.00984	2.59359	1.02775
0.39	0.979039	0.831124	1.01059	2.59811	1.02858
0.39	0.979089	0.833263	1.01123	2.60291	1.02892
0.39	0.978348	0.835573	1.01287	2.60649	1.03003
0.39	0.977743	0.837443	1.01466	2.61017	1.03006
0.39	0.977323	0.839486	1.01555	2.61374	1.03139
0.39	0.977272	0.841891	1.01583	2.61811	1.03125
0.39	0.977976	0.843832	1.01646	2.62203	1.0304
0.39	0.978487	0.84594	1.01632	2.62588	1.03059
0.39	0.978276	0.847701	1.01618	2.6291	1.03033
0.39	0.977669	0.849228	1.01658	2.63321	1.03065
0.39	0.977801	0.850485	1.01628	2.63674	1.02971
0.39	0.978368	0.852168	1.01643	2.64102	1.02943
0.4	0.97839	0.854844	1.01606	2.64622	1.02903
0.4	0.978606	0.857296	1.01461	2.64993	1.02852
0.4	0.978889	0.85888	1.01335	2.65423	1.02713
0.4	0.978643	0.860857	1.01318	2.65754	1.02673
0.4	0.978082	0.8635	1.0132	2.66027	1.02644
0.4	0.977794	0.865554	1.01209	2.66446	1.02607
0.4	0.977603	0.866756	1.01197	2.66805	1.02528
0.4	0.97726	0.868126	1.01209	2.67209	1.02456
0.4	0.977319	0.869868	1.01185	2.67543	1.02454
0.4	0.976764	0.872334	1.01194	2.67847	1.02365
0.4	0.976022	0.874634	1.01093	2.68113	1.02246
0.4	0.975256	0.876308	1.00989	2.68441	1.02199
0.4	0.974294	0.877861	1.00894	2.68829	1.02109
0.4	0.973565	0.879007	1.00816	2.69159	1.02083
0.4	0.973354	0.880088	1.0076	2.69473	1.01942
0.4	0.972726	0.882116	1.00648	2.69833	1.01832
0.41	0.972679	0.883414	1.00577	2.7014	1.01737
0.41	0.972915	0.884548	1.00484	2.70504	1.01666
0.41	0.972028	0.885806	1.00368	2.7083	1.01538
0.41	0.970571	0.886761	1.0027	2.71149	1.0137
0.41	0.969034	0.88823	1.00134	2.71403	1.01209
0.41	0.968379	0.890379	0.998843	2.71744	1.01153
0.41	0.968352	0.892243	0.996871	2.71986	1.01036
0.41	0.967966	0.893245	0.994927	2.7231	1.009
0.41	0.967357	0.894743	0.993162	2.72608	1.00831
0.41	0.967199	0.895979	0.991021	2.72882	1.00742
0.41	0.966323	0.89693	0.98925	2.73126	1.00573
0.41	0.96584	0.898418	0.988844	2.73499	1.00392
0.41	0.96589	0.899509	0.98795	2.73799	1.00294
0.41	0.965013	0.900763	0.986767	2.74034	1.00246
0.41	0.963431	0.902139	0.985531	2.74304	1.00192
0.41	0.962889	0.903105	0.985098	2.74633	1.00095
0.42	0.963553	0.904533	0.983897	2.7494	0.999666
0.42	0.964035	0.905777	0.98269	2.75164	0.998326
0.42	0.963024	0.905897	0.98194	2.75423	0.996782
0.42	0.961962	0.906067	0.981365	2.75739	0.995205
0.42	0.961644	0.90681	0.980827	2.7591	0.993801
0.42	0.960422	0.907411	0.980558	2.76075	0.99276
0.42	0.958919	0.907819	0.980111	2.76305	0.991296
0.42	0.958561	0.908706	0.979686	2.76543	0.989965
0.42	0.95879	0.910095	0.977771	2.76798	0.987559
0.42	0.958478	0.912026	0.976517	2.77072	0.986555
0.42	0.958103	0.913607	0.975478	2.77263	0.98547
0.42	0.957542	0.914427	0.975117	2.77436	0.98416
0.42	0.956998	0.914728	0.974158	2.77656	0.984059
0.42	0.956	0.915484	0.972973	2.77871	0.983669
0.42	0.954884	0.916484	0.972304	2.78144	0.982283
0.43	0.953518	0.91738	0.971652	2.78462	0.98085
0.43	0.952845	0.918888	0.971107	2.78721	0.979377
0.43	0.952151	0.920287	0.970967	2.78874	0.97796
0.43	0.951965	0.920859	0.970491	2.79088	0.976616
0.43	0.951591	0.921888	0.970061	2.79329	0.975475
0.43	0.9509	0.922709	0.970017	2.7955	0.975173
0.43	0.950768	0.923726	0.969508	2.79779	0.974618
0.43	0.950221	0.924212	0.968535	2.79989	0.974076
0.43	0.949399	0.924429	0.967995	2.80158	0.973684
0.43	0.948892	0.925612	0.968372	2.80328	0.973452
0.43	0.948933	0.926831	0.966691	2.80608	0.972853
0.43	0.948557	0.927295	0.965713	2.80848	0.972544
0.43	0.94844	0.927407	0.964571	2.81054	0.971572
0.43	0.948369	0.928225	0.963193	2.81335	0.969809
0.43	0.947714	0.929858	0.962019	2.81629	0.968013
0.43	0.947273	0.931428	0.961191	2.81928	0.965688
0.44	0.946337	0.932568	0.959879	2.82181	0.964053
0.44	0.945698	0.932472	0.95861	2.82432	0.963394
0.44	0.945563	0.933095	0.956757	2.82694	0.96288
0.44	0.945181	0.934196	0.95619	2.82888	0.962009
0.44	0.945017	0.934384	0.954117	2.83051	0.961195
0.44	0.945546	0.934793	0.952408	2.83193	0.961191
0.44	0.946159	0.935427	0.951402	2.83398	0.961159
0.44	0.946277	0.936008	0.950595	2.83648	0.961494
0.44	0.946265	0.935355	0.949792	2.83885	0.96073
0.44	0.946005	0.935408	0.95013	2.84175	0.959914
0.44	0.945877	0.935953	0.950635	2.84526	0.958703
0.44	0.94568	0.935947	0.950677	2.84745	0.957631
0.44	0.944369	0.935805	0.950275	2.85015	0.956603
0.44	0.944065	0.936049	0.949435	2.85227	0.956275
0.44	0.943477	0.937211	0.948169	2.85362	0.956225
0.44	0.942561	0.938211	0.947028	2.85542	0.955522
0.45	0.941967	0.938458	0.945825	2.85869	0.953936
0.45	0.94209	0.93866	0.944907	2.86145	0.952687
0.45	0.941628	0.93946	0.944544	2.86405	0.951185
0.45	0.940692	0.93887	0.943688	2.8666	0.949474
0.45	0.939842	0.938835	0.942623	2.86953	0.948522
0.45	0.940297	0.938777	0.940866	2.87164	0.947396
0.45	0.93981	0.938946	0.939418	2.87434	0.947545
0.45	0.939304	0.939472	0.938002	2.87818	0.947
0.45	0.939561	0.940148	0.937034	2.88125	0.945832
0.45	0.939425	0.941235	0.935783	2.88393	0.94477
0.45	0.939009	0.940816	0.934832	2.8872	0.944659
0.45	0.938375	0.941212	0.93338	2.89007	0.94439
0.45	0.938558	0.941424	0.932509	2.89255	0.942919
0.45	0.93787	0.941411	0.932271	2.8955	0.942402
0.45	0.936964	0.942058	0.931388	2.89859	0.942055
0.45	0.935284	0.942926	0.931107	2.90143	0.940805
0.46	0.934225	0.943594	0.930191	2.90456	0.93993
0.46	0.933728	0.944861	0.929321	2.90734	0.939166
0.46	0.933784	0.945635	0.928787	2.90967	0.937495
0.46	0.93227	0.945537	0.927835	2.91225	0.936679
0.46	0.931892	0.945605	0.927177	2.9144	0.936134
0.46	0.929752	0.94523	0.926795	2.91563	0.936623
0.46	0.927993	0.944982	0.926055	2.9175	0.936489
0.46	0.927405	0.945894	0.925198	2.91998	0.936165
0.46	0.926259	0.945988	0.924162	2.92269	0.934693
0.46	0.92593	0.947298	0.924353	2.9253	0.932779
0.46	0.925163	0.948611	0.922783	2.9277	0.931689
0.46	0.924352	0.948778	0.921975	2.93086	0.930626
0.46	0.923768	0.94902	0.920457	2.93328	0.928829
0.46	0.922579	0.949797	0.919405	2.93517	0.926508
0.46	0.922168	0.951321	0.918101	2.93829	0.925028
0.46	0.921827	0.950704	0.916209	2.94092	0.925214
0.47	0.921867	0.950665	0.913815	2.94388	0.92429
0.47	0.92032	0.950021	0.913109	2.94693	0.924529
0.47	0.919938	0.95108	0.911594	2.95023	0.923928
0.47	0.919208	0.952594	0.910612	2.95306	0.922839
0.47	0.918153	0.953151	0.909514	2.9564	0.92235
0.47	0.917188	0.953273	0.908677	2.96063	0.921781
0.47	0.915186	0.953658	0.90695	2.96391	0.920632
0.47	0.914455	0.954007	0.906265	2.96791	0.919716
0.47	0.912968	0.955073	0.905368	2.97165	0.919482
0.47	0.912227	0.956872	0.903711	2.97472	0.918719
0.47	0.911044	0.95838	0.901846	2.97773	0.917385
0.47	0.909621	0.959488	0.900717	2.98103	0.916246
0.47	0.908554	0.960627	0.898774	2.984	0.916018
0.47	0.907577	0.962783	0.897048	2.98662	0.91486
0.47	0.908082	0.965246	0.895941	2.98992	0.914415
0.48	0.907222	0.966841	0.89494	2.99317	0.91415
0.48	0.906569	0.968419	0.894681	2.99631	0.912826
0.48	0.907266	0.970255	0.89464	3.00023	0.911667
0.48	0.907555	0.971808	0.892642	3.00421	0.910996
0.48	0.907027	0.973554	0.89304	3.00725	0.910225
0.48	0.90547	0.975633	0.89186	3.00949	0.90988
0.48	0.904836	0.978336	0.891154	3.01205	0.909508
0.48	0.904178	0.981664	0.89003	3.01503	0.907846
0.48	0.902969	0.984575	0.889696	3.0191	0.907164
0.48	0.902408	0.987399	0.888627	3.02226	0.90535
0.48	0.902268	0.989727	0.887868	3.02544	0.904447
0.48	0.901516	0.992641	0.885612	3.02843	0.904082
0.48	0.900131	0.995037	0.885276	3.03115	0.902247
0.48	0.898914	0.998168	0.884085	3.03404	0.899695
0.48	0.898525	1.00123	0.884325	3.03692	0.897845
0.48	0.896815	1.0051	0.882678	3.04019	0.896906
0.49	0.896139	1.00886	0.88084	3.0428	0.894638
0.49	0.895109	1.01288	0.878649	3.04767	0.894125
0.49	0.895589	1.01677	0.876635	3.0513	0.892482
0.49	0.895451	1.02018	0.875408	3.05523	0.891226
0.49	0.894483	1.02374	0.874575	3.05998	0.890253
0.49	0.894382	1.02704	0.873613	3.06356	0.888739
0.49	0.893443	1.03095	0.871353	3.06615	0.887686
0.49	0.892243	1.03557	0.870466	3.06965	0.886112
0.49	0.892866	1.04082	0.86848	3.07355	0.883887
0.49	0.892536	1.0454	0.866411	3.0776	0.882243
0.49	0.891722	1.04976	0.864635	3.08326	0.880947
0.49	0.891001	1.05366	0.86372	3.08753	0.880213
0.49	0.890638	1.05723	0.861074	3.09212	0.879279
0.49	0.890385	1.06153	0.860631	3.09603	0.878824
0.49	0.889051	1.06627	0.859472	3.10039	0.877162
0.49	0.888437	1.07083	0.858368	3.10453	0.875047
0.5	0.887951	1.07526	0.858165	3.10885	0.874199
0.5	0.886538	1.08022	0.857449	3.11278	0.873507
0.5	0.885125	1.08584	0.857404	3.11644	0.871219
0.5	0.883948	1.0904	0.857185	3.12026	0.870549
0.5	0.883139	1.0953	0.85645	3.12326	0.868736
0.5	0.882232	1.0992	0.856704	3.12606	0.868696
0.5	0.881659	1.10284	0.856676	3.12978	0.868441
0.5	0.881555	1.10747	0.855958	3.13377	0.866683
0.5	0.881579	1.11306	0.855197	3.13744	0.864881
0.5	0.88182	1.11867	0.854526	3.14034	0.86342
0.5	0.881191	1.12385	0.85358	3.14439	0.861322
0.5	0.880742	1.12814	0.852744	3.14827	0.85999
0.5	0.880821	1.13203	0.851584	3.15264	0.859018
0.5	0.880767	1.13617	0.849915	3.15739	0.858691
0.5	0.881119	1.14032	0.848534	3.16184	0.858007
0.5	0.881431	1.1445	0.847157	3.16581	0.856457
0.51	0.881388	1.14847	0.846727	3.16935	0.856045
0.51	0.881095	1.1523	0.846465	3.17263	0.854856
0.51	0.880967	1.15585	0.845022	3.17641	0.854141
0.51	0.879835	1.15892	0.842864	3.18114	0.853768
0.51	0.878585	1.16227	0.841267	3.1851	0.852609
0.51	0.877532	1.166	0.840059	3.18859	0.852076
0.51	0.876275	1.16917	0.838162	3.1915	0.851106
0.51	0.875153	1.17223	0.836677	3.19445	0.849521
0.51	0.873451	1.17448	0.835391	3.19753	0.848081
0.51	0.872091	1.17611	0.833903	3.2008	0.847232
0.51	0.87105	1.17819	0.832152	3.20341	0.846408
0.51	0.869365	1.1808	0.830771	3.20626	0.845893
0.51	0.867916	1.18363	0.829926	3.20987	0.844815
0.51	0.86727	1.18646	0.829584	3.21327	0.843545
0.51	0.867165	1.18913	0.828242	3.21653	0.843334
0.51	0.866378	1.19122	0.827558	3.22009	0.84277
0.52	0.865023	1.19265	0.824657	3.2242	0.842712
0.52	0.86371	1.1944	0.823538	3.22791	0.842227
0.52	0.862186	1.19605	0.822776	3.23084	0.841732
0.52	0.861143	1.19692	0.822527	3.23335	0.840489
0.52	0.859664	1.19792	0.821446	3.23583	0.839917
0.52	0.858698	1.19828	0.82031	3.23801	0.838117
0.52	0.857994	1.19878	0.818983	3.23921	0.836753
0.52	0.856758	1.19956	0.818058	3.2404	0.835915
0.52	0.856187	1.20018	0.817194	3.24252	0.834726
0.52	0.855565	1.19999	0.815791	3.24448	0.834041
0.52	0.85442	1.20009	0.814982	3.24671	0.833198
0.52	0.853571	1.20041	0.813639	3.24845	0.832533
0.52	0.852998	1.20044	0.813584	3.24995	0.831858
0.52	0.85199	1.20038	0.812559	3.25154	0.831334
0.52	0.850648	1.20111	0.811825	3.2524	0.830562
0.53	0.84998	1.20193	0.810634	3.25339	0.82914
0.53	0.848871	1.20183	0.809592	3.25507	0.829338
0.53	0.84735	1.20172	0.807853	3.25688	0.829406
0.53	0.846684	1.20222	0.806312	3.25825	0.828092
0.53	0.845815	1.20131	0.805054	3.25985	0.82651
0.53	0.844772	1.20074	0.80342	3.26175	0.825764
0.53	0.844062	1.20112	0.801647	3.26372	0.824552
0.53	0.843567	1.2012	0.798455	3.26557	0.824043
0.53	0.842706	1.20211	0.795581	3.26716	0.822049
0.53	0.841769	1.20291	0.793373	3.26787	0.820464
0.53	0.840281	1.20291	0.792601	3.26925	0.819202
0.53	0.838875	1.20238	0.791501	3.2705	0.818792
0.53	0.837267	1.20271	0.790513	3.27159	0.818402
0.53	0.836602	1.20352	0.7894	3.27267	0.817374
0.53	0.835291	1.20394	0.788007	3.27338	0.815619
0.53	0.833941	1.20366	0.786434	3.27313	0.814516
0.54	0.832691	1.20419	0.785105	3.27287	0.812824
0.54	0.83044	1.20485	0.783732	3.27261	0.811405
0.54	0.828651	1.20427	0.78265	3.27315	0.810114
0.54	0.827791	1.20443	0.780425	3.27422	0.808189
0.54	0.826471	1.20452	0.777929	3.27577	0.806446
0.54	0.82553	1.20437	0.776628	3.27672	0.804356
0.54	0.825087	1.20364	0.775803	3.27737	0.802364
0.54	0.82357	1.20267	0.774362	3.27853	0.800893
0.54	0.823173	1.20176	0.773671	3.27939	0.799513
0.54	0.822902	1.20227	0.772918	3.28112	0.798833
0.54	0.822524	1.20214	0.771624	3.28193	0.797789
0.54	0.82223	1.20311	0.770058	3.28293	0.796299
0.54	0.82137	1.20441	0.769872	3.28423	0.795176
0.54	0.820889	1.20472	0.769318	3.28511	0.793117
0.54	0.820516	1.20398	0.768556	3.2862	0.790999
0.54	0.819493	1.20411	0.766898	3.28712	0.790083
0.55	0.819129	1.20338	0.765525	3.28804	0.789173
0.55	0.817673	1.20302	0.763921	3.28889	0.788298
0.55	0.816822	1.20295	0.76189	3.28928	0.787328
0.55	0.815827	1.20318	0.761611	3.28932	0.785781
0.55	0.815905	1.20186	0.760728	3.28955	0.784819
0.55	0.815536	1.20119	0.759586	3.29013	0.783251
0.55	0.815017	1.2014	0.757402	3.29051	0.781306
0.55	0.815275	1.20205	0.756	3.29101	0.779235
0.55	0.815005	1.20356	0.754552	3.29152	0.777735
0.55	0.814259	1.20388	0.75312	3.29261	0.776734
0.55	0.813315	1.20442	0.751557	3.29455	0.775411
0.55	0.811393	1.20561	0.750428	3.29622	0.774399
0.55	0.810192	1.20619	0.749208	3.29782	0.773222
0.55	0.809673	1.20611	0.747149	3.29908	0.77175
0.55	0.808406	1.20665	0.745954	3.30082	0.769844
0.55	0.8082	1.20755	0.744459	3.30132	0.767741
0.56	0.807929	1.20829	0.743606	3.30221	0.765759
0.56	0.807198	1.20776	0.742024	3.3037	0.764039
0.56	0.805911	1.20652	0.740343	3.30568	0.762265
0.56	0.805887	1.20763	0.739399	3.30699	0.760668
0.56	0.80469	1.20819	0.739336	3.3066	0.759349
0.56	0.803192	1.20762	0.737907	3.30695	0.7583
0.56	0.802825	1.20857	0.735975	3.30784	0.757277
0.56	0.802639	1.20922	0.734863	3.30889	0.755831
0.56	0.801723	1.20938	0.734482	3.30959	0.753726
0.56	0.799864	1.21004	0.734526	3.31115	0.751765
0.56	0.799355	1.2094	0.733954	3.31225	0.750218
0.56	0.797588	1.20827	0.732293	3.31292	0.748927
0.56	0.79688	1.20775	0.729931	3.31348	0.747533
0.56	0.795648	1.20758	0.728535	3.31387	0.745575
0.56	0.795938	1.20679	0.727658	3.31475	0.744362
0.56	0.795261	1.20616	0.726666	3.31494	0.743208
0.57	0.79401	1.20624	0.72583	3.31595	0.741809
0.57	0.792668	1.20647	0.725155	3.31718	0.740341
0.57	0.791444	1.20579	0.724682	3.31771	0.738963
0.57	0.790737	1.20548	0.723676	3.31854	0.737607
0.57	0.790044	1.20558	0.722503	3.31861	0.736416
0.57	0.788815	1.20539	0.721723	3.31941	0.734887
0.57	0.786953	1.20501	0.721053	3.3202	0.732992
0.57	0.785176	1.20472	0.720574	3.32056	0.73153
0.57	0.783624	1.20553	0.720412	3.32096	0.729712
0.57	0.783201	1.20586	0.720279	3.32111	0.728263
0.57	0.781342	1.20647	0.719384	3.32172	0.72636
0.57	0.780171	1.20673	0.718529	3.32298	0.724551
0.57	0.779357	1.20704	0.718484	3.32394	0.723447
0.57	0.779136	1.20694	0.718332	3.32472	0.721783
0.57	0.778327	1.20711	0.717574	3.32491	0.720097
0.58	0.7782	1.20742	0.71574	3.32705	0.719499
0.58	0.777615	1.20735	0.713517	3.32883	0.718002
0.58	0.777507	1.20752	0.712615	3.32965	0.716593
0.58	0.776839	1.20794	0.711859	3.33094	0.715397
0.58	0.775942	1.20823	0.710889	3.3325	0.714144
0.58	0.775572	1.2078	0.709436	3.33404	0.7128
0.58	0.775636	1.20723	0.707965	3.33581	0.710979
0.58	0.774677	1.20749	0.706155	3.33609	0.709265
0.58	0.7741	1.20847	0.704477	3.33752	0.708314
0.58	0.772293	1.2087	0.703344	3.3388	0.707551
0.58	0.770984	1.20822	0.702366	3.34018	0.707276
0.58	0.769214	1.20732	0.701502	3.34151	0.705467
0.58	0.769019	1.20759	0.700532	3.34189	0.70378
0.58	0.769311	1.20784	0.699177	3.34226	0.702145
0.58	0.769695	1.20694	0.69722	3.34267	0.700429
0.58	0.76886	1.20629	0.696244	3.34286	0.699197
0.59	0.767847	1.20615	0.695096	3.34281	0.69759
0.59	0.766824	1.20575	0.692952	3.34301	0.696683
0.59	0.765809	1.20571	0.690674	3.34435	0.695381
0.59	0.764472	1.20559	0.688784	3.3447	0.694789
0.59	0.763927	1.20496	0.686845	3.34499	0.693495
0.59	0.76295	1.20472	0.684896	3.34462	0.692266
0.59	0.762131	1.20422	0.682027	3.34525	0.690483
0.59	0.762425	1.20356	0.679752	3.34631	0.688729
0.59	0.762202	1.20282	0.678703	3.34643	0.686925
0.59	0.761286	1.20325	0.676682	3.3462	0.684761
0.59	0.760458	1.20302	0.674925	3.34517	0.684389
0.59	0.760202	1.20218	0.673682	3.34513	0.683624
0.59	0.760085	1.20188	0.672762	3.34511	0.682506
0.59	0.759619	1.20049	0.671718	3.34495	0.681479
0.59	0.759336	1.20063	0.670741	3.34575	0.680755
0.59	0.75904	1.20122	0.669743	3.3461	0.679235
0.6	0.757844	1.20093	0.667825	3.34621	0.677965
0.6	0.756428	1.20058	0.666587	3.34621	0.6751
0.6	0.755516	1.19958	0.664825	3.34595	0.672798
0.6	0.754779	1.19898	0.6642	3.34504	0.670641
0.6	0.753807	1.19798	0.663244	3.34504	0.668541
0.6	0.752953	1.19758	0.661979	3.34509	0.666999
0.6	0.751764	1.19704	0.661297	3.34456	0.665385
0.6	0.750491	1.1972	0.660468	3.34549	0.664003
0.6	0.750355	1.1978	0.6587	3.34485	0.663457
0.6	0.750495	1.19769	0.656771	3.34339	0.66241
0.6	0.749974	1.19719	0.654364	3.34256	0.661454
0.6	0.748964	1.19798	0.652128	3.34179	0.660322
0.6	0.748153	1.19868	0.650045	3.34081	0.658938
0.6	0.747601	1.19839	0.648005	3.33981	0.656938
0.6	0.746813	1.19786	0.645252	3.33814	0.655145
0.6	0.74591	1.19685	0.642634	3.33774	0.653079
0.61	0.744908	1.19566	0.639918	3.33678	0.652
0.61	0.744551	1.19476	0.637517	3.33598	0.650777
0.61	0.743745	1.19418	0.63653	3.33363	0.648858
0.61	0.742747	1.19327	0.635288	3.33146	0.647916
0.61	0.74122	1.19293	0.632521	3.32986	0.645625
0.61	0.740129	1.19191	0.631228	3.3278	0.644492
0.61	0.739423	1.19049	0.629305	3.32472	0.643569
0.61	0.73885	1.18982	0.628505	3.32128	0.643806
0.61	0.737097	1.18944	0.627055	3.31857	0.641875
0.61	0.736377	1.18958	0.62686	3.31719	0.64031
0.61	0.735326	1.18971	0.626563	3.31531	0.639248
0.61	0.735274	1.18873	0.625446	3.31357	0.638021
0.61	0.734731	1.18747	0.622817	3.3125	0.637154
0.61	0.734793	1.18773	0.621469	3.31093	0.636945
0.61	0.733617	1.18741	0.619589	3.31013	0.635539
0.61	0.731866	1.18748	0.619243	3.30926	0.63381
0.62	0.730365	1.18584	0.617427	3.30755	0.632634
0.62	0.72922	1.18467	0.616237	3.306	0.631109
0.62	0.729088	1.18344	0.615421	3.30529	0.629788
0.62	0.72917	1.18191	0.614324	3.30384	0.628241
0.62	0.728408	1.18109	0.612418	3.30238	0.626654
0.62	0.727265	1.17955	0.610886	3.30001	0.624172
0.62	0.726779	1.1782	0.610195	3.29808	0.622568
0.62	0.726359	1.17791	0.610112	3.2963	0.620052
0.62	0.726435	1.17631	0.609802	3.2939	0.618587
0.62	0.725978	1.17624	0.609028	3.29257	0.61776
0.62	0.72541	1.17563	0.608425	3.29119	0.61632
0.62	0.724296	1.17536	0.607906	3.29061	0.613914
0.62	0.723309	1.17429	0.606385	3.29006	0.611363
0.62	0.722548	1.17276	0.6047	3.28849	0.609816
0.62	0.72242	1.1717	0.603508	3.2873	0.607468
0.63	0.722188	1.17033	0.602716	3.28592	0.605521
0.63	0.722295	1.16927	0.601166	3.28428	0.603573
0.63	0.722417	1.16782	0.6002	3.28265	0.602023
0.63	0.720947	1.16642	0.599004	3.28151	0.600589
0.63	0.721033	1.16615	0.597376	3.27998	0.599407
0.63	0.720292	1.16553	0.596377	3.27937	0.598167
0.63	0.719929	1.16519	0.594727	3.27831	0.596132
0.63	0.720196	1.16491	0.593282	3.27719	0.594386
0.63	0.719874	1.16498	0.591809	3.27625	0.592592
0.63	0.719019	1.16476	0.589569	3.2748	0.591135
0.63	0.718763	1.16524	0.58823	3.27271	0.589466
0.63	0.718788	1.16388	0.587779	3.27135	0.588086
0.63	0.717817	1.16195	0.587423	3.27061	0.586187
0.63	0.716041	1.16098	0.586582	3.26879	0.584893
0.63	0.714518	1.1592	0.585237	3.26774	0.583838
0.63	0.714115	1.15711	0.584204	3.26734	0.582355
0.64	0.714038	1.15575	0.583574	3.26644	0.581257
0.64	0.713786	1.15409	0.582672	3.26501	0.579784
0.64	0.713219	1.15387	0.582012	3.26388	0.578941
0.64	0.712574	1.15402	0.581918	3.26272	0.577993
0.64	0.711775	1.15409	0.581889	3.2613	0.576888
0.64	0.710773	1.15339	0.581007	3.26075	0.575214
0.64	0.709436	1.15315	0.579942	3.26056	0.573458
0.64	0.708227	1.15224	0.578576	3.25987	0.572127
0.64	0.708253	1.15156	0.577063	3.25914	0.570116
0.64	0.70844	1.15076	0.575324	3.2593	0.567516
0.64	0.70812	1.14942	0.573839	3.2593	0.565601
0.64	0.707545	1.14827	0.572171	3.25871	0.564263
0.64	0.706515	1.14627	0.570539	3.25792	0.56204
0.64	0.705521	1.1444	0.569181	3.25701	0.55934
0.64	0.70385	1.1428	0.568211	3.2555	0.556903
0.64	0.702344	1.14144	0.566485	3.25338	0.554478
0.65	0.701307	1.13921	0.565778	3.25172	0.552532
0.65	0.700529	1.13789	0.564702	3.25077	0.551274
0.65	0.70045	1.13637	0.564658	3.24972	0.54935
0.65	0.700475	1.13526	0.563615	3.24875	0.547057
0.65	0.699854	1.13563	0.561971	3.24731	0.545688
0.65	0.699474	1.13591	0.560708	3.24543	0.54411
0.65	0.698094	1.13526	0.559658	3.24376	0.542386
0.65	0.69651	1.13497	0.558902	3.24222	0.541252
0.65	0.696393	1.13385	0.557705	3.24141	0.539974
0.65	0.696007	1.13254	0.556286	3.24006	0.538744
0.65	0.695601	1.13081	0.554958	3.23882	0.53828
0.65	0.694636	1.13005	0.553652	3.23746	0.537588
0.65	0.694023	1.12947	0.552137	3.23585	0.535881
0.65	0.693376	1.1286	0.550671	3.2343	0.535273
0.65	0.692359	1.1269	0.549604	3.2321	0.536227
0.65	0.692092	1.12542	0.548991	3.23018	0.536134
0.66	0.691562	1.12427	0.548282	3.22783	0.534618
0.66	0.690582	1.12329	0.546734	3.22512	0.534401
0.66	0.689083	1.1224	0.5452	3.22311	0.53323
0.66	0.687355	1.12231	0.544395	3.22106	0.531578
0.66	0.68604	1.12204	0.542067	3.21869	0.529472
0.66	0.684969	1.12141	0.541415	3.21703	0.52758
0.66	0.684183	1.12051	0.539799	3.21517	0.526581
0.66	0.683804	1.11949	0.538739	3.21238	0.525542
0.66	0.683111	1.11895	0.537591	3.20991	0.524773
0.66	0.681869	1.11758	0.535225	3.20714	0.524418
0.66	0.681377	1.11587	0.534519	3.20477	0.523617
0.66	0.681047	1.11388	0.53388	3.20314	0.522489
0.66	0.68086	1.11168	0.532816	3.20185	0.520945
0.66	0.680132	1.11033	0.530757	3.19979	0.518994
0.66	0.679441	1.10981	0.530172	3.19782	0.517699
0.66	0.678625	1.10857	0.529525	3.19593	0.517017
0.67	0.67761	1.10815	0.52847	3.19326	0.51607
0.67	0.676099	1.10686	0.526962	3.19039	0.515151
0.67	0.674347	1.10636	0.526041	3.18821	0.513699
0.67	0.673653	1.1066	0.525375	3.18598	0.511955
0.67	0.672875	1.10502	0.524187	3.18366	0.510412
0.67	0.672858	1.1038	0.522218	3.18132	0.508538
0.67	0.671772	1.10221	0.520708	3.17878	0.505925
0.67	0.670752	1.10082	0.519859	3.17572	0.503613
0.67	0.669654	1.09935	0.518963	3.17304	0.501797
0.67	0.668652	1.09819	0.517443	3.17125	0.501335
0.67	0.667198	1.09777	0.516831	3.16909	0.500557
0.67	0.665513	1.09733	0.515852	3.16629	0.49932
0.67	0.664228	1.09616	0.514922	3.16335	0.49768
0.67	0.662598	1.09537	0.513836	3.16072	0.496064
0.67	0.661884	1.09459	0.512533	3.15864	0.494853
0.68	0.660752	1.09394	0.512544	3.15641	0.493557
0.68	0.659498	1.09379	0.51259	3.15439	0.493222
0.68	0.658657	1.09376	0.513018	3.15267	0.492403
0.68	0.65799	1.09345	0.510759	3.14955	0.491458
0.68	0.656771	1.09212	0.510007	3.1471	0.49023
0.68	0.655443	1.09085	0.508782	3.14508	0.488867
0.68	0.65504	1.09038	0.508214	3.14251	0.48742
0.68	0.654618	1.08934	0.507597	3.14062	0.486134
0.68	0.652894	1.08805	0.506943	3.13854	0.484893
0.68	0.651756	1.08693	0.505698	3.13675	0.483606
0.68	0.650737	1.08616	0.504224	3.13415	0.482409
0.68	0.648987	1.08597	0.503243	3.13158	0.480538
0.68	0.648416	1.08531	0.502794	3.12911	0.478396
0.68	0.647423	1.08437	0.501185	3.12687	0.477106
0.68	0.645867	1.08319	0.499966	3.12456	0.475662
0.68	0.643753	1.08225	0.498624	3.12241	0.473132
0.69	0.641961	1.08188	0.498101	3.12021	0.471336
0.69	0.640314	1.08147	0.49693	3.11765	0.469791
0.69	0.639412	1.08074	0.494931	3.11534	0.467425
0.69	0.639097	1.08024	0.492909	3.11436	0.464859
0.69	0.637973	1.07943	0.491656	3.1128	0.462885
0.69	0.636861	1.07805	0.491253	3.11085	0.461021
0.69	0.636742	1.0762	0.490636	3.10892	0.458856
0.69	0.636441	1.0745	0.489646	3.10634	0.457225
0.69	0.63615	1.07282	0.487831	3.10379	0.456306
0.69	0.634994	1.07164	0.486546	3.10197	0.455599
0.69	0.633369	1.07127	0.484953	3.10019	0.45433
0.69	0.632828	1.07004	0.483795	3.09914	0.452618
0.69	0.631887	1.06908	0.482679	3.0984	0.450845
0.69	0.630806	1.06797	0.48049	3.09588	0.44905
0.69	0.630439	1.06697	0.478643	3.09314	0.447092
0.69	0.629282	1.06623	0.476766	3.09084	0.445225
0.7	0.628102	1.06466	0.475077	3.08917	0.443859
0.7	0.627103	1.063	0.472873	3.08744	0.443407
0.7	0.626937	1.06223	0.471875	3.08586	0.441948
0.7	0.627547	1.06125	0.4708	3.08412	0.439842
0.7	0.627866	1.06057	0.469926	3.08275	0.43789
0.7	0.627958	1.05892	0.46841	3.08103	0.436275
0.7	0.627475	1.0574	0.46663	3.07909	0.435122
0.7	0.626644	1.05646	0.464606	3.07714	0.434019
0.7	0.625003	1.05476	0.46328	3.07646	0.433478
0.7	0.624408	1.05373	0.461395	3.07413	0.432703
0.7	0.624319	1.05256	0.459674	3.07199	0.432134
0.7	0.623804	1.0515	0.458345	3.0684	0.43098
0.7	0.622497	1.05	0.457745	3.06512	0.42926
0.7	0.621648	1.04845	0.456939	3.06371	0.427601
0.7	0.621361	1.04746	0.455692	3.0621	0.426018
0.7	0.620943	1.04617	0.454419	3.06125	0.424883
0.71	0.620565	1.04412	0.453014	3.059	0.423674
0.71	0.619965	1.04285	0.451385	3.05655	0.422055
0.71	0.620012	1.04175	0.449341	3.05456	0.420215
0.71	0.620559	1.04039	0.44686	3.05332	0.418123
0.71	0.62045	1.03892	0.444466	3.05175	0.416117
0.71	0.619828	1.03766	0.443118	3.04972	0.414503
0.71	0.619327	1.036	0.441305	3.0467	0.412913
0.71	0.618612	1.0344	0.438726	3.04468	0.411137
0.71	0.61705	1.03254	0.437335	3.04298	0.409723
0.71	0.615892	1.03066	0.436152	3.04102	0.407994
0.71	0.615459	1.02945	0.434693	3.03882	0.406765
0.71	0.614617	1.02837	0.433274	3.0369	0.405267
0.71	0.61439	1.02686	0.43216	3.03485	0.403172
0.71	0.613692	1.02541	0.430767	3.03276	0.401916
0.71	0.61209	1.02444	0.428579	3.03142	0.401104
0.71	0.611418	1.0237	0.426595	3.02942	0.399138
0.72	0.611472	1.02267	0.425025	3.02829	0.39692
0.72	0.611561	1.02085	0.42428	3.02615	0.395805
0.72	0.611895	1.01888	0.423696	3.02449	0.394497
0.72	0.611592	1.0173	0.422209	3.02266	0.392779
0.72	0.6103	1.01589	0.420625	3.02035	0.391073
0.72	0.609263	1.0146	0.419301	3.01755	0.389365
0.72	0.608873	1.01414	0.418406	3.0151	0.387604
0.72	0.608241	1.01422	0.417187	3.01271	0.385636
0.72	0.606944	1.01356	0.415519	3.01071	0.384343
0.72	0.605336	1.013	0.414036	3.0095	0.38289
0.72	0.604021	1.01296	0.41258	3.00716	0.38135
0.72	0.603422	1.01223	0.412179	3.00494	0.380343
0.72	0.602886	1.01056	0.410711	3.00284	0.379042
0.72	0.601749	1.0093	0.408583	3.00031	0.378038
0.72	0.600737	1.00817	0.408224	2.9985	0.377281
0.73	0.599952	1.00763	0.406424	2.99664	0.375705
0.73	0.5993	1.00729	0.405781	2.99435	0.37411
0.73	0.599209	1.00587	0.40504	2.9917	0.372749
0.73	0.599045	1.00473	0.403186	2.98918	0.370932
0.73	0.598361	1.00345	0.401732	2.98697	0.368739
0.73	0.59741	1.0023	0.400773	2.98486	0.367005
0.73	0.596133	1.00125	0.398367	2.98247	0.365415
0.73	0.594757	0.999831	0.396891	2.98046	0.363225
0.73	0.593557	0.998935	0.394398	2.97908	0.361346
0.73	0.592201	0.997858	0.392637	2.97703	0.359461
0.73	0.591182	0.997264	0.390698	2.97448	0.357137
0.73	0.590629	0.996614	0.390269	2.97198	0.354444
0.73	0.590117	0.995679	0.389499	2.97005	0.351901
0.73	0.589239	0.994635	0.388712	2.96914	0.34985
0.73	0.589169	0.993664	0.388042	2.96813	0.348401
0.73	0.589114	0.992845	0.387601	2.966	0.347054
0.74	0.588544	0.992038	0.387003	2.96319	0.345137
0.74	0.587801	0.991168	0.385555	2.96062	0.34322
0.74	0.587238	0.990648	0.383748	2.95861	0.341789
0.74	0.586597	0.989751	0.382103	2.95633	0.340423
0.74	0.586199	0.988216	0.380708	2.95347	0.338796
0.74	0.585783	0.987404	0.379429	2.95024	0.336783
0.74	0.585475	0.986693	0.378129	2.94692	0.334713
0.74	0.584552	0.984671	0.377336	2.94429	0.332968
0.74	0.583528	0.983358	0.376893	2.94249	0.331404
0.74	0.582752	0.983127	0.375656	2.94018	0.330169
0.74	0.582209	0.982057	0.374365	2.93715	0.328749
0.74	0.581588	0.981198	0.373411	2.93418	0.327109
0.74	0.580897	0.980531	0.372202	2.93182	0.326032
0.74	0.580297	0.979857	0.370341	2.92988	0.324565
0.74	0.579783	0.979192	0.369175	2.92711	0.323066
0.74	0.578741	0.979096	0.36848	2.92457	0.322146
0.75	0.578099	0.978195	0.368199	2.92273	0.321079
0.75	0.577455	0.977379	0.367585	2.91963	0.320118
0.75	0.575809	0.976419	0.366815	2.91729	0.319416
0.75	0.574527	0.97563	0.366013	2.91409	0.318206
0.75	0.573805	0.975435	0.364629	2.9118	0.316578
0.75	0.572322	0.974404	0.36293	2.90946	0.314956
0.75	0.571906	0.973466	0.361045	2.90699	0.313809
0.75	0.571674	0.972782	0.359656	2.90466	0.312545
0.75	0.571247	0.971549	0.358273	2.9027	0.310659
0.75	0.570978	0.970001	0.357369	2.90098	0.308915
0.75	0.569929	0.968032	0.356139	2.89959	0.306957
0.75	0.568663	0.968047	0.355137	2.89775	0.305043
0.75	0.567939	0.967023	0.354256	2.89526	0.304246
0.75	0.566981	0.96589	0.352988	2.89288	0.303837
0.75	0.565944	0.96446	0.351747	2.89106	0.3029
0.75	0.564943	0.964456	0.349067	2.88944	0.30152
0.76	0.564526	0.962817	0.347757	2.88734	0.29947
0.76	0.56425	0.961787	0.347318	2.88478	0.297901
0.76	0.5628	0.960508	0.346074	2.88223	0.297256
0.76	0.561078	0.959232	0.345109	2.88004	0.296297
0.76	0.559409	0.959088	0.343323	2.87846	0.294893
0.76	0.558316	0.958501	0.342188	2.87648	0.29342
0.76	0.558544	0.957923	0.342198	2.87419	0.29183
0.76	0.556974	0.956522	0.34123	2.87201	0.290189
0.76	0.556738	0.95547	0.340399	2.8699	0.289463
0.76	0.556202	0.954563	0.340333	2.86813	0.288491
0.76	0.555015	0.953667	0.339166	2.8663	0.287017
0.76	0.553882	0.953099	0.338384	2.86317	0.286103
0.76	0.553038	0.951666	0.336967	2.86057	0.28576
0.76	0.553116	0.950404	0.336307	2.85807	0.285573
0.76	0.551658	0.949905	0.33387	2.85614	0.284513
0.76	0.551031	0.94846	0.332532	2.8535	0.282864
0.77	0.549579	0.947842	0.331288	2.85177	0.28108
0.77	0.548895	0.946982	0.330023	2.84875	0.27896
0.77	0.547759	0.945979	0.328625	2.84703	0.278037
0.77	0.547149	0.944351	0.327006	2.84571	0.276944
0.77	0.546549	0.943999	0.326057	2.84384	0.275897
0.77	0.545781	0.943988	0.324754	2.84068	0.275119
0.77	0.544442	0.943431	0.323974	2.83762	0.275155
0.77	0.54347	0.942332	0.323528	2.83542	0.275925
0.77	0.542343	0.941862	0.322117	2.83462	0.275116
0.77	0.542163	0.94166	0.320489	2.83333	0.273957
0.77	0.541649	0.940909	0.31873	2.83178	0.272938
0.77	0.539793	0.938788	0.31818	2.82962	0.271349
0.77	0.540043	0.938771	0.316799	2.82687	0.270519
0.77	0.54046	0.937419	0.315566	2.82446	0.269179
0.77	0.540361	0.93688	0.315155	2.82301	0.26803
0.78	0.540742	0.935727	0.314578	2.82127	0.26678
0.78	0.541037	0.934116	0.312807	2.81845	0.265935
0.78	0.539753	0.932242	0.311571	2.81531	0.264677
0.78	0.539349	0.931029	0.309684	2.8134	0.262791
0.78	0.538372	0.930109	0.308635	2.81178	0.260977
0.78	0.537832	0.929122	0.307954	2.80951	0.2601
0.78	0.537787	0.928006	0.307356	2.80752	0.259299
0.78	0.536803	0.925396	0.306749	2.8058	0.258754
0.78	0.53681	0.92441	0.306083	2.80435	0.257392
0.78	0.536366	0.923732	0.304633	2.80345	0.256295
0.78	0.535191	0.921968	0.303617	2.80223	0.255677
0.78	0.534029	0.921441	0.303244	2.80037	0.255427
0.78	0.533426	0.920168	0.303024	2.79815	0.255221
0.78	0.532917	0.919849	0.301812	2.79562	0.255173
0.78	0.532024	0.917876	0.300806	2.79288	0.254451
0.78	0.531977	0.916755	0.299768	2.79056	0.253335
0.79	0.532392	0.915108	0.298519	2.78855	0.251623
0.79	0.531911	0.914156	0.297337	2.78558	0.249471
0.79	0.531442	0.913391	0.297241	2.78276	0.248021
0.79	0.53038	0.912659	0.297032	2.7799	0.24687
0.79	0.529359	0.911739	0.295489	2.77653	0.245236
0.79	0.529108	0.910634	0.294369	2.77324	0.242823
0.79	0.529389	0.909176	0.293141	2.77053	0.241403
0.79	0.528723	0.90808	0.292302	2.76848	0.240794
0.79	0.527768	0.906221	0.291484	2.76613	0.240058
0.79	0.525812	0.904884	0.29044	2.76439	0.238989
0.79	0.525751	0.904504	0.289319	2.76212	0.23825
0.79	0.524269	0.9039	0.288487	2.75906	0.236932
0.79	0.524066	0.903971	0.287061	2.7557	0.235861
0.79	0.524252	0.903053	0.28591	2.75273	0.234458
0.79	0.524851	0.901712	0.285704	2.75054	0.232543
0.79	0.524176	0.90088	0.285362	2.74839	0.2304
0.8	0.523127	0.899379	0.283592	2.74611	0.228662
0.8	0.522787	0.898431	0.282106	2.74353	0.228391
0.8	0.52143	0.89792	0.280766	2.74094	0.227653
0.8	0.520789	0.896736	0.279483	2.73843	0.227391
0.8	0.520008	0.895686	0.278025	2.73541	0.227224
0.8	0.51935	0.894147	0.276656	2.73251	0.224935
0.8	0.518978	0.893712	0.275522	2.72939	0.223261
0.8	0.51762	0.89306	0.274259	2.72689	0.221128
0.8	0.516812	0.892187	0.27367	2.72515	0.218861
0.8	0.516167	0.891714	0.272326	2.7233	0.216635
0.8	0.51514	0.890844	0.271256	2.72124	0.214078
0.8	0.514282	0.890399	0.271081	2.71832	0.213647
0.8	0.51298	0.8904	0.271092	2.71521	0.212562
0.8	0.512723	0.890169	0.271159	2.7126	0.211542
0.8	0.512906	0.890233	0.270514	2.7097	0.211414
0.8	0.511626	0.889446	0.269907	2.70738	0.210217
0.81	0.510509	0.887786	0.268586	2.70563	0.209576
0.81	0.509046	0.886479	0.267276	2.70354	0.208132
0.81	0.507737	0.886315	0.266889	2.70134	0.206317
0.81	0.507105	0.886825	0.266544	2.69962	0.204221
0.81	0.506957	0.886673	0.265798	2.6978	0.202312
0.81	0.506305	0.886052	0.265649	2.69549	0.201206
0.81	0.506945	0.884783	0.264624	2.69272	0.200187
0.81	0.50797	0.884034	0.263711	2.69022	0.199411
0.81	0.507204	0.883902	0.262389	2.68774	0.198124
0.81	0.506054	0.883767	0.261579	2.68495	0.19655
0.81	0.504744	0.883079	0.260453	2.68195	0.195312
0.81	0.503433	0.882125	0.259571	2.67802	0.192697
0.81	0.503091	0.881565	0.259182	2.67393	0.191073
0.81	0.502415	0.881329	0.257956	2.6712	0.189022
0.81	0.501937	0.880211	0.256825	2.66845	0.186738
0.81	0.502297	0.878559	0.255973	2.66591	0.185831
0.82	0.502525	0.877413	0.254288	2.66333	0.184405
0.82	0.501272	0.876539	0.25285	2.66069	0.182292
0.82	0.500511	0.875243	0.251939	2.65854	0.180485
0.82	0.499775	0.873423	0.251238	2.65726	0.179572
0.82	0.499141	0.872165	0.249908	2.65537	0.178343
0.82	0.499265	0.871851	0.248008	2.6529	0.177654
0.82	0.499315	0.871356	0.246461	2.65147	0.1769
0.82	0.499053	0.870468	0.245567	2.65014	0.176775
0.82	0.498486	0.869519	0.24541	2.64742	0.17445
0.82	0.498093	0.869034	0.245074	2.64393	0.17303
0.82	0.498118	0.868999	0.244719	2.64053	0.171913
0.82	0.498489	0.868071	0.243908	2.63738	0.171057
0.82	0.498375	0.866879	0.243069	2.63455	0.170361
0.82	0.498798	0.865481	0.242203	2.6318	0.169033
0.82	0.498792	0.86361	0.241878	2.62966	0.167106
0.83	0.4979	0.862494	0.241911	2.62713	0.166989
0.83	0.496791	0.861526	0.240761	2.62423	0.166685
0.83	0.496518	0.860564	0.239373	2.62156	0.165734
0.83	0.496345	0.859364	0.239053	2.61854	0.16446
0.83	0.496636	0.858211	0.23866	2.61573	0.163233
0.83	0.496685	0.857057	0.237673	2.61322	0.161808
0.83	0.49624	0.855948	0.236626	2.61038	0.160211
0.83	0.496044	0.855598	0.2354	2.60802	0.160052
0.83	0.495243	0.855143	0.234215	2.606	0.160265
0.83	0.494201	0.854094	0.233616	2.60335	0.158488
0.83	0.493152	0.853124	0.233076	2.60078	0.156363
0.83	0.492508	0.852581	0.232611	2.59826	0.155263
0.83	0.492145	0.851839	0.231869	2.59564	0.154097
0.83	0.491506	0.850276	0.230496	2.59332	0.15375
0.83	0.491374	0.848025	0.228877	2.59088	0.152649
0.83	0.491076	0.846503	0.226816	2.58809	0.150717
0.84	0.490433	0.84505	0.225626	2.5857	0.149078
0.84	0.489892	0.843049	0.224835	2.58442	0.147263
0.84	0.489017	0.842502	0.224341	2.58283	0.146388
0.84	0.488522	0.841665	0.223834	2.58042	0.145017
0.84	0.487902	0.840594	0.222512	2.57803	0.143495
0.84	0.486378	0.838776	0.220912	2.5752	0.143592
0.84	0.48515	0.83652	0.219659	2.57216	0.143321
0.84	0.484836	0.834703	0.217962	2.56988	0.142393
0.84	0.484225	0.833894	0.21635	2.56731	0.141131
0.84	0.482543	0.833669	0.214595	2.5646	0.139023
0.84	0.481549	0.833302	0.212906	2.56264	0.136425
0.84	0.480943	0.831459	0.212206	2.56049	0.135029
0.84	0.480754	0.829864	0.210868	2.55792	0.133625
0.84	0.480784	0.828092	0.209999	2.55546	0.133162
0.84	0.480392	0.82759	0.208879	2.55332	0.133053
0.84	0.480376	0.826304	0.2071	2.55127	0.132014
0.85	0.480081	0.824459	0.205338	2.54905	0.130971
0.85	0.479333	0.823155	0.203916	2.54645	0.130047
0.85	0.478222	0.821226	0.203693	2.54429	0.128736
0.85	0.478736	0.820262	0.202714	2.54239	0.127831
0.85	0.478599	0.818474	0.201296	2.53985	0.126731
0.85	0.478609	0.81782	0.200198	2.53688	0.125792
0.85	0.477547	0.816545	0.198962	2.53409	0.125044
0.85	0.476247	0.814931	0.198214	2.53119	0.123553
0.85	0.475787	0.812307	0.198306	2.52866	0.122134
0.85	0.474628	0.810895	0.197685	2.52621	0.121148
0.85	0.474065	0.810442	0.196233	2.5234	0.120769
0.85	0.474275	0.809279	0.195219	2.5214	0.120453
0.85	0.474015	0.808215	0.19361	2.5197	0.119145
0.85	0.473389	0.807046	0.192447	2.51795	0.117592
0.85	0.473503	0.805991	0.191991	2.51584	0.116612
0.85	0.472145	0.804463	0.191022	2.51413	0.115056
0.86	0.470603	0.803444	0.189552	2.51184	0.113897
0.86	0.469097	0.803365	0.18803	2.50883	0.112842
0.86	0.468762	0.802577	0.185693	2.50667	0.110905
0.86	0.468001	0.802624	0.183977	2.50452	0.109371
0.86	0.467247	0.801981	0.182698	2.50222	0.108387
0.86	0.46681	0.800849	0.181134	2.50029	0.106656
0.86	0.465767	0.799669	0.180138	2.49818	0.10488
0.86	0.465554	0.798733	0.178819	2.49609	0.104027
0.86	0.46528	0.797608	0.177508	2.49414	0.102715
0.86	0.464913	0.796239	0.177216	2.49161	0.100925
0.86	0.463902	0.795172	0.176745	2.48887	0.099666
0.86	0.464725	0.79414	0.176166	2.48656	0.099255
0.86	0.465702	0.792934	0.175825	2.48361	0.099289
0.86	0.465648	0.790991	0.174534	2.48124	0.098369
0.86	0.465141	0.788587	0.17388	2.47931	0.096471
0.86	0.464675	0.786531	0.172694	2.47694	0.094542
0.87	0.46331	0.785376	0.172266	2.47457	0.093397
0.87	0.462521	0.784876	0.171215	2.47232	0.092123
0.87	0.460962	0.784395	0.169377	2.46972	0.090276
0.87	0.460679	0.784092	0.168453	2.46626	0.088241
0.87	0.459749	0.78411	0.167802	2.46326	0.086442
0.87	0.459616	0.783776	0.167226	2.46079	0.085104
0.87	0.459964	0.782974	0.166275	2.45763	0.083704
0.87	0.459929	0.780778	0.165222	2.45505	0.082376
0.87	0.460498	0.779886	0.164799	2.4522	0.081097
0.87	0.45951	0.779803	0.163921	2.44947	0.079889
0.87	0.459136	0.778736	0.163185	2.44798	0.078871
0.87	0.459032	0.778106	0.163464	2.44637	0.078254
0.87	0.458608	0.776804	0.162483	2.44467	0.077772
0.87	0.458773	0.775085	0.161174	2.44266	0.07775
0.87	0.458045	0.775007	0.160609	2.44091	0.077196
0.88	0.457453	0.774821	0.159347	2.43952	0.07535
0.88	0.456412	0.774402	0.158566	2.4378	0.073312
0.88	0.45555	0.773417	0.15791	2.43548	0.071673
0.88	0.45557	0.772084	0.156656	2.43364	0.070713
0.88	0.455206	0.77183	0.155681	2.43213	0.070053
0.88	0.454536	0.771783	0.154479	2.42924	0.069075
0.88	0.453307	0.771878	0.154383	2.42638	0.068069
0.88	0.452791	0.771553	0.153722	2.42488	0.066927
0.88	0.451734	0.770852	0.153064	2.42358	0.065072
0.88	0.453492	0.770137	0.152729	2.42155	0.063211
0.88	0.453984	0.769759	0.151458	2.42024	0.061848
0.88	0.452567	0.769585	0.149652	2.41816	0.060113
0.88	0.451294	0.769241	0.149399	2.41593	0.057649
0.88	0.450291	0.769099	0.149063	2.41381	0.055329
0.88	0.449328	0.768552	0.14791	2.41124	0.053652
0.88	0.448421	0.767902	0.146964	2.40919	0.052595
0.89	0.447006	0.766853	0.145473	2.40605	0.051403
0.89	0.446004	0.765526	0.144365	2.40269	0.049913
0.89	0.44585	0.764276	0.143748	2.3992	0.048883
0.89	0.444955	0.763494	0.142549	2.39678	0.04802
0.89	0.444983	0.762979	0.141229	2.39478	0.047026
0.89	0.444727	0.762632	0.140913	2.3922	0.046108
0.89	0.445242	0.761667	0.14127	2.38956	0.045292
0.89	0.44543	0.759323	0.140743	2.38624	0.044596
0.89	0.445196	0.757367	0.140498	2.384	0.043577
0.89	0.444948	0.755741	0.139516	2.38145	0.04312
0.89	0.444244	0.755529	0.139992	2.37904	0.042394
0.89	0.443902	0.755275	0.139792	2.37681	0.041077
0.89	0.443278	0.75374	0.138329	2.3745	0.039824
0.89	0.442761	0.75333	0.137098	2.37258	0.039429
0.89	0.442373	0.752023	0.135751	2.37046	0.038404
0.89	0.441445	0.75023	0.134207	2.36912	0.038015
0.9	0.440587	0.748429	0.132653	2.36593	0.037681
0.9	0.440402	0.747084	0.131943	2.36303	0.037064
0.9	0.440059	0.745751	0.130681	2.35941	0.035596
0.9	0.439378	0.74581	0.128999	2.35541	0.034581
0.9	0.439579	0.745377	0.128145	2.35235	0.034258
0.9	0.440439	0.743639	0.126478	2.34962	0.033547
0.9	0.440406	0.741979	0.125226	2.34705	0.032617
0.9	0.439842	0.741817	0.123244	2.34435	0.031443
0.9	0.439405	0.740098	0.121694	2.34233	0.031191
0.9	0.438573	0.738692	0.1215	2.34014	0.030277
0.9	0.437795	0.737747	0.12063	2.33727	0.029333
0.9	0.4377	0.737829	0.118826	2.33538	0.028568
0.9	0.435715	0.737386	0.118116	2.33217	0.027755
0.9	0.434493	0.736074	0.117076	2.32915	0.027157
0.9	0.433739	0.736076	0.115579	2.32534	0.026193
0.9	0.433176	0.734737	0.11534	2.32172	0.024238
0.91	0.431995	0.733709	0.114201	2.31897	0.022234
0.91	0.431479	0.73255	0.113342	2.31543	0.021046
0.91	0.430877	0.731282	0.11328	2.31148	0.020744
0.91	0.430771	0.729746	0.111749	2.30925	0.020363
0.91	0.431014	0.728968	0.11087	2.30647	0.020972
0.91	0.431074	0.728326	0.110797	2.30389	0.019905
0.91	0.430589	0.728194	0.109819	2.29994	0.018565
0.91	0.430285	0.726563	0.108478	2.29772	0.016957
0.91	0.429906	0.725554	0.108219	2.29557	0.016166
0.91	0.429172	0.72427	0.107314	2.29176	0.014552
0.91	0.42831	0.72326	0.105162	2.2896	0.014436
0.91	0.427889	0.722759	0.10402	2.28642	0.014238
0.91	0.42681	0.722058	0.102798	2.28401	0.013384
0.91	0.425366	0.721363	0.100875	2.28111	0.012778
0.91	0.425131	0.721063	0.098981	2.2781	0.013473
0.91	0.425628	0.719838	0.097983	2.27578	0.013296
0.92	0.425664	0.718939	0.096885	2.27329	0.013374
0.92	0.425362	0.716834	0.095991	2.27004	0.012918
0.92	0.425437	0.71585	0.095486	2.26881	0.011235
0.92	0.425619	0.715118	0.09478	2.26762	0.010046
0.92	0.425532	0.715109	0.093758	2.26585	0.008175
0.92	0.425515	0.715236	0.093355	2.26381	0.007186
0.92	0.424882	0.715691	0.092367	2.26182	0.00633
0.92	0.424498	0.714617	0.091622	2.25994	0.005253
0.92	0.423871	0.714059	0.090272	2.2568	0.004261
0.92	0.422346	0.713794	0.08968	2.25491	0.00381
0.92	0.420391	0.713169	0.089421	2.25142	0.003305
0.92	0.419406	0.713234	0.088612	2.24832	0.00106
0.92	0.41837	0.712337	0.087363	2.24543	-0.000681
0.92	0.41751	0.712047	0.086586	2.24214	-0.001851
0.92	0.41767	0.712009	0.085433	2.23969	-0.003363
0.93	0.417445	0.711245	0.084013	2.23713	-0.005415
0.93	0.417561	0.710763	0.082683	2.23441	-0.007288
0.93	0.417366	0.71057	0.082175	2.23082	-0.009647
0.93	0.416091	0.710553	0.081754	2.22903	-0.011784
0.93	0.416506	0.711212	0.080591	2.22719	-0.012917
0.93	0.415858	0.71168	0.080171	2.22698	-0.013757
0.93	0.414857	0.710259	0.07903	2.22632	-0.015153
0.93	0.414157	0.70986	0.078849	2.22466	-0.016434
0.93	0.412832	0.710239	0.078275	2.22281	-0.01722
0.93	0.411607	0.709309	0.07696	2.22044	-0.017795
0.93	0.411283	0.707245	0.076228	2.2178	-0.018317
0.93	0.410777	0.70703	0.07576	2.21541	-0.019652
0.93	0.410569	0.70604	0.074851	2.21307	-0.020667
0.93	0.410335	0.704648	0.074246	2.2115	-0.02135
0.93	0.410224	0.704371	0.074029	2.20962	-0.022462
0.93	0.409298	0.702935	0.073513	2.20774	-0.023759
0.94	0.409345	0.702372	0.07235	2.2056	-0.025172
0.94	0.409895	0.700693	0.071466	2.20404	-0.025929
0.94	0.409451	0.700019	0.070143	2.20235	-0.025027
0.94	0.409598	0.697703	0.068829	2.20032	-0.025699
0.94	0.408535	0.697131	0.067399	2.19855	-0.026058
0.94	0.407513	0.696737	0.066007	2.19699	-0.026625
0.94	0.407376	0.696822	0.065149	2.19487	-0.027502
0.94	0.407228	0.69699	0.06406	2.19257	-0.028837
0.94	0.406204	0.695551	0.062822	2.19068	-0.029363
0.94	0.404612	0.694091	0.061976	2.19002	-0.029771
0.94	0.402822	0.693731	0.061423	2.18769	-0.029688
0.94	0.401412	0.692639	0.060657	2.18529	-0.02988
0.94	0.400982	0.692424	0.060093	2.18328	-0.029843
0.94	0.401152	0.691151	0.059939	2.18044	-0.029742
0.94	0.401309	0.689494	0.059646	2.17884	-0.030036
0.94	0.40188	0.689284	0.059619	2.17675	-0.030072
0.95	0.401821	0.687465	0.06014	2.17515	-0.030933
0.95	0.401179	0.686129	0.060048	2.17378	-0.03266
0.95	0.400099	0.685466	0.059807	2.17226	-0.033694
0.95	0.399215	0.683807	0.059396	2.17104	-0.034662
0.95	0.39828	0.682959	0.05881	2.16968	-0.036784
0.95	0.397355	0.681901	0.058043	2.16751	-0.037752
0.95	0.395948	0.681332	0.057099	2.16541	-0.038208
0.95	0.396124	0.680251	0.056637	2.16371	-0.038958
0.95	0.395505	0.67894	0.056514	2.16203	-0.038545
0.95	0.395342	0.676233	0.055869	2.15949	-0.039845
0.95	0.394782	0.675841	0.055653	2.15665	-0.040284
0.95	0.394213	0.675655	0.055797	2.15487	-0.040766
0.95	0.394419	0.675401	0.054595	2.15342	-0.041371
0.95	0.395302	0.675223	0.053269	2.15265	-0.043218
0.95	0.394367	0.674166	0.052484	2.15226	-0.044267
0.95	0.393217	0.673528	0.051829	2.15151	-0.044133
0.96	0.393554	0.672253	0.051735	2.15036	-0.043895
0.96	0.392331	0.671455	0.051638	2.14896	-0.044344
0.96	0.390806	0.669951	0.051063	2.14777	-0.044403
0.96	0.388878	0.668656	0.050165	2.14628	-0.044459
0.96	0.388754	0.668056	0.049059	2.14494	-0.044476
0.96	0.388465	0.66713	0.048515	2.14298	-0.044308
0.96	0.387222	0.666083	0.047638	2.14038	-0.043789
0.96	0.386585	0.665071	0.047658	2.13797	-0.044271
0.96	0.386198	0.665	0.047286	2.13537	-0.045354
0.96	0.386524	0.663998	0.04515	2.13334	-0.046007
0.96	0.386796	0.662377	0.044963	2.13216	-0.046053
0.96	0.385811	0.662524	0.045089	2.13135	-0.045814
0.96	0.384966	0.661735	0.04457	2.1297	-0.045629
0.96	0.384078	0.660057	0.043135	2.12742	-0.045671
0.96	0.384292	0.659512	0.04221	2.12534	-0.046388
0.96	0.383196	0.659318	0.042126	2.12271	-0.046781
0.97	0.38291	0.657829	0.040996	2.12054	-0.047433
0.97	0.382954	0.657379	0.040219	2.11882	-0.048007
0.97	0.383341	0.656547	0.039358	2.11705	-0.048166
0.97	0.382944	0.655659	0.038723	2.11513	-0.0489
0.97	0.38239	0.654973	0.039037	2.11315	-0.049141
0.97	0.380532	0.655461	0.039313	2.112	-0.050495
0.97	0.380254	0.654044	0.038844	2.11037	-0.051659
0.97	0.380341	0.65348	0.038908	2.10826	-0.051846
0.97	0.37958	0.6522	0.03869	2.10677	-0.052851
0.97	0.378947	0.651035	0.038436	2.10516	-0.053675
0.97	0.378812	0.65099	0.038247	2.10242	-0.054343
0.97	0.379266	0.650078	0.037114	2.09952	-0.054525
0.97	0.380139	0.649885	0.035601	2.09768	-0.055539
0.97	0.37963	0.649497	0.035908	2.09588	-0.055212
0.97	0.378675	0.647629	0.035439	2.09445	-0.056466
0.98	0.377591	0.647455	0.035123	2.09347	-0.05692
0.98	0.376954	0.648114	0.035609	2.09216	-0.05827
0.98	0.375627	0.646402	0.035101	2.09009	-0.060097
0.98	0.375426	0.645756	0.034774	2.08738	-0.061596
0.98	0.375201	0.644696	0.033498	2.08572	-0.062176
0.98	0.374319	0.644492	0.032701	2.08398	-0.061366
0.98	0.374448	0.644312	0.033332	2.0818	-0.062377
0.98	0.373678	0.644398	0.031965	2.07947	-0.063762
0.98	0.373293	0.644206	0.03094	2.07757	-0.064076
0.98	0.373167	0.643255	0.030381	2.07579	-0.06516
0.98	0.372448	0.642059	0.028907	2.07438	-0.066096
0.98	0.37141	0.641508	0.027307	2.0731	-0.067117
0.98	0.371148	0.640469	0.027109	2.07139	-0.067604
0.98	0.371356	0.639438	0.025767	2.07004	-0.067471
0.98	0.371019	0.638115	0.024141	2.06808	-0.068359
0.98	0.370168	0.637333	0.023921	2.06572	-0.069453
0.99	0.369948	0.636059	0.022322	2.06262	-0.070408
0.99	0.369827	0.63558	0.022381	2.06036	-0.070794
0.99	0.369929	0.634748	0.021743	2.0586	-0.072415
0.99	0.369808	0.633551	0.02006	2.05762	-0.073602
0.99	0.370567	0.632478	0.019885	2.05517	-0.074587
0.99	0.37143	0.632147	0.019455	2.0531	-0.075305
0.99	0.372017	0.631557	0.019194	2.05199	-0.077542
0.99	0.370699	0.630107	0.018868	2.05015	-0.079398
0.99	0.369996	0.628754	0.018662	2.04846	-0.080343
0.99	0.37039	0.626849	0.018369	2.04631	-0.081945
0.99	0.370492	0.626797	0.01774	2.04497	-0.082771
0.99	0.370402	0.626151	0.017132	2.04402	-0.082134
0.99	0.369743	0.625472	0.017325	2.04191	-0.082778
0.99	0.36953	0.624661	0.016665	2.04008	-0.083673
0.99	0.369525	0.623645	0.015771	2.03754	-0.085837
0.99	0.368459	0.622943	0.015068	2.03538	-0.08763
1	0.368116	0.622251	0.014875	2.03398	-0.089435
1	0.367485	0.621092	0.014868	2.03229	-0.090202
1	0.366654	0.619536	0.014094	2.03151	-0.090928
1	0.365824	0.618982	0.013052	2.0303	-0.091424
1	0.364759	0.618485	0.012552	2.02939	-0.092255
1	0.364184	0.617638	0.012319	2.02759	-0.093253
1	0.36393	0.61672	0.012214	2.02614	-0.093479
1	0.36394	0.615495	0.011778	2.02449	-0.094094
1	0.364741	0.614775	0.011091	2.02183	-0.094977
1	0.364742	0.614007	0.010992	2.02008	-0.097078
1	0.364248	0.612988	0.010497	2.01703	-0.099452
1	0.363856	0.612019	0.009794	2.01485	-0.100262
1	0.363437	0.610151	0.00993	2.01305	-0.101113
1	0.363229	0.609399	0.009577	2.01185	-0.102146
1	0.362828	0.608393	0.00884	2.01072	-0.103825
1	0.362167	0.606391	0.009599	2.00855	-0.104566
1.01	0.362579	0.606057	0.009877	2.00683	-0.107
1.01	0.363774	0.605548	0.008773	2.0047	-0.107906
1.01	0.365141	0.60499	0.008799	2.00184	-0.108902
1.01	0.364973	0.604003	0.00898	1.99923	-0.109608
1.01	0.364651	0.603613	0.008201	1.99823	-0.109924
1.01	0.364205	0.603258	0.007277	1.99726	-0.111149
1.01	0.364271	0.60196	0.006111	1.99502	-0.112188
1.01	0.364206	0.600642	0.005556	1.9924	-0.114015
1.01	0.364139	0.599231	0.005182	1.99025	-0.114404
1.01	0.364033	0.597825	0.00442	1.98793	-0.114577
1.01	0.363292	0.596831	0.004148	1.98617	-0.114174
1.01	0.363133	0.596197	0.004351	1.98423	-0.114568
1.01	0.363264	0.595566	0.004488	1.98108	-0.114911
1.01	0.363057	0.59448	0.004329	1.97999	-0.114733
1.01	0.362562	0.594319	0.004143	1.979	-0.116901
1.01	0.362332	0.593843	0.003522	1.97743	-0.11836
1.02	0.361893	0.592655	0.002063	1.97554	-0.119126
1.02	0.361712	0.591872	0.000835	1.9741	-0.120372
[truncated: 44,680 more rows]
