# Supplementary material for: Multi-domain O-GlcNAcase structures reveal allosteric regulatory mechanisms
Source: Nat Commun. 2025 Oct 3;16:8828. doi: 10.1038/s41467-025-63893-2 (PMC12494797; doi:10.1038/s41467-025-63893-2)
Supplement: Supplementary file 4 — Source data [file 41467_2025_63893_MOESM4_ESM.zip › NCOMMS-25-18829C_Dataset3.cif]

# By using this file you agree to the legally binding terms of use found at alphafoldserver.com/output-terms
data_40dbe8cbdff7cce0
#
_entry.id 40dbe8cbdff7cce0
#
loop_
_atom_type.symbol
C 
N 
O 
S 
#
loop_
_audit_author.name
_audit_author.pdbx_ordinal
"Google DeepMind" 1 
"Isomorphic Labs" 2 
#
_audit_conform.dict_location https://raw.githubusercontent.com/ihmwg/ModelCIF/master/dist/mmcif_ma.dic
_audit_conform.dict_name     mmcif_ma.dic
_audit_conform.dict_version  1.4.5
#
loop_
_chem_comp.formula
_chem_comp.formula_weight
_chem_comp.id
_chem_comp.mon_nstd_flag
_chem_comp.name
_chem_comp.pdbx_smiles
_chem_comp.pdbx_synonyms
_chem_comp.type
"C3 H7 N O2"    89.093  ALA y ALANINE         C[C@H](N)C(O)=O                  ? "L-PEPTIDE LINKING" 
"C6 H15 N4 O2"  175.209 ARG y ARGININE        N[C@@H](CCCNC(N)=[NH2+])C(O)=O   ? "L-PEPTIDE LINKING" 
"C4 H8 N2 O3"   132.118 ASN y ASPARAGINE      N[C@@H](CC(N)=O)C(O)=O           ? "L-PEPTIDE LINKING" 
"C4 H7 N O4"    133.103 ASP y "ASPARTIC ACID" N[C@@H](CC(O)=O)C(O)=O           ? "L-PEPTIDE LINKING" 
"C3 H7 N O2 S"  121.158 CYS y CYSTEINE        N[C@@H](CS)C(O)=O                ? "L-PEPTIDE LINKING" 
"C5 H10 N2 O3"  146.144 GLN y GLUTAMINE       N[C@@H](CCC(N)=O)C(O)=O          ? "L-PEPTIDE LINKING" 
"C5 H9 N O4"    147.129 GLU y "GLUTAMIC ACID" N[C@@H](CCC(O)=O)C(O)=O          ? "L-PEPTIDE LINKING" 
"C2 H5 N O2"    75.067  GLY y GLYCINE         NCC(O)=O                         ? "PEPTIDE LINKING"   
"C6 H10 N3 O2"  156.162 HIS y HISTIDINE       N[C@@H](Cc1c[nH]c[nH+]1)C(O)=O   ? "L-PEPTIDE LINKING" 
"C6 H13 N O2"   131.173 ILE y ISOLEUCINE      CC[C@H](C)[C@H](N)C(O)=O         ? "L-PEPTIDE LINKING" 
"C6 H13 N O2"   131.173 LEU y LEUCINE         CC(C)C[C@H](N)C(O)=O             ? "L-PEPTIDE LINKING" 
"C6 H15 N2 O2"  147.195 LYS y LYSINE          N[C@@H](CCCC[NH3+])C(O)=O        ? "L-PEPTIDE LINKING" 
"C5 H11 N O2 S" 149.211 MET y METHIONINE      CSCC[C@H](N)C(O)=O               ? "L-PEPTIDE LINKING" 
"C9 H11 N O2"   165.189 PHE y PHENYLALANINE   N[C@@H](Cc1ccccc1)C(O)=O         ? "L-PEPTIDE LINKING" 
"C5 H9 N O2"    115.130 PRO y PROLINE         OC(=O)[C@@H]1CCCN1               ? "L-PEPTIDE LINKING" 
"C3 H7 N O3"    105.093 SER y SERINE          N[C@@H](CO)C(O)=O                ? "L-PEPTIDE LINKING" 
"C4 H9 N O3"    119.119 THR y THREONINE       C[C@@H](O)[C@H](N)C(O)=O         ? "L-PEPTIDE LINKING" 
"C11 H12 N2 O2" 204.225 TRP y TRYPTOPHAN      N[C@@H](Cc1c[nH]c2ccccc12)C(O)=O ? "L-PEPTIDE LINKING" 
"C9 H11 N O3"   181.189 TYR y TYROSINE        N[C@@H](Cc1ccc(O)cc1)C(O)=O      ? "L-PEPTIDE LINKING" 
"C5 H11 N O2"   117.146 VAL y VALINE          CC(C)[C@H](N)C(O)=O              ? "L-PEPTIDE LINKING" 
#
_citation.book_publisher          ?
_citation.country                 UK
_citation.id                      primary
_citation.journal_full            Nature
_citation.journal_id_ASTM         NATUAS
_citation.journal_id_CSD          0006
_citation.journal_id_ISSN         0028-0836
_citation.journal_volume          ?
_citation.page_first              ?
_citation.page_last               ?
_citation.pdbx_database_id_DOI    ?
_citation.pdbx_database_id_PubMed ?
_citation.title                   "Accurate structure prediction of biomolecular interactions with AlphaFold 3"
_citation.year                    2024
#
loop_
_citation_author.citation_id
_citation_author.name
_citation_author.ordinal
primary "Google DeepMind" 1 
primary "Isomorphic Labs" 2 
#
loop_
_entity.id
_entity.pdbx_description
_entity.type
1 . polymer 
2 . polymer 
#
loop_
_entity_poly.entity_id
_entity_poly.pdbx_strand_id
_entity_poly.type
1 A polypeptide(L) 
2 B polypeptide(L) 
#
loop_
_entity_poly_seq.entity_id
_entity_poly_seq.hetero
_entity_poly_seq.mon_id
_entity_poly_seq.num
1 n MET 1   
1 n VAL 2   
1 n GLN 3   
1 n LYS 4   
1 n GLU 5   
1 n SER 6   
1 n GLN 7   
1 n ALA 8   
1 n THR 9   
1 n LEU 10  
1 n GLU 11  
1 n GLU 12  
1 n ARG 13  
1 n GLU 14  
1 n SER 15  
1 n GLU 16  
1 n LEU 17  
1 n SER 18  
1 n SER 19  
1 n ASN 20  
1 n PRO 21  
1 n ALA 22  
1 n ALA 23  
1 n SER 24  
1 n ALA 25  
1 n GLY 26  
1 n ALA 27  
1 n SER 28  
1 n LEU 29  
1 n GLU 30  
1 n PRO 31  
1 n PRO 32  
1 n ALA 33  
1 n ALA 34  
1 n PRO 35  
1 n ALA 36  
1 n PRO 37  
1 n GLY 38  
1 n GLU 39  
1 n ASP 40  
1 n ASN 41  
1 n PRO 42  
1 n ALA 43  
1 n GLY 44  
1 n ALA 45  
1 n GLY 46  
1 n GLY 47  
1 n ALA 48  
1 n ALA 49  
1 n VAL 50  
1 n ALA 51  
1 n GLY 52  
1 n ALA 53  
1 n ALA 54  
1 n GLY 55  
1 n GLY 56  
1 n ALA 57  
1 n ARG 58  
1 n ARG 59  
1 n PHE 60  
1 n LEU 61  
1 n CYS 62  
1 n GLY 63  
1 n VAL 64  
1 n VAL 65  
1 n GLU 66  
1 n GLY 67  
1 n PHE 68  
1 n TYR 69  
1 n GLY 70  
1 n ARG 71  
1 n PRO 72  
1 n TRP 73  
1 n VAL 74  
1 n MET 75  
1 n GLU 76  
1 n GLN 77  
1 n ARG 78  
1 n LYS 79  
1 n GLU 80  
1 n LEU 81  
1 n PHE 82  
1 n ARG 83  
1 n ARG 84  
1 n LEU 85  
1 n GLN 86  
1 n LYS 87  
1 n TRP 88  
1 n GLU 89  
1 n LEU 90  
1 n ASN 91  
1 n THR 92  
1 n TYR 93  
1 n LEU 94  
1 n TYR 95  
1 n ALA 96  
1 n PRO 97  
1 n LYS 98  
1 n ASP 99  
1 n ASP 100 
1 n TYR 101 
1 n LYS 102 
1 n HIS 103 
1 n ARG 104 
1 n MET 105 
1 n PHE 106 
1 n TRP 107 
1 n ARG 108 
1 n GLU 109 
1 n MET 110 
1 n TYR 111 
1 n SER 112 
1 n VAL 113 
1 n GLU 114 
1 n GLU 115 
1 n ALA 116 
1 n GLU 117 
1 n GLN 118 
1 n LEU 119 
1 n MET 120 
1 n THR 121 
1 n LEU 122 
1 n ILE 123 
1 n SER 124 
1 n ALA 125 
1 n ALA 126 
1 n ARG 127 
1 n GLU 128 
1 n TYR 129 
1 n GLU 130 
1 n ILE 131 
1 n GLU 132 
1 n PHE 133 
1 n ILE 134 
1 n TYR 135 
1 n ALA 136 
1 n ILE 137 
1 n SER 138 
1 n PRO 139 
1 n GLY 140 
1 n LEU 141 
1 n ASP 142 
1 n ILE 143 
1 n THR 144 
1 n PHE 145 
1 n SER 146 
1 n ASN 147 
1 n PRO 148 
1 n LYS 149 
1 n GLU 150 
1 n VAL 151 
1 n SER 152 
1 n THR 153 
1 n LEU 154 
1 n LYS 155 
1 n ARG 156 
1 n LYS 157 
1 n LEU 158 
1 n ASP 159 
1 n GLN 160 
1 n VAL 161 
1 n SER 162 
1 n GLN 163 
1 n PHE 164 
1 n GLY 165 
1 n CYS 166 
1 n ARG 167 
1 n SER 168 
1 n PHE 169 
1 n ALA 170 
1 n LEU 171 
1 n LEU 172 
1 n PHE 173 
1 n ASP 174 
1 n ASP 175 
1 n ILE 176 
1 n ASP 177 
1 n HIS 178 
1 n ASN 179 
1 n MET 180 
1 n CYS 181 
1 n ALA 182 
1 n ALA 183 
1 n ASP 184 
1 n LYS 185 
1 n GLU 186 
1 n VAL 187 
1 n PHE 188 
1 n SER 189 
1 n SER 190 
1 n PHE 191 
1 n ALA 192 
1 n HIS 193 
1 n ALA 194 
1 n GLN 195 
1 n VAL 196 
1 n SER 197 
1 n ILE 198 
1 n THR 199 
1 n ASN 200 
1 n GLU 201 
1 n ILE 202 
1 n TYR 203 
1 n GLN 204 
1 n TYR 205 
1 n LEU 206 
1 n GLY 207 
1 n GLU 208 
1 n PRO 209 
1 n GLU 210 
1 n THR 211 
1 n PHE 212 
1 n LEU 213 
1 n PHE 214 
1 n CYS 215 
1 n PRO 216 
1 n THR 217 
1 n GLU 218 
1 n TYR 219 
1 n CYS 220 
1 n GLY 221 
1 n THR 222 
1 n PHE 223 
1 n CYS 224 
1 n TYR 225 
1 n PRO 226 
1 n ASN 227 
1 n VAL 228 
1 n SER 229 
1 n GLN 230 
1 n SER 231 
1 n PRO 232 
1 n TYR 233 
1 n LEU 234 
1 n ARG 235 
1 n THR 236 
1 n VAL 237 
1 n GLY 238 
1 n GLU 239 
1 n LYS 240 
1 n LEU 241 
1 n LEU 242 
1 n PRO 243 
1 n GLY 244 
1 n ILE 245 
1 n GLU 246 
1 n VAL 247 
1 n LEU 248 
1 n TRP 249 
1 n THR 250 
1 n GLY 251 
1 n PRO 252 
1 n LYS 253 
1 n VAL 254 
1 n VAL 255 
1 n SER 256 
1 n LYS 257 
1 n GLU 258 
1 n ILE 259 
1 n PRO 260 
1 n VAL 261 
1 n GLU 262 
1 n SER 263 
1 n ILE 264 
1 n GLU 265 
1 n GLU 266 
1 n VAL 267 
1 n SER 268 
1 n LYS 269 
1 n ILE 270 
1 n ILE 271 
1 n LYS 272 
1 n ARG 273 
1 n ALA 274 
1 n PRO 275 
1 n VAL 276 
1 n ILE 277 
1 n TRP 278 
1 n ASP 279 
1 n ASN 280 
1 n ILE 281 
1 n HIS 282 
1 n ALA 283 
1 n ASN 284 
1 n ASP 285 
1 n TYR 286 
1 n ASP 287 
1 n GLN 288 
1 n LYS 289 
1 n ARG 290 
1 n LEU 291 
1 n PHE 292 
1 n LEU 293 
1 n GLY 294 
1 n PRO 295 
1 n TYR 296 
1 n LYS 297 
1 n GLY 298 
1 n ARG 299 
1 n SER 300 
1 n THR 301 
1 n GLU 302 
1 n LEU 303 
1 n ILE 304 
1 n PRO 305 
1 n ARG 306 
1 n LEU 307 
1 n LYS 308 
1 n GLY 309 
1 n VAL 310 
1 n LEU 311 
1 n THR 312 
1 n ASN 313 
1 n PRO 314 
1 n ASN 315 
1 n CYS 316 
1 n GLU 317 
1 n PHE 318 
1 n GLU 319 
1 n ALA 320 
1 n ASN 321 
1 n TYR 322 
1 n VAL 323 
1 n ALA 324 
1 n ILE 325 
1 n HIS 326 
1 n THR 327 
1 n LEU 328 
1 n ALA 329 
1 n THR 330 
1 n TRP 331 
1 n TYR 332 
1 n LYS 333 
1 n SER 334 
1 n ASN 335 
1 n MET 336 
1 n ASN 337 
1 n GLY 338 
1 n VAL 339 
1 n ARG 340 
1 n LYS 341 
1 n ASP 342 
1 n VAL 343 
1 n VAL 344 
1 n MET 345 
1 n THR 346 
1 n ASP 347 
1 n SER 348 
1 n GLU 349 
1 n ASP 350 
1 n SER 351 
1 n THR 352 
1 n VAL 353 
1 n SER 354 
1 n ILE 355 
1 n GLN 356 
1 n ILE 357 
1 n LYS 358 
1 n LEU 359 
1 n GLU 360 
1 n ASN 361 
1 n GLU 362 
1 n GLY 363 
1 n SER 364 
1 n ASP 365 
1 n GLU 366 
1 n ASP 367 
1 n ILE 368 
1 n GLU 369 
1 n THR 370 
1 n ASP 371 
1 n VAL 372 
1 n LEU 373 
1 n TYR 374 
1 n SER 375 
1 n PRO 376 
1 n GLN 377 
1 n MET 378 
1 n ALA 379 
1 n LEU 380 
1 n LYS 381 
1 n LEU 382 
1 n ALA 383 
1 n LEU 384 
1 n THR 385 
1 n GLU 386 
1 n TRP 387 
1 n LEU 388 
1 n GLN 389 
1 n GLU 390 
1 n PHE 391 
1 n GLY 392 
1 n VAL 393 
1 n PRO 394 
1 n HIS 395 
1 n GLN 396 
1 n TYR 397 
1 n SER 398 
1 n SER 399 
1 n ARG 400 
1 n GLN 401 
1 n VAL 402 
1 n ALA 403 
1 n HIS 404 
1 n SER 405 
1 n GLY 406 
1 n ALA 407 
1 n LYS 408 
1 n ALA 409 
1 n SER 410 
1 n VAL 411 
1 n VAL 412 
1 n ASP 413 
1 n GLY 414 
1 n THR 415 
1 n PRO 416 
1 n LEU 417 
1 n VAL 418 
1 n ALA 419 
1 n ALA 420 
1 n PRO 421 
1 n SER 422 
1 n LEU 423 
1 n ASN 424 
1 n ALA 425 
1 n THR 426 
1 n THR 427 
1 n VAL 428 
1 n VAL 429 
1 n THR 430 
1 n THR 431 
1 n VAL 432 
1 n TYR 433 
1 n GLN 434 
1 n GLU 435 
1 n PRO 436 
1 n ILE 437 
1 n MET 438 
1 n SER 439 
1 n GLN 440 
1 n GLY 441 
1 n ALA 442 
1 n ALA 443 
1 n LEU 444 
1 n SER 445 
1 n GLY 446 
1 n GLU 447 
1 n PRO 448 
1 n THR 449 
1 n THR 450 
1 n LEU 451 
1 n THR 452 
1 n LYS 453 
1 n GLU 454 
1 n GLU 455 
1 n GLU 456 
1 n LYS 457 
1 n LYS 458 
1 n GLN 459 
1 n PRO 460 
1 n ASP 461 
1 n GLU 462 
1 n GLU 463 
1 n PRO 464 
1 n MET 465 
1 n ASP 466 
1 n MET 467 
1 n VAL 468 
1 n VAL 469 
1 n GLU 470 
1 n LYS 471 
1 n GLN 472 
1 n GLU 473 
1 n GLU 474 
1 n THR 475 
1 n ASP 476 
1 n HIS 477 
1 n LYS 478 
1 n ASN 479 
1 n ASP 480 
1 n ASN 481 
1 n GLN 482 
1 n ILE 483 
1 n LEU 484 
1 n SER 485 
1 n GLU 486 
1 n ILE 487 
1 n VAL 488 
1 n GLU 489 
1 n ALA 490 
1 n LYS 491 
1 n MET 492 
1 n ALA 493 
1 n GLU 494 
1 n GLU 495 
1 n LEU 496 
1 n LYS 497 
1 n PRO 498 
1 n MET 499 
1 n ASP 500 
1 n THR 501 
1 n ASP 502 
1 n LYS 503 
1 n GLU 504 
1 n SER 505 
1 n ILE 506 
1 n ALA 507 
1 n GLU 508 
1 n SER 509 
1 n LYS 510 
1 n SER 511 
1 n PRO 512 
1 n GLU 513 
1 n MET 514 
1 n SER 515 
1 n MET 516 
1 n GLN 517 
1 n GLU 518 
1 n ASP 519 
1 n CYS 520 
1 n ILE 521 
1 n SER 522 
1 n ASP 523 
1 n ILE 524 
1 n ALA 525 
1 n PRO 526 
1 n MET 527 
1 n GLN 528 
1 n THR 529 
1 n ASP 530 
1 n GLU 531 
1 n GLN 532 
1 n THR 533 
1 n ASN 534 
1 n LYS 535 
1 n GLU 536 
1 n GLN 537 
1 n PHE 538 
1 n VAL 539 
1 n PRO 540 
1 n GLY 541 
1 n PRO 542 
1 n ASN 543 
1 n GLU 544 
1 n LYS 545 
1 n PRO 546 
1 n LEU 547 
1 n TYR 548 
1 n THR 549 
1 n ALA 550 
1 n GLU 551 
1 n PRO 552 
1 n VAL 553 
1 n THR 554 
1 n LEU 555 
1 n GLU 556 
1 n ASP 557 
1 n LEU 558 
1 n GLN 559 
1 n LEU 560 
1 n LEU 561 
1 n ALA 562 
1 n ASP 563 
1 n LEU 564 
1 n PHE 565 
1 n TYR 566 
1 n LEU 567 
1 n PRO 568 
1 n TYR 569 
1 n GLU 570 
1 n HIS 571 
1 n GLY 572 
1 n PRO 573 
1 n LYS 574 
1 n GLY 575 
1 n ALA 576 
1 n GLN 577 
1 n MET 578 
1 n LEU 579 
1 n ARG 580 
1 n GLU 581 
1 n PHE 582 
1 n GLN 583 
1 n TRP 584 
1 n LEU 585 
1 n ARG 586 
1 n ALA 587 
1 n ASN 588 
1 n SER 589 
1 n SER 590 
1 n VAL 591 
1 n VAL 592 
1 n SER 593 
1 n VAL 594 
1 n ASN 595 
1 n CYS 596 
1 n LYS 597 
1 n GLY 598 
1 n LYS 599 
1 n ASP 600 
1 n SER 601 
1 n GLU 602 
1 n LYS 603 
1 n ILE 604 
1 n GLU 605 
1 n GLU 606 
1 n TRP 607 
1 n ARG 608 
1 n SER 609 
1 n ARG 610 
1 n ALA 611 
1 n ALA 612 
1 n LYS 613 
1 n PHE 614 
1 n GLU 615 
1 n GLU 616 
1 n MET 617 
1 n CYS 618 
1 n GLY 619 
1 n LEU 620 
1 n VAL 621 
1 n MET 622 
1 n GLY 623 
1 n MET 624 
1 n PHE 625 
1 n THR 626 
1 n ARG 627 
1 n LEU 628 
1 n SER 629 
1 n ASN 630 
1 n CYS 631 
1 n ALA 632 
1 n ASN 633 
1 n ARG 634 
1 n THR 635 
1 n ILE 636 
1 n LEU 637 
1 n TYR 638 
1 n ASP 639 
1 n MET 640 
1 n TYR 641 
1 n SER 642 
1 n TYR 643 
1 n VAL 644 
1 n TRP 645 
1 n ASP 646 
1 n ILE 647 
1 n LYS 648 
1 n SER 649 
1 n ILE 650 
1 n MET 651 
1 n SER 652 
1 n MET 653 
1 n VAL 654 
1 n LYS 655 
1 n SER 656 
1 n PHE 657 
1 n VAL 658 
1 n GLN 659 
1 n TRP 660 
1 n LEU 661 
1 n GLY 662 
1 n CYS 663 
1 n ARG 664 
1 n SER 665 
1 n HIS 666 
1 n SER 667 
1 n SER 668 
1 n ALA 669 
1 n GLN 670 
1 n PHE 671 
1 n LEU 672 
1 n ILE 673 
1 n GLY 674 
1 n ASP 675 
1 n GLN 676 
1 n GLU 677 
1 n PRO 678 
1 n TRP 679 
1 n ALA 680 
1 n PHE 681 
1 n ARG 682 
1 n GLY 683 
1 n GLY 684 
1 n LEU 685 
1 n ALA 686 
1 n GLY 687 
1 n GLU 688 
1 n PHE 689 
1 n GLN 690 
1 n ARG 691 
1 n LEU 692 
1 n LEU 693 
1 n PRO 694 
1 n ILE 695 
1 n ASP 696 
1 n GLY 697 
1 n ALA 698 
1 n ASN 699 
1 n ASP 700 
1 n LEU 701 
1 n PHE 702 
1 n PHE 703 
1 n GLN 704 
1 n PRO 705 
1 n PRO 706 
1 n PRO 707 
1 n LEU 708 
1 n THR 709 
1 n PRO 710 
1 n THR 711 
1 n SER 712 
1 n LYS 713 
1 n VAL 714 
1 n TYR 715 
1 n THR 716 
1 n ILE 717 
1 n ARG 718 
1 n PRO 719 
1 n TYR 720 
1 n PHE 721 
1 n PRO 722 
1 n LYS 723 
1 n ASP 724 
1 n GLU 725 
1 n ALA 726 
1 n SER 727 
1 n VAL 728 
1 n TYR 729 
1 n LYS 730 
1 n ILE 731 
1 n CYS 732 
1 n ARG 733 
1 n GLU 734 
1 n MET 735 
1 n TYR 736 
1 n ASP 737 
1 n ASP 738 
1 n GLY 739 
1 n VAL 740 
1 n GLY 741 
1 n LEU 742 
1 n PRO 743 
1 n PHE 744 
1 n GLN 745 
1 n SER 746 
1 n GLN 747 
1 n PRO 748 
1 n ASP 749 
1 n LEU 750 
1 n ILE 751 
1 n GLY 752 
1 n ASP 753 
1 n LYS 754 
1 n LEU 755 
1 n VAL 756 
1 n GLY 757 
1 n GLY 758 
1 n LEU 759 
1 n LEU 760 
1 n SER 761 
1 n LEU 762 
1 n SER 763 
1 n LEU 764 
1 n ASP 765 
1 n TYR 766 
1 n CYS 767 
1 n PHE 768 
1 n VAL 769 
1 n LEU 770 
1 n GLU 771 
1 n ASP 772 
1 n GLU 773 
1 n ASP 774 
1 n GLY 775 
1 n ILE 776 
1 n CYS 777 
1 n GLY 778 
1 n TYR 779 
1 n ALA 780 
1 n LEU 781 
1 n GLY 782 
1 n THR 783 
1 n VAL 784 
1 n ASP 785 
1 n VAL 786 
1 n THR 787 
1 n PRO 788 
1 n PHE 789 
1 n ILE 790 
1 n LYS 791 
1 n LYS 792 
1 n CYS 793 
1 n LYS 794 
1 n ILE 795 
1 n SER 796 
1 n TRP 797 
1 n ILE 798 
1 n PRO 799 
1 n PHE 800 
1 n MET 801 
1 n GLN 802 
1 n GLU 803 
1 n LYS 804 
1 n TYR 805 
1 n THR 806 
1 n LYS 807 
1 n PRO 808 
1 n ASN 809 
1 n GLY 810 
1 n ASP 811 
1 n LYS 812 
1 n GLU 813 
1 n LEU 814 
1 n SER 815 
1 n GLU 816 
1 n ALA 817 
1 n GLU 818 
1 n LYS 819 
1 n ILE 820 
1 n MET 821 
1 n LEU 822 
1 n SER 823 
1 n PHE 824 
1 n HIS 825 
1 n GLU 826 
1 n GLU 827 
1 n GLN 828 
1 n GLU 829 
1 n VAL 830 
1 n LEU 831 
1 n PRO 832 
1 n GLU 833 
1 n THR 834 
1 n PHE 835 
1 n LEU 836 
1 n ALA 837 
1 n ASN 838 
1 n PHE 839 
1 n PRO 840 
1 n SER 841 
1 n LEU 842 
1 n ILE 843 
1 n LYS 844 
1 n MET 845 
1 n ASP 846 
1 n ILE 847 
1 n HIS 848 
1 n LYS 849 
1 n LYS 850 
1 n VAL 851 
1 n THR 852 
1 n ASP 853 
1 n PRO 854 
1 n SER 855 
1 n VAL 856 
1 n ALA 857 
1 n LYS 858 
1 n SER 859 
1 n MET 860 
1 n MET 861 
1 n ALA 862 
1 n CYS 863 
1 n LEU 864 
1 n LEU 865 
1 n SER 866 
1 n SER 867 
1 n LEU 868 
1 n LYS 869 
1 n ALA 870 
1 n ASN 871 
1 n GLY 872 
1 n SER 873 
1 n ARG 874 
1 n GLY 875 
1 n ALA 876 
1 n PHE 877 
1 n CYS 878 
1 n GLU 879 
1 n VAL 880 
1 n ARG 881 
1 n PRO 882 
1 n ASP 883 
1 n ASP 884 
1 n LYS 885 
1 n ARG 886 
1 n ILE 887 
1 n LEU 888 
1 n GLU 889 
1 n PHE 890 
1 n TYR 891 
1 n SER 892 
1 n LYS 893 
1 n LEU 894 
1 n GLY 895 
1 n CYS 896 
1 n PHE 897 
1 n GLU 898 
1 n ILE 899 
1 n ALA 900 
1 n LYS 901 
1 n MET 902 
1 n GLU 903 
1 n GLY 904 
1 n PHE 905 
1 n PRO 906 
1 n LYS 907 
1 n ASP 908 
1 n VAL 909 
1 n VAL 910 
1 n ILE 911 
1 n LEU 912 
1 n GLY 913 
1 n ARG 914 
1 n SER 915 
1 n LEU 916 
2 n MET 1   
2 n VAL 2   
2 n GLN 3   
2 n LYS 4   
2 n GLU 5   
2 n SER 6   
2 n GLN 7   
2 n ALA 8   
2 n THR 9   
2 n LEU 10  
2 n GLU 11  
2 n GLU 12  
2 n ARG 13  
2 n GLU 14  
2 n SER 15  
2 n GLU 16  
2 n LEU 17  
2 n SER 18  
2 n SER 19  
2 n ASN 20  
2 n PRO 21  
2 n ALA 22  
2 n ALA 23  
2 n SER 24  
2 n ALA 25  
2 n GLY 26  
2 n ALA 27  
2 n SER 28  
2 n LEU 29  
2 n GLU 30  
2 n PRO 31  
2 n PRO 32  
2 n ALA 33  
2 n ALA 34  
2 n PRO 35  
2 n ALA 36  
2 n PRO 37  
2 n GLY 38  
2 n GLU 39  
2 n ASP 40  
2 n ASN 41  
2 n PRO 42  
2 n ALA 43  
2 n GLY 44  
2 n ALA 45  
2 n GLY 46  
2 n GLY 47  
2 n ALA 48  
2 n ALA 49  
2 n VAL 50  
2 n ALA 51  
2 n GLY 52  
2 n ALA 53  
2 n ALA 54  
2 n GLY 55  
2 n GLY 56  
2 n ALA 57  
2 n ARG 58  
2 n ARG 59  
2 n PHE 60  
2 n LEU 61  
2 n CYS 62  
2 n GLY 63  
2 n VAL 64  
2 n VAL 65  
2 n GLU 66  
2 n GLY 67  
2 n PHE 68  
2 n TYR 69  
2 n GLY 70  
2 n ARG 71  
2 n PRO 72  
2 n TRP 73  
2 n VAL 74  
2 n MET 75  
2 n GLU 76  
2 n GLN 77  
2 n ARG 78  
2 n LYS 79  
2 n GLU 80  
2 n LEU 81  
2 n PHE 82  
2 n ARG 83  
2 n ARG 84  
2 n LEU 85  
2 n GLN 86  
2 n LYS 87  
2 n TRP 88  
2 n GLU 89  
2 n LEU 90  
2 n ASN 91  
2 n THR 92  
2 n TYR 93  
2 n LEU 94  
2 n TYR 95  
2 n ALA 96  
2 n PRO 97  
2 n LYS 98  
2 n ASP 99  
2 n ASP 100 
2 n TYR 101 
2 n LYS 102 
2 n HIS 103 
2 n ARG 104 
2 n MET 105 
2 n PHE 106 
2 n TRP 107 
2 n ARG 108 
2 n GLU 109 
2 n MET 110 
2 n TYR 111 
2 n SER 112 
2 n VAL 113 
2 n GLU 114 
2 n GLU 115 
2 n ALA 116 
2 n GLU 117 
2 n GLN 118 
2 n LEU 119 
2 n MET 120 
2 n THR 121 
2 n LEU 122 
2 n ILE 123 
2 n SER 124 
2 n ALA 125 
2 n ALA 126 
2 n ARG 127 
2 n GLU 128 
2 n TYR 129 
2 n GLU 130 
2 n ILE 131 
2 n GLU 132 
2 n PHE 133 
2 n ILE 134 
2 n TYR 135 
2 n ALA 136 
2 n ILE 137 
2 n SER 138 
2 n PRO 139 
2 n GLY 140 
2 n LEU 141 
2 n ASP 142 
2 n ILE 143 
2 n THR 144 
2 n PHE 145 
2 n SER 146 
2 n ASN 147 
2 n PRO 148 
2 n LYS 149 
2 n GLU 150 
2 n VAL 151 
2 n SER 152 
2 n THR 153 
2 n LEU 154 
2 n LYS 155 
2 n ARG 156 
2 n LYS 157 
2 n LEU 158 
2 n ASP 159 
2 n GLN 160 
2 n VAL 161 
2 n SER 162 
2 n GLN 163 
2 n PHE 164 
2 n GLY 165 
2 n CYS 166 
2 n ARG 167 
2 n SER 168 
2 n PHE 169 
2 n ALA 170 
2 n LEU 171 
2 n LEU 172 
2 n PHE 173 
2 n ASP 174 
2 n ASP 175 
2 n ILE 176 
2 n ASP 177 
2 n HIS 178 
2 n ASN 179 
2 n MET 180 
2 n CYS 181 
2 n ALA 182 
2 n ALA 183 
2 n ASP 184 
2 n LYS 185 
2 n GLU 186 
2 n VAL 187 
2 n PHE 188 
2 n SER 189 
2 n SER 190 
2 n PHE 191 
2 n ALA 192 
2 n HIS 193 
2 n ALA 194 
2 n GLN 195 
2 n VAL 196 
2 n SER 197 
2 n ILE 198 
2 n THR 199 
2 n ASN 200 
2 n GLU 201 
2 n ILE 202 
2 n TYR 203 
2 n GLN 204 
2 n TYR 205 
2 n LEU 206 
2 n GLY 207 
2 n GLU 208 
2 n PRO 209 
2 n GLU 210 
2 n THR 211 
2 n PHE 212 
2 n LEU 213 
2 n PHE 214 
2 n CYS 215 
2 n PRO 216 
2 n THR 217 
2 n GLU 218 
2 n TYR 219 
2 n CYS 220 
2 n GLY 221 
2 n THR 222 
2 n PHE 223 
2 n CYS 224 
2 n TYR 225 
2 n PRO 226 
2 n ASN 227 
2 n VAL 228 
2 n SER 229 
2 n GLN 230 
2 n SER 231 
2 n PRO 232 
2 n TYR 233 
2 n LEU 234 
2 n ARG 235 
2 n THR 236 
2 n VAL 237 
2 n GLY 238 
2 n GLU 239 
2 n LYS 240 
2 n LEU 241 
2 n LEU 242 
2 n PRO 243 
2 n GLY 244 
2 n ILE 245 
2 n GLU 246 
2 n VAL 247 
2 n LEU 248 
2 n TRP 249 
2 n THR 250 
2 n GLY 251 
2 n PRO 252 
2 n LYS 253 
2 n VAL 254 
2 n VAL 255 
2 n SER 256 
2 n LYS 257 
2 n GLU 258 
2 n ILE 259 
2 n PRO 260 
2 n VAL 261 
2 n GLU 262 
2 n SER 263 
2 n ILE 264 
2 n GLU 265 
2 n GLU 266 
2 n VAL 267 
2 n SER 268 
2 n LYS 269 
2 n ILE 270 
2 n ILE 271 
2 n LYS 272 
2 n ARG 273 
2 n ALA 274 
2 n PRO 275 
2 n VAL 276 
2 n ILE 277 
2 n TRP 278 
2 n ASP 279 
2 n ASN 280 
2 n ILE 281 
2 n HIS 282 
2 n ALA 283 
2 n ASN 284 
2 n ASP 285 
2 n TYR 286 
2 n ASP 287 
2 n GLN 288 
2 n LYS 289 
2 n ARG 290 
2 n LEU 291 
2 n PHE 292 
2 n LEU 293 
2 n GLY 294 
2 n PRO 295 
2 n TYR 296 
2 n LYS 297 
2 n GLY 298 
2 n ARG 299 
2 n SER 300 
2 n THR 301 
2 n GLU 302 
2 n LEU 303 
2 n ILE 304 
2 n PRO 305 
2 n ARG 306 
2 n LEU 307 
2 n LYS 308 
2 n GLY 309 
2 n VAL 310 
2 n LEU 311 
2 n THR 312 
2 n ASN 313 
2 n PRO 314 
2 n ASN 315 
2 n CYS 316 
2 n GLU 317 
2 n PHE 318 
2 n GLU 319 
2 n ALA 320 
2 n ASN 321 
2 n TYR 322 
2 n VAL 323 
2 n ALA 324 
2 n ILE 325 
2 n HIS 326 
2 n THR 327 
2 n LEU 328 
2 n ALA 329 
2 n THR 330 
2 n TRP 331 
2 n TYR 332 
2 n LYS 333 
2 n SER 334 
2 n ASN 335 
2 n MET 336 
2 n ASN 337 
2 n GLY 338 
2 n VAL 339 
2 n ARG 340 
2 n LYS 341 
2 n ASP 342 
2 n VAL 343 
2 n VAL 344 
2 n MET 345 
2 n THR 346 
2 n ASP 347 
2 n SER 348 
2 n GLU 349 
2 n ASP 350 
2 n SER 351 
2 n THR 352 
2 n VAL 353 
2 n SER 354 
2 n ILE 355 
2 n GLN 356 
2 n ILE 357 
2 n LYS 358 
2 n LEU 359 
2 n GLU 360 
2 n ASN 361 
2 n GLU 362 
2 n GLY 363 
2 n SER 364 
2 n ASP 365 
2 n GLU 366 
2 n ASP 367 
2 n ILE 368 
2 n GLU 369 
2 n THR 370 
2 n ASP 371 
2 n VAL 372 
2 n LEU 373 
2 n TYR 374 
2 n SER 375 
2 n PRO 376 
2 n GLN 377 
2 n MET 378 
2 n ALA 379 
2 n LEU 380 
2 n LYS 381 
2 n LEU 382 
2 n ALA 383 
2 n LEU 384 
2 n THR 385 
2 n GLU 386 
2 n TRP 387 
2 n LEU 388 
2 n GLN 389 
2 n GLU 390 
2 n PHE 391 
2 n GLY 392 
2 n VAL 393 
2 n PRO 394 
2 n HIS 395 
2 n GLN 396 
2 n TYR 397 
2 n SER 398 
2 n SER 399 
2 n ARG 400 
2 n GLN 401 
2 n VAL 402 
2 n ALA 403 
2 n HIS 404 
2 n SER 405 
2 n GLY 406 
2 n ALA 407 
2 n LYS 408 
2 n ALA 409 
2 n SER 410 
2 n VAL 411 
2 n VAL 412 
2 n ASP 413 
2 n GLY 414 
2 n THR 415 
2 n PRO 416 
2 n LEU 417 
2 n VAL 418 
2 n ALA 419 
2 n ALA 420 
2 n PRO 421 
2 n SER 422 
2 n LEU 423 
2 n ASN 424 
2 n ALA 425 
2 n THR 426 
2 n THR 427 
2 n VAL 428 
2 n VAL 429 
2 n THR 430 
2 n THR 431 
2 n VAL 432 
2 n TYR 433 
2 n GLN 434 
2 n GLU 435 
2 n PRO 436 
2 n ILE 437 
2 n MET 438 
2 n SER 439 
2 n GLN 440 
2 n GLY 441 
2 n ALA 442 
2 n ALA 443 
2 n LEU 444 
2 n SER 445 
2 n GLY 446 
2 n GLU 447 
2 n PRO 448 
2 n THR 449 
2 n THR 450 
2 n LEU 451 
2 n THR 452 
2 n LYS 453 
2 n GLU 454 
2 n GLU 455 
2 n GLU 456 
2 n LYS 457 
2 n LYS 458 
2 n GLN 459 
2 n PRO 460 
2 n ASP 461 
2 n GLU 462 
2 n GLU 463 
2 n PRO 464 
2 n MET 465 
2 n ASP 466 
2 n MET 467 
2 n VAL 468 
2 n VAL 469 
2 n GLU 470 
2 n LYS 471 
2 n GLN 472 
2 n GLU 473 
2 n GLU 474 
2 n THR 475 
2 n ASP 476 
2 n HIS 477 
2 n LYS 478 
2 n ASN 479 
2 n ASP 480 
2 n ASN 481 
2 n GLN 482 
2 n ILE 483 
2 n LEU 484 
2 n SER 485 
2 n GLU 486 
2 n ILE 487 
2 n VAL 488 
2 n GLU 489 
2 n ALA 490 
2 n LYS 491 
2 n MET 492 
2 n ALA 493 
2 n GLU 494 
2 n GLU 495 
2 n LEU 496 
2 n LYS 497 
2 n PRO 498 
2 n MET 499 
2 n ASP 500 
2 n THR 501 
2 n ASP 502 
2 n LYS 503 
2 n GLU 504 
2 n SER 505 
2 n ILE 506 
2 n ALA 507 
2 n GLU 508 
2 n SER 509 
2 n LYS 510 
2 n SER 511 
2 n PRO 512 
2 n GLU 513 
2 n MET 514 
2 n SER 515 
2 n MET 516 
2 n GLN 517 
2 n GLU 518 
2 n ASP 519 
2 n CYS 520 
2 n ILE 521 
2 n SER 522 
2 n ASP 523 
2 n ILE 524 
2 n ALA 525 
2 n PRO 526 
2 n MET 527 
2 n GLN 528 
2 n THR 529 
2 n ASP 530 
2 n GLU 531 
2 n GLN 532 
2 n THR 533 
2 n ASN 534 
2 n LYS 535 
2 n GLU 536 
2 n GLN 537 
2 n PHE 538 
2 n VAL 539 
2 n PRO 540 
2 n GLY 541 
2 n PRO 542 
2 n ASN 543 
2 n GLU 544 
2 n LYS 545 
2 n PRO 546 
2 n LEU 547 
2 n TYR 548 
2 n THR 549 
2 n ALA 550 
2 n GLU 551 
2 n PRO 552 
2 n VAL 553 
2 n THR 554 
2 n LEU 555 
2 n GLU 556 
2 n ASP 557 
2 n LEU 558 
2 n GLN 559 
2 n LEU 560 
2 n LEU 561 
2 n ALA 562 
2 n ASP 563 
2 n LEU 564 
2 n PHE 565 
2 n TYR 566 
2 n LEU 567 
2 n PRO 568 
2 n TYR 569 
2 n GLU 570 
2 n HIS 571 
2 n GLY 572 
2 n PRO 573 
2 n LYS 574 
2 n GLY 575 
2 n ALA 576 
2 n GLN 577 
2 n MET 578 
2 n LEU 579 
2 n ARG 580 
2 n GLU 581 
2 n PHE 582 
2 n GLN 583 
2 n TRP 584 
2 n LEU 585 
2 n ARG 586 
2 n ALA 587 
2 n ASN 588 
2 n SER 589 
2 n SER 590 
2 n VAL 591 
2 n VAL 592 
2 n SER 593 
2 n VAL 594 
2 n ASN 595 
2 n CYS 596 
2 n LYS 597 
2 n GLY 598 
2 n LYS 599 
2 n ASP 600 
2 n SER 601 
2 n GLU 602 
2 n LYS 603 
2 n ILE 604 
2 n GLU 605 
2 n GLU 606 
2 n TRP 607 
2 n ARG 608 
2 n SER 609 
2 n ARG 610 
2 n ALA 611 
2 n ALA 612 
2 n LYS 613 
2 n PHE 614 
2 n GLU 615 
2 n GLU 616 
2 n MET 617 
2 n CYS 618 
2 n GLY 619 
2 n LEU 620 
2 n VAL 621 
2 n MET 622 
2 n GLY 623 
2 n MET 624 
2 n PHE 625 
2 n THR 626 
2 n ARG 627 
2 n LEU 628 
2 n SER 629 
2 n ASN 630 
2 n CYS 631 
2 n ALA 632 
2 n ASN 633 
2 n ARG 634 
2 n THR 635 
2 n ILE 636 
2 n LEU 637 
2 n TYR 638 
2 n ASP 639 
2 n MET 640 
2 n TYR 641 
2 n SER 642 
2 n TYR 643 
2 n VAL 644 
2 n TRP 645 
2 n ASP 646 
2 n ILE 647 
2 n LYS 648 
2 n SER 649 
2 n ILE 650 
2 n MET 651 
2 n SER 652 
2 n MET 653 
2 n VAL 654 
2 n LYS 655 
2 n SER 656 
2 n PHE 657 
2 n VAL 658 
2 n GLN 659 
2 n TRP 660 
2 n LEU 661 
2 n GLY 662 
2 n CYS 663 
2 n ARG 664 
2 n SER 665 
2 n HIS 666 
2 n SER 667 
2 n SER 668 
2 n ALA 669 
2 n GLN 670 
2 n PHE 671 
2 n LEU 672 
2 n ILE 673 
2 n GLY 674 
2 n ASP 675 
2 n GLN 676 
2 n GLU 677 
2 n PRO 678 
2 n TRP 679 
2 n ALA 680 
2 n PHE 681 
2 n ARG 682 
2 n GLY 683 
2 n GLY 684 
2 n LEU 685 
2 n ALA 686 
2 n GLY 687 
2 n GLU 688 
2 n PHE 689 
2 n GLN 690 
2 n ARG 691 
2 n LEU 692 
2 n LEU 693 
2 n PRO 694 
2 n ILE 695 
2 n ASP 696 
2 n GLY 697 
2 n ALA 698 
2 n ASN 699 
2 n ASP 700 
2 n LEU 701 
2 n PHE 702 
2 n PHE 703 
2 n GLN 704 
2 n PRO 705 
2 n PRO 706 
2 n PRO 707 
2 n LEU 708 
2 n THR 709 
2 n PRO 710 
2 n THR 711 
2 n SER 712 
2 n LYS 713 
2 n VAL 714 
2 n TYR 715 
2 n THR 716 
2 n ILE 717 
2 n ARG 718 
2 n PRO 719 
2 n TYR 720 
2 n PHE 721 
2 n PRO 722 
2 n LYS 723 
2 n ASP 724 
2 n GLU 725 
2 n ALA 726 
2 n SER 727 
2 n VAL 728 
2 n TYR 729 
2 n LYS 730 
2 n ILE 731 
2 n CYS 732 
2 n ARG 733 
2 n GLU 734 
2 n MET 735 
2 n TYR 736 
2 n ASP 737 
2 n ASP 738 
2 n GLY 739 
2 n VAL 740 
2 n GLY 741 
2 n LEU 742 
2 n PRO 743 
2 n PHE 744 
2 n GLN 745 
2 n SER 746 
2 n GLN 747 
2 n PRO 748 
2 n ASP 749 
2 n LEU 750 
2 n ILE 751 
2 n GLY 752 
2 n ASP 753 
2 n LYS 754 
2 n LEU 755 
2 n VAL 756 
2 n GLY 757 
2 n GLY 758 
2 n LEU 759 
2 n LEU 760 
2 n SER 761 
2 n LEU 762 
2 n SER 763 
2 n LEU 764 
2 n ASP 765 
2 n TYR 766 
2 n CYS 767 
2 n PHE 768 
2 n VAL 769 
2 n LEU 770 
2 n GLU 771 
2 n ASP 772 
2 n GLU 773 
2 n ASP 774 
2 n GLY 775 
2 n ILE 776 
2 n CYS 777 
2 n GLY 778 
2 n TYR 779 
2 n ALA 780 
2 n LEU 781 
2 n GLY 782 
2 n THR 783 
2 n VAL 784 
2 n ASP 785 
2 n VAL 786 
2 n THR 787 
2 n PRO 788 
2 n PHE 789 
2 n ILE 790 
2 n LYS 791 
2 n LYS 792 
2 n CYS 793 
2 n LYS 794 
2 n ILE 795 
2 n SER 796 
2 n TRP 797 
2 n ILE 798 
2 n PRO 799 
2 n PHE 800 
2 n MET 801 
2 n GLN 802 
2 n GLU 803 
2 n LYS 804 
2 n TYR 805 
2 n THR 806 
2 n LYS 807 
2 n PRO 808 
2 n ASN 809 
2 n GLY 810 
2 n ASP 811 
2 n LYS 812 
2 n GLU 813 
2 n LEU 814 
2 n SER 815 
2 n GLU 816 
2 n ALA 817 
2 n GLU 818 
2 n LYS 819 
2 n ILE 820 
2 n MET 821 
2 n LEU 822 
2 n SER 823 
2 n PHE 824 
2 n HIS 825 
2 n GLU 826 
2 n GLU 827 
2 n GLN 828 
2 n GLU 829 
2 n VAL 830 
2 n LEU 831 
2 n PRO 832 
2 n GLU 833 
2 n THR 834 
2 n PHE 835 
2 n LEU 836 
2 n ALA 837 
2 n ASN 838 
2 n PHE 839 
2 n PRO 840 
2 n SER 841 
2 n LEU 842 
2 n ILE 843 
2 n LYS 844 
2 n MET 845 
2 n ASP 846 
2 n ILE 847 
2 n HIS 848 
2 n LYS 849 
2 n LYS 850 
2 n VAL 851 
2 n THR 852 
2 n ASP 853 
2 n PRO 854 
2 n SER 855 
2 n VAL 856 
2 n ALA 857 
2 n LYS 858 
2 n SER 859 
2 n MET 860 
2 n MET 861 
2 n ALA 862 
2 n CYS 863 
2 n LEU 864 
2 n LEU 865 
2 n SER 866 
2 n SER 867 
2 n LEU 868 
2 n LYS 869 
2 n ALA 870 
2 n ASN 871 
2 n GLY 872 
2 n SER 873 
2 n ARG 874 
2 n GLY 875 
2 n ALA 876 
2 n PHE 877 
2 n CYS 878 
2 n GLU 879 
2 n VAL 880 
2 n ARG 881 
2 n PRO 882 
2 n ASP 883 
2 n ASP 884 
2 n LYS 885 
2 n ARG 886 
2 n ILE 887 
2 n LEU 888 
2 n GLU 889 
2 n PHE 890 
2 n TYR 891 
2 n SER 892 
2 n LYS 893 
2 n LEU 894 
2 n GLY 895 
2 n CYS 896 
2 n PHE 897 
2 n GLU 898 
2 n ILE 899 
2 n ALA 900 
2 n LYS 901 
2 n MET 902 
2 n GLU 903 
2 n GLY 904 
2 n PHE 905 
2 n PRO 906 
2 n LYS 907 
2 n ASP 908 
2 n VAL 909 
2 n VAL 910 
2 n ILE 911 
2 n LEU 912 
2 n GLY 913 
2 n ARG 914 
2 n SER 915 
2 n LEU 916 
#
_ma_data.content_type "model coordinates"
_ma_data.id           1
_ma_data.name         Model
#
_ma_model_list.data_id          1
_ma_model_list.model_group_id   1
_ma_model_list.model_group_name "AlphaFold-beta-20231127 (fb0b9d13-0bdd-4522-ba5f-0ee1f426d085 @ 2025-02-03 05:12:19)"
_ma_model_list.model_id         1
_ma_model_list.model_name       "Top ranked model"
_ma_model_list.model_type       "Ab initio model"
_ma_model_list.ordinal_id       1
#
loop_
_ma_protocol_step.method_type
_ma_protocol_step.ordinal_id
_ma_protocol_step.protocol_id
_ma_protocol_step.step_id
"coevolution MSA" 1 1 1 
"template search" 2 1 2 
modeling          3 1 3 
#
loop_
_ma_qa_metric.id
_ma_qa_metric.mode
_ma_qa_metric.name
_ma_qa_metric.software_group_id
_ma_qa_metric.type
1 global pLDDT 1 pLDDT 
2 local  pLDDT 1 pLDDT 
#
_ma_qa_metric_global.metric_id    1
_ma_qa_metric_global.metric_value 69.48
_ma_qa_metric_global.model_id     1
_ma_qa_metric_global.ordinal_id   1
#
_ma_software_group.group_id    1
_ma_software_group.ordinal_id  1
_ma_software_group.software_id 1
#
loop_
_ma_target_entity.data_id
_ma_target_entity.entity_id
_ma_target_entity.origin
1 1 . 
1 2 . 
#
loop_
_ma_target_entity_instance.asym_id
_ma_target_entity_instance.details
_ma_target_entity_instance.entity_id
A . 1 
B . 2 
#
loop_
_pdbx_data_usage.details
_pdbx_data_usage.id
_pdbx_data_usage.type
_pdbx_data_usage.url
;NON-COMMERCIAL USE ONLY, BY USING THIS FILE YOU AGREE TO THE TERMS OF USE FOUND
AT alphafoldserver.com/output-terms.
;
1 license    ? 
;THE INFORMATION IS NOT INTENDED FOR, HAS NOT BEEN VALIDATED FOR, AND IS NOT
APPROVED FOR CLINICAL USE. IT SHOULD NOT BE USED FOR CLINICAL PURPOSE OR RELIED
ON FOR MEDICAL OR OTHER PROFESSIONAL ADVICE. IT IS THEORETICAL MODELLING ONLY
AND CAUTION SHOULD BE EXERCISED IN ITS USE. IT IS PROVIDED "AS-IS" WITHOUT ANY
WARRANTY OF ANY KIND, WHETHER EXPRESSED OR IMPLIED. NO WARRANTY IS GIVEN THAT
USE OF THE INFORMATION SHALL NOT INFRINGE THE RIGHTS OF ANY THIRD PARTY.
;
2 disclaimer ? 
#
loop_
_pdbx_poly_seq_scheme.asym_id
_pdbx_poly_seq_scheme.auth_seq_num
_pdbx_poly_seq_scheme.entity_id
_pdbx_poly_seq_scheme.hetero
_pdbx_poly_seq_scheme.mon_id
_pdbx_poly_seq_scheme.pdb_ins_code
_pdbx_poly_seq_scheme.pdb_seq_num
_pdbx_poly_seq_scheme.pdb_strand_id
_pdbx_poly_seq_scheme.seq_id
A 1   1 n MET . 1   A 1   
A 2   1 n VAL . 2   A 2   
A 3   1 n GLN . 3   A 3   
A 4   1 n LYS . 4   A 4   
A 5   1 n GLU . 5   A 5   
A 6   1 n SER . 6   A 6   
A 7   1 n GLN . 7   A 7   
A 8   1 n ALA . 8   A 8   
A 9   1 n THR . 9   A 9   
A 10  1 n LEU . 10  A 10  
A 11  1 n GLU . 11  A 11  
A 12  1 n GLU . 12  A 12  
A 13  1 n ARG . 13  A 13  
A 14  1 n GLU . 14  A 14  
A 15  1 n SER . 15  A 15  
A 16  1 n GLU . 16  A 16  
A 17  1 n LEU . 17  A 17  
A 18  1 n SER . 18  A 18  
A 19  1 n SER . 19  A 19  
A 20  1 n ASN . 20  A 20  
A 21  1 n PRO . 21  A 21  
A 22  1 n ALA . 22  A 22  
A 23  1 n ALA . 23  A 23  
A 24  1 n SER . 24  A 24  
A 25  1 n ALA . 25  A 25  
A 26  1 n GLY . 26  A 26  
A 27  1 n ALA . 27  A 27  
A 28  1 n SER . 28  A 28  
A 29  1 n LEU . 29  A 29  
A 30  1 n GLU . 30  A 30  
A 31  1 n PRO . 31  A 31  
A 32  1 n PRO . 32  A 32  
A 33  1 n ALA . 33  A 33  
A 34  1 n ALA . 34  A 34  
A 35  1 n PRO . 35  A 35  
A 36  1 n ALA . 36  A 36  
A 37  1 n PRO . 37  A 37  
A 38  1 n GLY . 38  A 38  
A 39  1 n GLU . 39  A 39  
A 40  1 n ASP . 40  A 40  
A 41  1 n ASN . 41  A 41  
A 42  1 n PRO . 42  A 42  
A 43  1 n ALA . 43  A 43  
A 44  1 n GLY . 44  A 44  
A 45  1 n ALA . 45  A 45  
A 46  1 n GLY . 46  A 46  
A 47  1 n GLY . 47  A 47  
A 48  1 n ALA . 48  A 48  
A 49  1 n ALA . 49  A 49  
A 50  1 n VAL . 50  A 50  
A 51  1 n ALA . 51  A 51  
A 52  1 n GLY . 52  A 52  
A 53  1 n ALA . 53  A 53  
A 54  1 n ALA . 54  A 54  
A 55  1 n GLY . 55  A 55  
A 56  1 n GLY . 56  A 56  
A 57  1 n ALA . 57  A 57  
A 58  1 n ARG . 58  A 58  
A 59  1 n ARG . 59  A 59  
A 60  1 n PHE . 60  A 60  
A 61  1 n LEU . 61  A 61  
A 62  1 n CYS . 62  A 62  
A 63  1 n GLY . 63  A 63  
A 64  1 n VAL . 64  A 64  
A 65  1 n VAL . 65  A 65  
A 66  1 n GLU . 66  A 66  
A 67  1 n GLY . 67  A 67  
A 68  1 n PHE . 68  A 68  
A 69  1 n TYR . 69  A 69  
A 70  1 n GLY . 70  A 70  
A 71  1 n ARG . 71  A 71  
A 72  1 n PRO . 72  A 72  
A 73  1 n TRP . 73  A 73  
A 74  1 n VAL . 74  A 74  
A 75  1 n MET . 75  A 75  
A 76  1 n GLU . 76  A 76  
A 77  1 n GLN . 77  A 77  
A 78  1 n ARG . 78  A 78  
A 79  1 n LYS . 79  A 79  
A 80  1 n GLU . 80  A 80  
A 81  1 n LEU . 81  A 81  
A 82  1 n PHE . 82  A 82  
A 83  1 n ARG . 83  A 83  
A 84  1 n ARG . 84  A 84  
A 85  1 n LEU . 85  A 85  
A 86  1 n GLN . 86  A 86  
A 87  1 n LYS . 87  A 87  
A 88  1 n TRP . 88  A 88  
A 89  1 n GLU . 89  A 89  
A 90  1 n LEU . 90  A 90  
A 91  1 n ASN . 91  A 91  
A 92  1 n THR . 92  A 92  
A 93  1 n TYR . 93  A 93  
A 94  1 n LEU . 94  A 94  
A 95  1 n TYR . 95  A 95  
A 96  1 n ALA . 96  A 96  
A 97  1 n PRO . 97  A 97  
A 98  1 n LYS . 98  A 98  
A 99  1 n ASP . 99  A 99  
A 100 1 n ASP . 100 A 100 
A 101 1 n TYR . 101 A 101 
A 102 1 n LYS . 102 A 102 
A 103 1 n HIS . 103 A 103 
A 104 1 n ARG . 104 A 104 
A 105 1 n MET . 105 A 105 
A 106 1 n PHE . 106 A 106 
A 107 1 n TRP . 107 A 107 
A 108 1 n ARG . 108 A 108 
A 109 1 n GLU . 109 A 109 
A 110 1 n MET . 110 A 110 
A 111 1 n TYR . 111 A 111 
A 112 1 n SER . 112 A 112 
A 113 1 n VAL . 113 A 113 
A 114 1 n GLU . 114 A 114 
A 115 1 n GLU . 115 A 115 
A 116 1 n ALA . 116 A 116 
A 117 1 n GLU . 117 A 117 
A 118 1 n GLN . 118 A 118 
A 119 1 n LEU . 119 A 119 
A 120 1 n MET . 120 A 120 
A 121 1 n THR . 121 A 121 
A 122 1 n LEU . 122 A 122 
A 123 1 n ILE . 123 A 123 
A 124 1 n SER . 124 A 124 
A 125 1 n ALA . 125 A 125 
A 126 1 n ALA . 126 A 126 
A 127 1 n ARG . 127 A 127 
A 128 1 n GLU . 128 A 128 
A 129 1 n TYR . 129 A 129 
A 130 1 n GLU . 130 A 130 
A 131 1 n ILE . 131 A 131 
A 132 1 n GLU . 132 A 132 
A 133 1 n PHE . 133 A 133 
A 134 1 n ILE . 134 A 134 
A 135 1 n TYR . 135 A 135 
A 136 1 n ALA . 136 A 136 
A 137 1 n ILE . 137 A 137 
A 138 1 n SER . 138 A 138 
A 139 1 n PRO . 139 A 139 
A 140 1 n GLY . 140 A 140 
A 141 1 n LEU . 141 A 141 
A 142 1 n ASP . 142 A 142 
A 143 1 n ILE . 143 A 143 
A 144 1 n THR . 144 A 144 
A 145 1 n PHE . 145 A 145 
A 146 1 n SER . 146 A 146 
A 147 1 n ASN . 147 A 147 
A 148 1 n PRO . 148 A 148 
A 149 1 n LYS . 149 A 149 
A 150 1 n GLU . 150 A 150 
A 151 1 n VAL . 151 A 151 
A 152 1 n SER . 152 A 152 
A 153 1 n THR . 153 A 153 
A 154 1 n LEU . 154 A 154 
A 155 1 n LYS . 155 A 155 
A 156 1 n ARG . 156 A 156 
A 157 1 n LYS . 157 A 157 
A 158 1 n LEU . 158 A 158 
A 159 1 n ASP . 159 A 159 
A 160 1 n GLN . 160 A 160 
A 161 1 n VAL . 161 A 161 
A 162 1 n SER . 162 A 162 
A 163 1 n GLN . 163 A 163 
A 164 1 n PHE . 164 A 164 
A 165 1 n GLY . 165 A 165 
A 166 1 n CYS . 166 A 166 
A 167 1 n ARG . 167 A 167 
A 168 1 n SER . 168 A 168 
A 169 1 n PHE . 169 A 169 
A 170 1 n ALA . 170 A 170 
A 171 1 n LEU . 171 A 171 
A 172 1 n LEU . 172 A 172 
A 173 1 n PHE . 173 A 173 
A 174 1 n ASP . 174 A 174 
A 175 1 n ASP . 175 A 175 
A 176 1 n ILE . 176 A 176 
A 177 1 n ASP . 177 A 177 
A 178 1 n HIS . 178 A 178 
A 179 1 n ASN . 179 A 179 
A 180 1 n MET . 180 A 180 
A 181 1 n CYS . 181 A 181 
A 182 1 n ALA . 182 A 182 
A 183 1 n ALA . 183 A 183 
A 184 1 n ASP . 184 A 184 
A 185 1 n LYS . 185 A 185 
A 186 1 n GLU . 186 A 186 
A 187 1 n VAL . 187 A 187 
A 188 1 n PHE . 188 A 188 
A 189 1 n SER . 189 A 189 
A 190 1 n SER . 190 A 190 
A 191 1 n PHE . 191 A 191 
A 192 1 n ALA . 192 A 192 
A 193 1 n HIS . 193 A 193 
A 194 1 n ALA . 194 A 194 
A 195 1 n GLN . 195 A 195 
A 196 1 n VAL . 196 A 196 
A 197 1 n SER . 197 A 197 
A 198 1 n ILE . 198 A 198 
A 199 1 n THR . 199 A 199 
A 200 1 n ASN . 200 A 200 
A 201 1 n GLU . 201 A 201 
A 202 1 n ILE . 202 A 202 
A 203 1 n TYR . 203 A 203 
A 204 1 n GLN . 204 A 204 
A 205 1 n TYR . 205 A 205 
A 206 1 n LEU . 206 A 206 
A 207 1 n GLY . 207 A 207 
A 208 1 n GLU . 208 A 208 
A 209 1 n PRO . 209 A 209 
A 210 1 n GLU . 210 A 210 
A 211 1 n THR . 211 A 211 
A 212 1 n PHE . 212 A 212 
A 213 1 n LEU . 213 A 213 
A 214 1 n PHE . 214 A 214 
A 215 1 n CYS . 215 A 215 
A 216 1 n PRO . 216 A 216 
A 217 1 n THR . 217 A 217 
A 218 1 n GLU . 218 A 218 
A 219 1 n TYR . 219 A 219 
A 220 1 n CYS . 220 A 220 
A 221 1 n GLY . 221 A 221 
A 222 1 n THR . 222 A 222 
A 223 1 n PHE . 223 A 223 
A 224 1 n CYS . 224 A 224 
A 225 1 n TYR . 225 A 225 
A 226 1 n PRO . 226 A 226 
A 227 1 n ASN . 227 A 227 
A 228 1 n VAL . 228 A 228 
A 229 1 n SER . 229 A 229 
A 230 1 n GLN . 230 A 230 
A 231 1 n SER . 231 A 231 
A 232 1 n PRO . 232 A 232 
A 233 1 n TYR . 233 A 233 
A 234 1 n LEU . 234 A 234 
A 235 1 n ARG . 235 A 235 
A 236 1 n THR . 236 A 236 
A 237 1 n VAL . 237 A 237 
A 238 1 n GLY . 238 A 238 
A 239 1 n GLU . 239 A 239 
A 240 1 n LYS . 240 A 240 
A 241 1 n LEU . 241 A 241 
A 242 1 n LEU . 242 A 242 
A 243 1 n PRO . 243 A 243 
A 244 1 n GLY . 244 A 244 
A 245 1 n ILE . 245 A 245 
A 246 1 n GLU . 246 A 246 
A 247 1 n VAL . 247 A 247 
A 248 1 n LEU . 248 A 248 
A 249 1 n TRP . 249 A 249 
A 250 1 n THR . 250 A 250 
A 251 1 n GLY . 251 A 251 
A 252 1 n PRO . 252 A 252 
A 253 1 n LYS . 253 A 253 
A 254 1 n VAL . 254 A 254 
A 255 1 n VAL . 255 A 255 
A 256 1 n SER . 256 A 256 
A 257 1 n LYS . 257 A 257 
A 258 1 n GLU . 258 A 258 
A 259 1 n ILE . 259 A 259 
A 260 1 n PRO . 260 A 260 
A 261 1 n VAL . 261 A 261 
A 262 1 n GLU . 262 A 262 
A 263 1 n SER . 263 A 263 
A 264 1 n ILE . 264 A 264 
A 265 1 n GLU . 265 A 265 
A 266 1 n GLU . 266 A 266 
A 267 1 n VAL . 267 A 267 
A 268 1 n SER . 268 A 268 
A 269 1 n LYS . 269 A 269 
A 270 1 n ILE . 270 A 270 
A 271 1 n ILE . 271 A 271 
A 272 1 n LYS . 272 A 272 
A 273 1 n ARG . 273 A 273 
A 274 1 n ALA . 274 A 274 
A 275 1 n PRO . 275 A 275 
A 276 1 n VAL . 276 A 276 
A 277 1 n ILE . 277 A 277 
A 278 1 n TRP . 278 A 278 
A 279 1 n ASP . 279 A 279 
A 280 1 n ASN . 280 A 280 
A 281 1 n ILE . 281 A 281 
A 282 1 n HIS . 282 A 282 
A 283 1 n ALA . 283 A 283 
A 284 1 n ASN . 284 A 284 
A 285 1 n ASP . 285 A 285 
A 286 1 n TYR . 286 A 286 
A 287 1 n ASP . 287 A 287 
A 288 1 n GLN . 288 A 288 
A 289 1 n LYS . 289 A 289 
A 290 1 n ARG . 290 A 290 
A 291 1 n LEU . 291 A 291 
A 292 1 n PHE . 292 A 292 
A 293 1 n LEU . 293 A 293 
A 294 1 n GLY . 294 A 294 
A 295 1 n PRO . 295 A 295 
A 296 1 n TYR . 296 A 296 
A 297 1 n LYS . 297 A 297 
A 298 1 n GLY . 298 A 298 
A 299 1 n ARG . 299 A 299 
A 300 1 n SER . 300 A 300 
A 301 1 n THR . 301 A 301 
A 302 1 n GLU . 302 A 302 
A 303 1 n LEU . 303 A 303 
A 304 1 n ILE . 304 A 304 
A 305 1 n PRO . 305 A 305 
A 306 1 n ARG . 306 A 306 
A 307 1 n LEU . 307 A 307 
A 308 1 n LYS . 308 A 308 
A 309 1 n GLY . 309 A 309 
A 310 1 n VAL . 310 A 310 
A 311 1 n LEU . 311 A 311 
A 312 1 n THR . 312 A 312 
A 313 1 n ASN . 313 A 313 
A 314 1 n PRO . 314 A 314 
A 315 1 n ASN . 315 A 315 
A 316 1 n CYS . 316 A 316 
A 317 1 n GLU . 317 A 317 
A 318 1 n PHE . 318 A 318 
A 319 1 n GLU . 319 A 319 
A 320 1 n ALA . 320 A 320 
A 321 1 n ASN . 321 A 321 
A 322 1 n TYR . 322 A 322 
A 323 1 n VAL . 323 A 323 
A 324 1 n ALA . 324 A 324 
A 325 1 n ILE . 325 A 325 
A 326 1 n HIS . 326 A 326 
A 327 1 n THR . 327 A 327 
A 328 1 n LEU . 328 A 328 
A 329 1 n ALA . 329 A 329 
A 330 1 n THR . 330 A 330 
A 331 1 n TRP . 331 A 331 
A 332 1 n TYR . 332 A 332 
A 333 1 n LYS . 333 A 333 
A 334 1 n SER . 334 A 334 
A 335 1 n ASN . 335 A 335 
A 336 1 n MET . 336 A 336 
A 337 1 n ASN . 337 A 337 
A 338 1 n GLY . 338 A 338 
A 339 1 n VAL . 339 A 339 
A 340 1 n ARG . 340 A 340 
A 341 1 n LYS . 341 A 341 
A 342 1 n ASP . 342 A 342 
A 343 1 n VAL . 343 A 343 
A 344 1 n VAL . 344 A 344 
A 345 1 n MET . 345 A 345 
A 346 1 n THR . 346 A 346 
A 347 1 n ASP . 347 A 347 
A 348 1 n SER . 348 A 348 
A 349 1 n GLU . 349 A 349 
A 350 1 n ASP . 350 A 350 
A 351 1 n SER . 351 A 351 
A 352 1 n THR . 352 A 352 
A 353 1 n VAL . 353 A 353 
A 354 1 n SER . 354 A 354 
A 355 1 n ILE . 355 A 355 
A 356 1 n GLN . 356 A 356 
A 357 1 n ILE . 357 A 357 
A 358 1 n LYS . 358 A 358 
A 359 1 n LEU . 359 A 359 
A 360 1 n GLU . 360 A 360 
A 361 1 n ASN . 361 A 361 
A 362 1 n GLU . 362 A 362 
A 363 1 n GLY . 363 A 363 
A 364 1 n SER . 364 A 364 
A 365 1 n ASP . 365 A 365 
A 366 1 n GLU . 366 A 366 
A 367 1 n ASP . 367 A 367 
A 368 1 n ILE . 368 A 368 
A 369 1 n GLU . 369 A 369 
A 370 1 n THR . 370 A 370 
A 371 1 n ASP . 371 A 371 
A 372 1 n VAL . 372 A 372 
A 373 1 n LEU . 373 A 373 
A 374 1 n TYR . 374 A 374 
A 375 1 n SER . 375 A 375 
A 376 1 n PRO . 376 A 376 
A 377 1 n GLN . 377 A 377 
A 378 1 n MET . 378 A 378 
A 379 1 n ALA . 379 A 379 
A 380 1 n LEU . 380 A 380 
A 381 1 n LYS . 381 A 381 
A 382 1 n LEU . 382 A 382 
A 383 1 n ALA . 383 A 383 
A 384 1 n LEU . 384 A 384 
A 385 1 n THR . 385 A 385 
A 386 1 n GLU . 386 A 386 
A 387 1 n TRP . 387 A 387 
A 388 1 n LEU . 388 A 388 
A 389 1 n GLN . 389 A 389 
A 390 1 n GLU . 390 A 390 
A 391 1 n PHE . 391 A 391 
A 392 1 n GLY . 392 A 392 
A 393 1 n VAL . 393 A 393 
A 394 1 n PRO . 394 A 394 
A 395 1 n HIS . 395 A 395 
A 396 1 n GLN . 396 A 396 
A 397 1 n TYR . 397 A 397 
A 398 1 n SER . 398 A 398 
A 399 1 n SER . 399 A 399 
A 400 1 n ARG . 400 A 400 
A 401 1 n GLN . 401 A 401 
A 402 1 n VAL . 402 A 402 
A 403 1 n ALA . 403 A 403 
A 404 1 n HIS . 404 A 404 
A 405 1 n SER . 405 A 405 
A 406 1 n GLY . 406 A 406 
A 407 1 n ALA . 407 A 407 
A 408 1 n LYS . 408 A 408 
A 409 1 n ALA . 409 A 409 
A 410 1 n SER . 410 A 410 
A 411 1 n VAL . 411 A 411 
A 412 1 n VAL . 412 A 412 
A 413 1 n ASP . 413 A 413 
A 414 1 n GLY . 414 A 414 
A 415 1 n THR . 415 A 415 
A 416 1 n PRO . 416 A 416 
A 417 1 n LEU . 417 A 417 
A 418 1 n VAL . 418 A 418 
A 419 1 n ALA . 419 A 419 
A 420 1 n ALA . 420 A 420 
A 421 1 n PRO . 421 A 421 
A 422 1 n SER . 422 A 422 
A 423 1 n LEU . 423 A 423 
A 424 1 n ASN . 424 A 424 
A 425 1 n ALA . 425 A 425 
A 426 1 n THR . 426 A 426 
A 427 1 n THR . 427 A 427 
A 428 1 n VAL . 428 A 428 
A 429 1 n VAL . 429 A 429 
A 430 1 n THR . 430 A 430 
A 431 1 n THR . 431 A 431 
A 432 1 n VAL . 432 A 432 
A 433 1 n TYR . 433 A 433 
A 434 1 n GLN . 434 A 434 
A 435 1 n GLU . 435 A 435 
A 436 1 n PRO . 436 A 436 
A 437 1 n ILE . 437 A 437 
A 438 1 n MET . 438 A 438 
A 439 1 n SER . 439 A 439 
A 440 1 n GLN . 440 A 440 
A 441 1 n GLY . 441 A 441 
A 442 1 n ALA . 442 A 442 
A 443 1 n ALA . 443 A 443 
A 444 1 n LEU . 444 A 444 
A 445 1 n SER . 445 A 445 
A 446 1 n GLY . 446 A 446 
A 447 1 n GLU . 447 A 447 
A 448 1 n PRO . 448 A 448 
A 449 1 n THR . 449 A 449 
A 450 1 n THR . 450 A 450 
A 451 1 n LEU . 451 A 451 
A 452 1 n THR . 452 A 452 
A 453 1 n LYS . 453 A 453 
A 454 1 n GLU . 454 A 454 
A 455 1 n GLU . 455 A 455 
A 456 1 n GLU . 456 A 456 
A 457 1 n LYS . 457 A 457 
A 458 1 n LYS . 458 A 458 
A 459 1 n GLN . 459 A 459 
A 460 1 n PRO . 460 A 460 
A 461 1 n ASP . 461 A 461 
A 462 1 n GLU . 462 A 462 
A 463 1 n GLU . 463 A 463 
A 464 1 n PRO . 464 A 464 
A 465 1 n MET . 465 A 465 
A 466 1 n ASP . 466 A 466 
A 467 1 n MET . 467 A 467 
A 468 1 n VAL . 468 A 468 
A 469 1 n VAL . 469 A 469 
A 470 1 n GLU . 470 A 470 
A 471 1 n LYS . 471 A 471 
A 472 1 n GLN . 472 A 472 
A 473 1 n GLU . 473 A 473 
A 474 1 n GLU . 474 A 474 
A 475 1 n THR . 475 A 475 
A 476 1 n ASP . 476 A 476 
A 477 1 n HIS . 477 A 477 
A 478 1 n LYS . 478 A 478 
A 479 1 n ASN . 479 A 479 
A 480 1 n ASP . 480 A 480 
A 481 1 n ASN . 481 A 481 
A 482 1 n GLN . 482 A 482 
A 483 1 n ILE . 483 A 483 
A 484 1 n LEU . 484 A 484 
A 485 1 n SER . 485 A 485 
A 486 1 n GLU . 486 A 486 
A 487 1 n ILE . 487 A 487 
A 488 1 n VAL . 488 A 488 
A 489 1 n GLU . 489 A 489 
A 490 1 n ALA . 490 A 490 
A 491 1 n LYS . 491 A 491 
A 492 1 n MET . 492 A 492 
A 493 1 n ALA . 493 A 493 
A 494 1 n GLU . 494 A 494 
A 495 1 n GLU . 495 A 495 
A 496 1 n LEU . 496 A 496 
A 497 1 n LYS . 497 A 497 
A 498 1 n PRO . 498 A 498 
A 499 1 n MET . 499 A 499 
A 500 1 n ASP . 500 A 500 
A 501 1 n THR . 501 A 501 
A 502 1 n ASP . 502 A 502 
A 503 1 n LYS . 503 A 503 
A 504 1 n GLU . 504 A 504 
A 505 1 n SER . 505 A 505 
A 506 1 n ILE . 506 A 506 
A 507 1 n ALA . 507 A 507 
A 508 1 n GLU . 508 A 508 
A 509 1 n SER . 509 A 509 
A 510 1 n LYS . 510 A 510 
A 511 1 n SER . 511 A 511 
A 512 1 n PRO . 512 A 512 
A 513 1 n GLU . 513 A 513 
A 514 1 n MET . 514 A 514 
A 515 1 n SER . 515 A 515 
A 516 1 n MET . 516 A 516 
A 517 1 n GLN . 517 A 517 
A 518 1 n GLU . 518 A 518 
A 519 1 n ASP . 519 A 519 
A 520 1 n CYS . 520 A 520 
A 521 1 n ILE . 521 A 521 
A 522 1 n SER . 522 A 522 
A 523 1 n ASP . 523 A 523 
A 524 1 n ILE . 524 A 524 
A 525 1 n ALA . 525 A 525 
A 526 1 n PRO . 526 A 526 
A 527 1 n MET . 527 A 527 
A 528 1 n GLN . 528 A 528 
A 529 1 n THR . 529 A 529 
A 530 1 n ASP . 530 A 530 
A 531 1 n GLU . 531 A 531 
A 532 1 n GLN . 532 A 532 
A 533 1 n THR . 533 A 533 
A 534 1 n ASN . 534 A 534 
A 535 1 n LYS . 535 A 535 
A 536 1 n GLU . 536 A 536 
A 537 1 n GLN . 537 A 537 
A 538 1 n PHE . 538 A 538 
A 539 1 n VAL . 539 A 539 
A 540 1 n PRO . 540 A 540 
A 541 1 n GLY . 541 A 541 
A 542 1 n PRO . 542 A 542 
A 543 1 n ASN . 543 A 543 
A 544 1 n GLU . 544 A 544 
A 545 1 n LYS . 545 A 545 
A 546 1 n PRO . 546 A 546 
A 547 1 n LEU . 547 A 547 
A 548 1 n TYR . 548 A 548 
A 549 1 n THR . 549 A 549 
A 550 1 n ALA . 550 A 550 
A 551 1 n GLU . 551 A 551 
A 552 1 n PRO . 552 A 552 
A 553 1 n VAL . 553 A 553 
A 554 1 n THR . 554 A 554 
A 555 1 n LEU . 555 A 555 
A 556 1 n GLU . 556 A 556 
A 557 1 n ASP . 557 A 557 
A 558 1 n LEU . 558 A 558 
A 559 1 n GLN . 559 A 559 
A 560 1 n LEU . 560 A 560 
A 561 1 n LEU . 561 A 561 
A 562 1 n ALA . 562 A 562 
A 563 1 n ASP . 563 A 563 
A 564 1 n LEU . 564 A 564 
A 565 1 n PHE . 565 A 565 
A 566 1 n TYR . 566 A 566 
A 567 1 n LEU . 567 A 567 
A 568 1 n PRO . 568 A 568 
A 569 1 n TYR . 569 A 569 
A 570 1 n GLU . 570 A 570 
A 571 1 n HIS . 571 A 571 
A 572 1 n GLY . 572 A 572 
A 573 1 n PRO . 573 A 573 
A 574 1 n LYS . 574 A 574 
A 575 1 n GLY . 575 A 575 
A 576 1 n ALA . 576 A 576 
A 577 1 n GLN . 577 A 577 
A 578 1 n MET . 578 A 578 
A 579 1 n LEU . 579 A 579 
A 580 1 n ARG . 580 A 580 
A 581 1 n GLU . 581 A 581 
A 582 1 n PHE . 582 A 582 
A 583 1 n GLN . 583 A 583 
A 584 1 n TRP . 584 A 584 
A 585 1 n LEU . 585 A 585 
A 586 1 n ARG . 586 A 586 
A 587 1 n ALA . 587 A 587 
A 588 1 n ASN . 588 A 588 
A 589 1 n SER . 589 A 589 
A 590 1 n SER . 590 A 590 
A 591 1 n VAL . 591 A 591 
A 592 1 n VAL . 592 A 592 
A 593 1 n SER . 593 A 593 
A 594 1 n VAL . 594 A 594 
A 595 1 n ASN . 595 A 595 
A 596 1 n CYS . 596 A 596 
A 597 1 n LYS . 597 A 597 
A 598 1 n GLY . 598 A 598 
A 599 1 n LYS . 599 A 599 
A 600 1 n ASP . 600 A 600 
A 601 1 n SER . 601 A 601 
A 602 1 n GLU . 602 A 602 
A 603 1 n LYS . 603 A 603 
A 604 1 n ILE . 604 A 604 
A 605 1 n GLU . 605 A 605 
A 606 1 n GLU . 606 A 606 
A 607 1 n TRP . 607 A 607 
A 608 1 n ARG . 608 A 608 
A 609 1 n SER . 609 A 609 
A 610 1 n ARG . 610 A 610 
A 611 1 n ALA . 611 A 611 
A 612 1 n ALA . 612 A 612 
A 613 1 n LYS . 613 A 613 
A 614 1 n PHE . 614 A 614 
A 615 1 n GLU . 615 A 615 
A 616 1 n GLU . 616 A 616 
A 617 1 n MET . 617 A 617 
A 618 1 n CYS . 618 A 618 
A 619 1 n GLY . 619 A 619 
A 620 1 n LEU . 620 A 620 
A 621 1 n VAL . 621 A 621 
A 622 1 n MET . 622 A 622 
A 623 1 n GLY . 623 A 623 
A 624 1 n MET . 624 A 624 
A 625 1 n PHE . 625 A 625 
A 626 1 n THR . 626 A 626 
A 627 1 n ARG . 627 A 627 
A 628 1 n LEU . 628 A 628 
A 629 1 n SER . 629 A 629 
A 630 1 n ASN . 630 A 630 
A 631 1 n CYS . 631 A 631 
A 632 1 n ALA . 632 A 632 
A 633 1 n ASN . 633 A 633 
A 634 1 n ARG . 634 A 634 
A 635 1 n THR . 635 A 635 
A 636 1 n ILE . 636 A 636 
A 637 1 n LEU . 637 A 637 
A 638 1 n TYR . 638 A 638 
A 639 1 n ASP . 639 A 639 
A 640 1 n MET . 640 A 640 
A 641 1 n TYR . 641 A 641 
A 642 1 n SER . 642 A 642 
A 643 1 n TYR . 643 A 643 
A 644 1 n VAL . 644 A 644 
A 645 1 n TRP . 645 A 645 
A 646 1 n ASP . 646 A 646 
A 647 1 n ILE . 647 A 647 
A 648 1 n LYS . 648 A 648 
A 649 1 n SER . 649 A 649 
A 650 1 n ILE . 650 A 650 
A 651 1 n MET . 651 A 651 
A 652 1 n SER . 652 A 652 
A 653 1 n MET . 653 A 653 
A 654 1 n VAL . 654 A 654 
A 655 1 n LYS . 655 A 655 
A 656 1 n SER . 656 A 656 
A 657 1 n PHE . 657 A 657 
A 658 1 n VAL . 658 A 658 
A 659 1 n GLN . 659 A 659 
A 660 1 n TRP . 660 A 660 
A 661 1 n LEU . 661 A 661 
A 662 1 n GLY . 662 A 662 
A 663 1 n CYS . 663 A 663 
A 664 1 n ARG . 664 A 664 
A 665 1 n SER . 665 A 665 
A 666 1 n HIS . 666 A 666 
A 667 1 n SER . 667 A 667 
A 668 1 n SER . 668 A 668 
A 669 1 n ALA . 669 A 669 
A 670 1 n GLN . 670 A 670 
A 671 1 n PHE . 671 A 671 
A 672 1 n LEU . 672 A 672 
A 673 1 n ILE . 673 A 673 
A 674 1 n GLY . 674 A 674 
A 675 1 n ASP . 675 A 675 
A 676 1 n GLN . 676 A 676 
A 677 1 n GLU . 677 A 677 
A 678 1 n PRO . 678 A 678 
A 679 1 n TRP . 679 A 679 
A 680 1 n ALA . 680 A 680 
A 681 1 n PHE . 681 A 681 
A 682 1 n ARG . 682 A 682 
A 683 1 n GLY . 683 A 683 
A 684 1 n GLY . 684 A 684 
A 685 1 n LEU . 685 A 685 
A 686 1 n ALA . 686 A 686 
A 687 1 n GLY . 687 A 687 
A 688 1 n GLU . 688 A 688 
A 689 1 n PHE . 689 A 689 
A 690 1 n GLN . 690 A 690 
A 691 1 n ARG . 691 A 691 
A 692 1 n LEU . 692 A 692 
A 693 1 n LEU . 693 A 693 
A 694 1 n PRO . 694 A 694 
A 695 1 n ILE . 695 A 695 
A 696 1 n ASP . 696 A 696 
A 697 1 n GLY . 697 A 697 
A 698 1 n ALA . 698 A 698 
A 699 1 n ASN . 699 A 699 
A 700 1 n ASP . 700 A 700 
A 701 1 n LEU . 701 A 701 
A 702 1 n PHE . 702 A 702 
A 703 1 n PHE . 703 A 703 
A 704 1 n GLN . 704 A 704 
A 705 1 n PRO . 705 A 705 
A 706 1 n PRO . 706 A 706 
A 707 1 n PRO . 707 A 707 
A 708 1 n LEU . 708 A 708 
A 709 1 n THR . 709 A 709 
A 710 1 n PRO . 710 A 710 
A 711 1 n THR . 711 A 711 
A 712 1 n SER . 712 A 712 
A 713 1 n LYS . 713 A 713 
A 714 1 n VAL . 714 A 714 
A 715 1 n TYR . 715 A 715 
A 716 1 n THR . 716 A 716 
A 717 1 n ILE . 717 A 717 
A 718 1 n ARG . 718 A 718 
A 719 1 n PRO . 719 A 719 
A 720 1 n TYR . 720 A 720 
A 721 1 n PHE . 721 A 721 
A 722 1 n PRO . 722 A 722 
A 723 1 n LYS . 723 A 723 
A 724 1 n ASP . 724 A 724 
A 725 1 n GLU . 725 A 725 
A 726 1 n ALA . 726 A 726 
A 727 1 n SER . 727 A 727 
A 728 1 n VAL . 728 A 728 
A 729 1 n TYR . 729 A 729 
A 730 1 n LYS . 730 A 730 
A 731 1 n ILE . 731 A 731 
A 732 1 n CYS . 732 A 732 
A 733 1 n ARG . 733 A 733 
A 734 1 n GLU . 734 A 734 
A 735 1 n MET . 735 A 735 
A 736 1 n TYR . 736 A 736 
A 737 1 n ASP . 737 A 737 
A 738 1 n ASP . 738 A 738 
A 739 1 n GLY . 739 A 739 
A 740 1 n VAL . 740 A 740 
A 741 1 n GLY . 741 A 741 
A 742 1 n LEU . 742 A 742 
A 743 1 n PRO . 743 A 743 
A 744 1 n PHE . 744 A 744 
A 745 1 n GLN . 745 A 745 
A 746 1 n SER . 746 A 746 
A 747 1 n GLN . 747 A 747 
A 748 1 n PRO . 748 A 748 
A 749 1 n ASP . 749 A 749 
A 750 1 n LEU . 750 A 750 
A 751 1 n ILE . 751 A 751 
A 752 1 n GLY . 752 A 752 
A 753 1 n ASP . 753 A 753 
A 754 1 n LYS . 754 A 754 
A 755 1 n LEU . 755 A 755 
A 756 1 n VAL . 756 A 756 
A 757 1 n GLY . 757 A 757 
A 758 1 n GLY . 758 A 758 
A 759 1 n LEU . 759 A 759 
A 760 1 n LEU . 760 A 760 
A 761 1 n SER . 761 A 761 
A 762 1 n LEU . 762 A 762 
A 763 1 n SER . 763 A 763 
A 764 1 n LEU . 764 A 764 
A 765 1 n ASP . 765 A 765 
A 766 1 n TYR . 766 A 766 
A 767 1 n CYS . 767 A 767 
A 768 1 n PHE . 768 A 768 
A 769 1 n VAL . 769 A 769 
A 770 1 n LEU . 770 A 770 
A 771 1 n GLU . 771 A 771 
A 772 1 n ASP . 772 A 772 
A 773 1 n GLU . 773 A 773 
A 774 1 n ASP . 774 A 774 
A 775 1 n GLY . 775 A 775 
A 776 1 n ILE . 776 A 776 
A 777 1 n CYS . 777 A 777 
A 778 1 n GLY . 778 A 778 
A 779 1 n TYR . 779 A 779 
A 780 1 n ALA . 780 A 780 
A 781 1 n LEU . 781 A 781 
A 782 1 n GLY . 782 A 782 
A 783 1 n THR . 783 A 783 
A 784 1 n VAL . 784 A 784 
A 785 1 n ASP . 785 A 785 
A 786 1 n VAL . 786 A 786 
A 787 1 n THR . 787 A 787 
A 788 1 n PRO . 788 A 788 
A 789 1 n PHE . 789 A 789 
A 790 1 n ILE . 790 A 790 
A 791 1 n LYS . 791 A 791 
A 792 1 n LYS . 792 A 792 
A 793 1 n CYS . 793 A 793 
A 794 1 n LYS . 794 A 794 
A 795 1 n ILE . 795 A 795 
A 796 1 n SER . 796 A 796 
A 797 1 n TRP . 797 A 797 
A 798 1 n ILE . 798 A 798 
A 799 1 n PRO . 799 A 799 
A 800 1 n PHE . 800 A 800 
A 801 1 n MET . 801 A 801 
A 802 1 n GLN . 802 A 802 
A 803 1 n GLU . 803 A 803 
A 804 1 n LYS . 804 A 804 
A 805 1 n TYR . 805 A 805 
A 806 1 n THR . 806 A 806 
A 807 1 n LYS . 807 A 807 
A 808 1 n PRO . 808 A 808 
A 809 1 n ASN . 809 A 809 
A 810 1 n GLY . 810 A 810 
A 811 1 n ASP . 811 A 811 
A 812 1 n LYS . 812 A 812 
A 813 1 n GLU . 813 A 813 
A 814 1 n LEU . 814 A 814 
A 815 1 n SER . 815 A 815 
A 816 1 n GLU . 816 A 816 
A 817 1 n ALA . 817 A 817 
A 818 1 n GLU . 818 A 818 
A 819 1 n LYS . 819 A 819 
A 820 1 n ILE . 820 A 820 
A 821 1 n MET . 821 A 821 
A 822 1 n LEU . 822 A 822 
A 823 1 n SER . 823 A 823 
A 824 1 n PHE . 824 A 824 
A 825 1 n HIS . 825 A 825 
A 826 1 n GLU . 826 A 826 
A 827 1 n GLU . 827 A 827 
A 828 1 n GLN . 828 A 828 
A 829 1 n GLU . 829 A 829 
A 830 1 n VAL . 830 A 830 
A 831 1 n LEU . 831 A 831 
A 832 1 n PRO . 832 A 832 
A 833 1 n GLU . 833 A 833 
A 834 1 n THR . 834 A 834 
A 835 1 n PHE . 835 A 835 
A 836 1 n LEU . 836 A 836 
A 837 1 n ALA . 837 A 837 
A 838 1 n ASN . 838 A 838 
A 839 1 n PHE . 839 A 839 
A 840 1 n PRO . 840 A 840 
A 841 1 n SER . 841 A 841 
A 842 1 n LEU . 842 A 842 
A 843 1 n ILE . 843 A 843 
A 844 1 n LYS . 844 A 844 
A 845 1 n MET . 845 A 845 
A 846 1 n ASP . 846 A 846 
A 847 1 n ILE . 847 A 847 
A 848 1 n HIS . 848 A 848 
A 849 1 n LYS . 849 A 849 
A 850 1 n LYS . 850 A 850 
A 851 1 n VAL . 851 A 851 
A 852 1 n THR . 852 A 852 
A 853 1 n ASP . 853 A 853 
A 854 1 n PRO . 854 A 854 
A 855 1 n SER . 855 A 855 
A 856 1 n VAL . 856 A 856 
A 857 1 n ALA . 857 A 857 
A 858 1 n LYS . 858 A 858 
A 859 1 n SER . 859 A 859 
A 860 1 n MET . 860 A 860 
A 861 1 n MET . 861 A 861 
A 862 1 n ALA . 862 A 862 
A 863 1 n CYS . 863 A 863 
A 864 1 n LEU . 864 A 864 
A 865 1 n LEU . 865 A 865 
A 866 1 n SER . 866 A 866 
A 867 1 n SER . 867 A 867 
A 868 1 n LEU . 868 A 868 
A 869 1 n LYS . 869 A 869 
A 870 1 n ALA . 870 A 870 
A 871 1 n ASN . 871 A 871 
A 872 1 n GLY . 872 A 872 
A 873 1 n SER . 873 A 873 
A 874 1 n ARG . 874 A 874 
A 875 1 n GLY . 875 A 875 
A 876 1 n ALA . 876 A 876 
A 877 1 n PHE . 877 A 877 
A 878 1 n CYS . 878 A 878 
A 879 1 n GLU . 879 A 879 
A 880 1 n VAL . 880 A 880 
A 881 1 n ARG . 881 A 881 
A 882 1 n PRO . 882 A 882 
A 883 1 n ASP . 883 A 883 
A 884 1 n ASP . 884 A 884 
A 885 1 n LYS . 885 A 885 
A 886 1 n ARG . 886 A 886 
A 887 1 n ILE . 887 A 887 
A 888 1 n LEU . 888 A 888 
A 889 1 n GLU . 889 A 889 
A 890 1 n PHE . 890 A 890 
A 891 1 n TYR . 891 A 891 
A 892 1 n SER . 892 A 892 
A 893 1 n LYS . 893 A 893 
A 894 1 n LEU . 894 A 894 
A 895 1 n GLY . 895 A 895 
A 896 1 n CYS . 896 A 896 
A 897 1 n PHE . 897 A 897 
A 898 1 n GLU . 898 A 898 
A 899 1 n ILE . 899 A 899 
A 900 1 n ALA . 900 A 900 
A 901 1 n LYS . 901 A 901 
A 902 1 n MET . 902 A 902 
A 903 1 n GLU . 903 A 903 
A 904 1 n GLY . 904 A 904 
A 905 1 n PHE . 905 A 905 
A 906 1 n PRO . 906 A 906 
A 907 1 n LYS . 907 A 907 
A 908 1 n ASP . 908 A 908 
A 909 1 n VAL . 909 A 909 
A 910 1 n VAL . 910 A 910 
A 911 1 n ILE . 911 A 911 
A 912 1 n LEU . 912 A 912 
A 913 1 n GLY . 913 A 913 
A 914 1 n ARG . 914 A 914 
A 915 1 n SER . 915 A 915 
A 916 1 n LEU . 916 A 916 
B 1   2 n MET . 1   B 1   
B 2   2 n VAL . 2   B 2   
B 3   2 n GLN . 3   B 3   
B 4   2 n LYS . 4   B 4   
B 5   2 n GLU . 5   B 5   
B 6   2 n SER . 6   B 6   
B 7   2 n GLN . 7   B 7   
B 8   2 n ALA . 8   B 8   
B 9   2 n THR . 9   B 9   
B 10  2 n LEU . 10  B 10  
B 11  2 n GLU . 11  B 11  
B 12  2 n GLU . 12  B 12  
B 13  2 n ARG . 13  B 13  
B 14  2 n GLU . 14  B 14  
B 15  2 n SER . 15  B 15  
B 16  2 n GLU . 16  B 16  
B 17  2 n LEU . 17  B 17  
B 18  2 n SER . 18  B 18  
B 19  2 n SER . 19  B 19  
B 20  2 n ASN . 20  B 20  
B 21  2 n PRO . 21  B 21  
B 22  2 n ALA . 22  B 22  
B 23  2 n ALA . 23  B 23  
B 24  2 n SER . 24  B 24  
B 25  2 n ALA . 25  B 25  
B 26  2 n GLY . 26  B 26  
B 27  2 n ALA . 27  B 27  
B 28  2 n SER . 28  B 28  
B 29  2 n LEU . 29  B 29  
B 30  2 n GLU . 30  B 30  
B 31  2 n PRO . 31  B 31  
B 32  2 n PRO . 32  B 32  
B 33  2 n ALA . 33  B 33  
B 34  2 n ALA . 34  B 34  
B 35  2 n PRO . 35  B 35  
B 36  2 n ALA . 36  B 36  
B 37  2 n PRO . 37  B 37  
B 38  2 n GLY . 38  B 38  
B 39  2 n GLU . 39  B 39  
B 40  2 n ASP . 40  B 40  
B 41  2 n ASN . 41  B 41  
B 42  2 n PRO . 42  B 42  
B 43  2 n ALA . 43  B 43  
B 44  2 n GLY . 44  B 44  
B 45  2 n ALA . 45  B 45  
B 46  2 n GLY . 46  B 46  
B 47  2 n GLY . 47  B 47  
B 48  2 n ALA . 48  B 48  
B 49  2 n ALA . 49  B 49  
B 50  2 n VAL . 50  B 50  
B 51  2 n ALA . 51  B 51  
B 52  2 n GLY . 52  B 52  
B 53  2 n ALA . 53  B 53  
B 54  2 n ALA . 54  B 54  
B 55  2 n GLY . 55  B 55  
B 56  2 n GLY . 56  B 56  
B 57  2 n ALA . 57  B 57  
B 58  2 n ARG . 58  B 58  
B 59  2 n ARG . 59  B 59  
B 60  2 n PHE . 60  B 60  
B 61  2 n LEU . 61  B 61  
B 62  2 n CYS . 62  B 62  
B 63  2 n GLY . 63  B 63  
B 64  2 n VAL . 64  B 64  
B 65  2 n VAL . 65  B 65  
B 66  2 n GLU . 66  B 66  
B 67  2 n GLY . 67  B 67  
B 68  2 n PHE . 68  B 68  
B 69  2 n TYR . 69  B 69  
B 70  2 n GLY . 70  B 70  
B 71  2 n ARG . 71  B 71  
B 72  2 n PRO . 72  B 72  
B 73  2 n TRP . 73  B 73  
B 74  2 n VAL . 74  B 74  
B 75  2 n MET . 75  B 75  
B 76  2 n GLU . 76  B 76  
B 77  2 n GLN . 77  B 77  
B 78  2 n ARG . 78  B 78  
B 79  2 n LYS . 79  B 79  
B 80  2 n GLU . 80  B 80  
B 81  2 n LEU . 81  B 81  
B 82  2 n PHE . 82  B 82  
B 83  2 n ARG . 83  B 83  
B 84  2 n ARG . 84  B 84  
B 85  2 n LEU . 85  B 85  
B 86  2 n GLN . 86  B 86  
B 87  2 n LYS . 87  B 87  
B 88  2 n TRP . 88  B 88  
B 89  2 n GLU . 89  B 89  
B 90  2 n LEU . 90  B 90  
B 91  2 n ASN . 91  B 91  
B 92  2 n THR . 92  B 92  
B 93  2 n TYR . 93  B 93  
B 94  2 n LEU . 94  B 94  
B 95  2 n TYR . 95  B 95  
B 96  2 n ALA . 96  B 96  
B 97  2 n PRO . 97  B 97  
B 98  2 n LYS . 98  B 98  
B 99  2 n ASP . 99  B 99  
B 100 2 n ASP . 100 B 100 
B 101 2 n TYR . 101 B 101 
B 102 2 n LYS . 102 B 102 
B 103 2 n HIS . 103 B 103 
B 104 2 n ARG . 104 B 104 
B 105 2 n MET . 105 B 105 
B 106 2 n PHE . 106 B 106 
B 107 2 n TRP . 107 B 107 
B 108 2 n ARG . 108 B 108 
B 109 2 n GLU . 109 B 109 
B 110 2 n MET . 110 B 110 
B 111 2 n TYR . 111 B 111 
B 112 2 n SER . 112 B 112 
B 113 2 n VAL . 113 B 113 
B 114 2 n GLU . 114 B 114 
B 115 2 n GLU . 115 B 115 
B 116 2 n ALA . 116 B 116 
B 117 2 n GLU . 117 B 117 
B 118 2 n GLN . 118 B 118 
B 119 2 n LEU . 119 B 119 
B 120 2 n MET . 120 B 120 
B 121 2 n THR . 121 B 121 
B 122 2 n LEU . 122 B 122 
B 123 2 n ILE . 123 B 123 
B 124 2 n SER . 124 B 124 
B 125 2 n ALA . 125 B 125 
B 126 2 n ALA . 126 B 126 
B 127 2 n ARG . 127 B 127 
B 128 2 n GLU . 128 B 128 
B 129 2 n TYR . 129 B 129 
B 130 2 n GLU . 130 B 130 
B 131 2 n ILE . 131 B 131 
B 132 2 n GLU . 132 B 132 
B 133 2 n PHE . 133 B 133 
B 134 2 n ILE . 134 B 134 
B 135 2 n TYR . 135 B 135 
B 136 2 n ALA . 136 B 136 
B 137 2 n ILE . 137 B 137 
B 138 2 n SER . 138 B 138 
B 139 2 n PRO . 139 B 139 
B 140 2 n GLY . 140 B 140 
B 141 2 n LEU . 141 B 141 
B 142 2 n ASP . 142 B 142 
B 143 2 n ILE . 143 B 143 
B 144 2 n THR . 144 B 144 
B 145 2 n PHE . 145 B 145 
B 146 2 n SER . 146 B 146 
B 147 2 n ASN . 147 B 147 
B 148 2 n PRO . 148 B 148 
B 149 2 n LYS . 149 B 149 
B 150 2 n GLU . 150 B 150 
B 151 2 n VAL . 151 B 151 
B 152 2 n SER . 152 B 152 
B 153 2 n THR . 153 B 153 
B 154 2 n LEU . 154 B 154 
B 155 2 n LYS . 155 B 155 
B 156 2 n ARG . 156 B 156 
B 157 2 n LYS . 157 B 157 
B 158 2 n LEU . 158 B 158 
B 159 2 n ASP . 159 B 159 
B 160 2 n GLN . 160 B 160 
B 161 2 n VAL . 161 B 161 
B 162 2 n SER . 162 B 162 
B 163 2 n GLN . 163 B 163 
B 164 2 n PHE . 164 B 164 
B 165 2 n GLY . 165 B 165 
B 166 2 n CYS . 166 B 166 
B 167 2 n ARG . 167 B 167 
B 168 2 n SER . 168 B 168 
B 169 2 n PHE . 169 B 169 
B 170 2 n ALA . 170 B 170 
B 171 2 n LEU . 171 B 171 
B 172 2 n LEU . 172 B 172 
B 173 2 n PHE . 173 B 173 
B 174 2 n ASP . 174 B 174 
B 175 2 n ASP . 175 B 175 
B 176 2 n ILE . 176 B 176 
B 177 2 n ASP . 177 B 177 
B 178 2 n HIS . 178 B 178 
B 179 2 n ASN . 179 B 179 
B 180 2 n MET . 180 B 180 
B 181 2 n CYS . 181 B 181 
B 182 2 n ALA . 182 B 182 
B 183 2 n ALA . 183 B 183 
B 184 2 n ASP . 184 B 184 
B 185 2 n LYS . 185 B 185 
B 186 2 n GLU . 186 B 186 
B 187 2 n VAL . 187 B 187 
B 188 2 n PHE . 188 B 188 
B 189 2 n SER . 189 B 189 
B 190 2 n SER . 190 B 190 
B 191 2 n PHE . 191 B 191 
B 192 2 n ALA . 192 B 192 
B 193 2 n HIS . 193 B 193 
B 194 2 n ALA . 194 B 194 
B 195 2 n GLN . 195 B 195 
B 196 2 n VAL . 196 B 196 
B 197 2 n SER . 197 B 197 
B 198 2 n ILE . 198 B 198 
B 199 2 n THR . 199 B 199 
B 200 2 n ASN . 200 B 200 
B 201 2 n GLU . 201 B 201 
B 202 2 n ILE . 202 B 202 
B 203 2 n TYR . 203 B 203 
B 204 2 n GLN . 204 B 204 
B 205 2 n TYR . 205 B 205 
B 206 2 n LEU . 206 B 206 
B 207 2 n GLY . 207 B 207 
B 208 2 n GLU . 208 B 208 
B 209 2 n PRO . 209 B 209 
B 210 2 n GLU . 210 B 210 
B 211 2 n THR . 211 B 211 
B 212 2 n PHE . 212 B 212 
B 213 2 n LEU . 213 B 213 
B 214 2 n PHE . 214 B 214 
B 215 2 n CYS . 215 B 215 
B 216 2 n PRO . 216 B 216 
B 217 2 n THR . 217 B 217 
B 218 2 n GLU . 218 B 218 
B 219 2 n TYR . 219 B 219 
B 220 2 n CYS . 220 B 220 
B 221 2 n GLY . 221 B 221 
B 222 2 n THR . 222 B 222 
B 223 2 n PHE . 223 B 223 
B 224 2 n CYS . 224 B 224 
B 225 2 n TYR . 225 B 225 
B 226 2 n PRO . 226 B 226 
B 227 2 n ASN . 227 B 227 
B 228 2 n VAL . 228 B 228 
B 229 2 n SER . 229 B 229 
B 230 2 n GLN . 230 B 230 
B 231 2 n SER . 231 B 231 
B 232 2 n PRO . 232 B 232 
B 233 2 n TYR . 233 B 233 
B 234 2 n LEU . 234 B 234 
B 235 2 n ARG . 235 B 235 
B 236 2 n THR . 236 B 236 
B 237 2 n VAL . 237 B 237 
B 238 2 n GLY . 238 B 238 
B 239 2 n GLU . 239 B 239 
B 240 2 n LYS . 240 B 240 
B 241 2 n LEU . 241 B 241 
B 242 2 n LEU . 242 B 242 
B 243 2 n PRO . 243 B 243 
B 244 2 n GLY . 244 B 244 
B 245 2 n ILE . 245 B 245 
B 246 2 n GLU . 246 B 246 
B 247 2 n VAL . 247 B 247 
B 248 2 n LEU . 248 B 248 
B 249 2 n TRP . 249 B 249 
B 250 2 n THR . 250 B 250 
B 251 2 n GLY . 251 B 251 
B 252 2 n PRO . 252 B 252 
B 253 2 n LYS . 253 B 253 
B 254 2 n VAL . 254 B 254 
B 255 2 n VAL . 255 B 255 
B 256 2 n SER . 256 B 256 
B 257 2 n LYS . 257 B 257 
B 258 2 n GLU . 258 B 258 
B 259 2 n ILE . 259 B 259 
B 260 2 n PRO . 260 B 260 
B 261 2 n VAL . 261 B 261 
B 262 2 n GLU . 262 B 262 
B 263 2 n SER . 263 B 263 
B 264 2 n ILE . 264 B 264 
B 265 2 n GLU . 265 B 265 
B 266 2 n GLU . 266 B 266 
B 267 2 n VAL . 267 B 267 
B 268 2 n SER . 268 B 268 
B 269 2 n LYS . 269 B 269 
B 270 2 n ILE . 270 B 270 
B 271 2 n ILE . 271 B 271 
B 272 2 n LYS . 272 B 272 
B 273 2 n ARG . 273 B 273 
B 274 2 n ALA . 274 B 274 
B 275 2 n PRO . 275 B 275 
B 276 2 n VAL . 276 B 276 
B 277 2 n ILE . 277 B 277 
B 278 2 n TRP . 278 B 278 
B 279 2 n ASP . 279 B 279 
B 280 2 n ASN . 280 B 280 
B 281 2 n ILE . 281 B 281 
B 282 2 n HIS . 282 B 282 
B 283 2 n ALA . 283 B 283 
B 284 2 n ASN . 284 B 284 
B 285 2 n ASP . 285 B 285 
B 286 2 n TYR . 286 B 286 
B 287 2 n ASP . 287 B 287 
B 288 2 n GLN . 288 B 288 
B 289 2 n LYS . 289 B 289 
B 290 2 n ARG . 290 B 290 
B 291 2 n LEU . 291 B 291 
B 292 2 n PHE . 292 B 292 
B 293 2 n LEU . 293 B 293 
B 294 2 n GLY . 294 B 294 
B 295 2 n PRO . 295 B 295 
B 296 2 n TYR . 296 B 296 
B 297 2 n LYS . 297 B 297 
B 298 2 n GLY . 298 B 298 
B 299 2 n ARG . 299 B 299 
B 300 2 n SER . 300 B 300 
B 301 2 n THR . 301 B 301 
B 302 2 n GLU . 302 B 302 
B 303 2 n LEU . 303 B 303 
B 304 2 n ILE . 304 B 304 
B 305 2 n PRO . 305 B 305 
B 306 2 n ARG . 306 B 306 
B 307 2 n LEU . 307 B 307 
B 308 2 n LYS . 308 B 308 
B 309 2 n GLY . 309 B 309 
B 310 2 n VAL . 310 B 310 
B 311 2 n LEU . 311 B 311 
B 312 2 n THR . 312 B 312 
B 313 2 n ASN . 313 B 313 
B 314 2 n PRO . 314 B 314 
B 315 2 n ASN . 315 B 315 
B 316 2 n CYS . 316 B 316 
B 317 2 n GLU . 317 B 317 
B 318 2 n PHE . 318 B 318 
B 319 2 n GLU . 319 B 319 
B 320 2 n ALA . 320 B 320 
B 321 2 n ASN . 321 B 321 
B 322 2 n TYR . 322 B 322 
B 323 2 n VAL . 323 B 323 
B 324 2 n ALA . 324 B 324 
B 325 2 n ILE . 325 B 325 
B 326 2 n HIS . 326 B 326 
B 327 2 n THR . 327 B 327 
B 328 2 n LEU . 328 B 328 
B 329 2 n ALA . 329 B 329 
B 330 2 n THR . 330 B 330 
B 331 2 n TRP . 331 B 331 
B 332 2 n TYR . 332 B 332 
B 333 2 n LYS . 333 B 333 
B 334 2 n SER . 334 B 334 
B 335 2 n ASN . 335 B 335 
B 336 2 n MET . 336 B 336 
B 337 2 n ASN . 337 B 337 
B 338 2 n GLY . 338 B 338 
B 339 2 n VAL . 339 B 339 
B 340 2 n ARG . 340 B 340 
B 341 2 n LYS . 341 B 341 
B 342 2 n ASP . 342 B 342 
B 343 2 n VAL . 343 B 343 
B 344 2 n VAL . 344 B 344 
B 345 2 n MET . 345 B 345 
B 346 2 n THR . 346 B 346 
B 347 2 n ASP . 347 B 347 
B 348 2 n SER . 348 B 348 
B 349 2 n GLU . 349 B 349 
B 350 2 n ASP . 350 B 350 
B 351 2 n SER . 351 B 351 
B 352 2 n THR . 352 B 352 
B 353 2 n VAL . 353 B 353 
B 354 2 n SER . 354 B 354 
B 355 2 n ILE . 355 B 355 
B 356 2 n GLN . 356 B 356 
B 357 2 n ILE . 357 B 357 
B 358 2 n LYS . 358 B 358 
B 359 2 n LEU . 359 B 359 
B 360 2 n GLU . 360 B 360 
B 361 2 n ASN . 361 B 361 
B 362 2 n GLU . 362 B 362 
B 363 2 n GLY . 363 B 363 
B 364 2 n SER . 364 B 364 
B 365 2 n ASP . 365 B 365 
B 366 2 n GLU . 366 B 366 
B 367 2 n ASP . 367 B 367 
B 368 2 n ILE . 368 B 368 
B 369 2 n GLU . 369 B 369 
B 370 2 n THR . 370 B 370 
B 371 2 n ASP . 371 B 371 
B 372 2 n VAL . 372 B 372 
B 373 2 n LEU . 373 B 373 
B 374 2 n TYR . 374 B 374 
B 375 2 n SER . 375 B 375 
B 376 2 n PRO . 376 B 376 
B 377 2 n GLN . 377 B 377 
B 378 2 n MET . 378 B 378 
B 379 2 n ALA . 379 B 379 
B 380 2 n LEU . 380 B 380 
B 381 2 n LYS . 381 B 381 
B 382 2 n LEU . 382 B 382 
B 383 2 n ALA . 383 B 383 
B 384 2 n LEU . 384 B 384 
B 385 2 n THR . 385 B 385 
B 386 2 n GLU . 386 B 386 
B 387 2 n TRP . 387 B 387 
B 388 2 n LEU . 388 B 388 
B 389 2 n GLN . 389 B 389 
B 390 2 n GLU . 390 B 390 
B 391 2 n PHE . 391 B 391 
B 392 2 n GLY . 392 B 392 
B 393 2 n VAL . 393 B 393 
B 394 2 n PRO . 394 B 394 
B 395 2 n HIS . 395 B 395 
B 396 2 n GLN . 396 B 396 
B 397 2 n TYR . 397 B 397 
B 398 2 n SER . 398 B 398 
B 399 2 n SER . 399 B 399 
B 400 2 n ARG . 400 B 400 
B 401 2 n GLN . 401 B 401 
B 402 2 n VAL . 402 B 402 
B 403 2 n ALA . 403 B 403 
B 404 2 n HIS . 404 B 404 
B 405 2 n SER . 405 B 405 
B 406 2 n GLY . 406 B 406 
B 407 2 n ALA . 407 B 407 
B 408 2 n LYS . 408 B 408 
B 409 2 n ALA . 409 B 409 
B 410 2 n SER . 410 B 410 
B 411 2 n VAL . 411 B 411 
B 412 2 n VAL . 412 B 412 
B 413 2 n ASP . 413 B 413 
B 414 2 n GLY . 414 B 414 
B 415 2 n THR . 415 B 415 
B 416 2 n PRO . 416 B 416 
B 417 2 n LEU . 417 B 417 
B 418 2 n VAL . 418 B 418 
B 419 2 n ALA . 419 B 419 
B 420 2 n ALA . 420 B 420 
B 421 2 n PRO . 421 B 421 
B 422 2 n SER . 422 B 422 
B 423 2 n LEU . 423 B 423 
B 424 2 n ASN . 424 B 424 
B 425 2 n ALA . 425 B 425 
B 426 2 n THR . 426 B 426 
B 427 2 n THR . 427 B 427 
B 428 2 n VAL . 428 B 428 
B 429 2 n VAL . 429 B 429 
B 430 2 n THR . 430 B 430 
B 431 2 n THR . 431 B 431 
B 432 2 n VAL . 432 B 432 
B 433 2 n TYR . 433 B 433 
B 434 2 n GLN . 434 B 434 
B 435 2 n GLU . 435 B 435 
B 436 2 n PRO . 436 B 436 
B 437 2 n ILE . 437 B 437 
B 438 2 n MET . 438 B 438 
B 439 2 n SER . 439 B 439 
B 440 2 n GLN . 440 B 440 
B 441 2 n GLY . 441 B 441 
B 442 2 n ALA . 442 B 442 
B 443 2 n ALA . 443 B 443 
B 444 2 n LEU . 444 B 444 
B 445 2 n SER . 445 B 445 
B 446 2 n GLY . 446 B 446 
B 447 2 n GLU . 447 B 447 
B 448 2 n PRO . 448 B 448 
B 449 2 n THR . 449 B 449 
B 450 2 n THR . 450 B 450 
B 451 2 n LEU . 451 B 451 
B 452 2 n THR . 452 B 452 
B 453 2 n LYS . 453 B 453 
B 454 2 n GLU . 454 B 454 
B 455 2 n GLU . 455 B 455 
B 456 2 n GLU . 456 B 456 
B 457 2 n LYS . 457 B 457 
B 458 2 n LYS . 458 B 458 
B 459 2 n GLN . 459 B 459 
B 460 2 n PRO . 460 B 460 
B 461 2 n ASP . 461 B 461 
B 462 2 n GLU . 462 B 462 
B 463 2 n GLU . 463 B 463 
B 464 2 n PRO . 464 B 464 
B 465 2 n MET . 465 B 465 
B 466 2 n ASP . 466 B 466 
B 467 2 n MET . 467 B 467 
B 468 2 n VAL . 468 B 468 
B 469 2 n VAL . 469 B 469 
B 470 2 n GLU . 470 B 470 
B 471 2 n LYS . 471 B 471 
B 472 2 n GLN . 472 B 472 
B 473 2 n GLU . 473 B 473 
B 474 2 n GLU . 474 B 474 
B 475 2 n THR . 475 B 475 
B 476 2 n ASP . 476 B 476 
B 477 2 n HIS . 477 B 477 
B 478 2 n LYS . 478 B 478 
B 479 2 n ASN . 479 B 479 
B 480 2 n ASP . 480 B 480 
B 481 2 n ASN . 481 B 481 
B 482 2 n GLN . 482 B 482 
B 483 2 n ILE . 483 B 483 
B 484 2 n LEU . 484 B 484 
B 485 2 n SER . 485 B 485 
B 486 2 n GLU . 486 B 486 
B 487 2 n ILE . 487 B 487 
B 488 2 n VAL . 488 B 488 
B 489 2 n GLU . 489 B 489 
B 490 2 n ALA . 490 B 490 
B 491 2 n LYS . 491 B 491 
B 492 2 n MET . 492 B 492 
B 493 2 n ALA . 493 B 493 
B 494 2 n GLU . 494 B 494 
B 495 2 n GLU . 495 B 495 
B 496 2 n LEU . 496 B 496 
B 497 2 n LYS . 497 B 497 
B 498 2 n PRO . 498 B 498 
B 499 2 n MET . 499 B 499 
B 500 2 n ASP . 500 B 500 
B 501 2 n THR . 501 B 501 
B 502 2 n ASP . 502 B 502 
B 503 2 n LYS . 503 B 503 
B 504 2 n GLU . 504 B 504 
B 505 2 n SER . 505 B 505 
B 506 2 n ILE . 506 B 506 
B 507 2 n ALA . 507 B 507 
B 508 2 n GLU . 508 B 508 
B 509 2 n SER . 509 B 509 
B 510 2 n LYS . 510 B 510 
B 511 2 n SER . 511 B 511 
B 512 2 n PRO . 512 B 512 
B 513 2 n GLU . 513 B 513 
B 514 2 n MET . 514 B 514 
B 515 2 n SER . 515 B 515 
B 516 2 n MET . 516 B 516 
B 517 2 n GLN . 517 B 517 
B 518 2 n GLU . 518 B 518 
B 519 2 n ASP . 519 B 519 
B 520 2 n CYS . 520 B 520 
B 521 2 n ILE . 521 B 521 
B 522 2 n SER . 522 B 522 
B 523 2 n ASP . 523 B 523 
B 524 2 n ILE . 524 B 524 
B 525 2 n ALA . 525 B 525 
B 526 2 n PRO . 526 B 526 
B 527 2 n MET . 527 B 527 
B 528 2 n GLN . 528 B 528 
B 529 2 n THR . 529 B 529 
B 530 2 n ASP . 530 B 530 
B 531 2 n GLU . 531 B 531 
B 532 2 n GLN . 532 B 532 
B 533 2 n THR . 533 B 533 
B 534 2 n ASN . 534 B 534 
B 535 2 n LYS . 535 B 535 
B 536 2 n GLU . 536 B 536 
B 537 2 n GLN . 537 B 537 
B 538 2 n PHE . 538 B 538 
B 539 2 n VAL . 539 B 539 
B 540 2 n PRO . 540 B 540 
B 541 2 n GLY . 541 B 541 
B 542 2 n PRO . 542 B 542 
B 543 2 n ASN . 543 B 543 
B 544 2 n GLU . 544 B 544 
B 545 2 n LYS . 545 B 545 
B 546 2 n PRO . 546 B 546 
B 547 2 n LEU . 547 B 547 
B 548 2 n TYR . 548 B 548 
B 549 2 n THR . 549 B 549 
B 550 2 n ALA . 550 B 550 
B 551 2 n GLU . 551 B 551 
B 552 2 n PRO . 552 B 552 
B 553 2 n VAL . 553 B 553 
B 554 2 n THR . 554 B 554 
B 555 2 n LEU . 555 B 555 
B 556 2 n GLU . 556 B 556 
B 557 2 n ASP . 557 B 557 
B 558 2 n LEU . 558 B 558 
B 559 2 n GLN . 559 B 559 
B 560 2 n LEU . 560 B 560 
B 561 2 n LEU . 561 B 561 
B 562 2 n ALA . 562 B 562 
B 563 2 n ASP . 563 B 563 
B 564 2 n LEU . 564 B 564 
B 565 2 n PHE . 565 B 565 
B 566 2 n TYR . 566 B 566 
B 567 2 n LEU . 567 B 567 
B 568 2 n PRO . 568 B 568 
B 569 2 n TYR . 569 B 569 
B 570 2 n GLU . 570 B 570 
B 571 2 n HIS . 571 B 571 
B 572 2 n GLY . 572 B 572 
B 573 2 n PRO . 573 B 573 
B 574 2 n LYS . 574 B 574 
B 575 2 n GLY . 575 B 575 
B 576 2 n ALA . 576 B 576 
B 577 2 n GLN . 577 B 577 
B 578 2 n MET . 578 B 578 
B 579 2 n LEU . 579 B 579 
B 580 2 n ARG . 580 B 580 
B 581 2 n GLU . 581 B 581 
B 582 2 n PHE . 582 B 582 
B 583 2 n GLN . 583 B 583 
B 584 2 n TRP . 584 B 584 
B 585 2 n LEU . 585 B 585 
B 586 2 n ARG . 586 B 586 
B 587 2 n ALA . 587 B 587 
B 588 2 n ASN . 588 B 588 
B 589 2 n SER . 589 B 589 
B 590 2 n SER . 590 B 590 
B 591 2 n VAL . 591 B 591 
B 592 2 n VAL . 592 B 592 
B 593 2 n SER . 593 B 593 
B 594 2 n VAL . 594 B 594 
B 595 2 n ASN . 595 B 595 
B 596 2 n CYS . 596 B 596 
B 597 2 n LYS . 597 B 597 
B 598 2 n GLY . 598 B 598 
B 599 2 n LYS . 599 B 599 
B 600 2 n ASP . 600 B 600 
B 601 2 n SER . 601 B 601 
B 602 2 n GLU . 602 B 602 
B 603 2 n LYS . 603 B 603 
B 604 2 n ILE . 604 B 604 
B 605 2 n GLU . 605 B 605 
B 606 2 n GLU . 606 B 606 
B 607 2 n TRP . 607 B 607 
B 608 2 n ARG . 608 B 608 
B 609 2 n SER . 609 B 609 
B 610 2 n ARG . 610 B 610 
B 611 2 n ALA . 611 B 611 
B 612 2 n ALA . 612 B 612 
B 613 2 n LYS . 613 B 613 
B 614 2 n PHE . 614 B 614 
B 615 2 n GLU . 615 B 615 
B 616 2 n GLU . 616 B 616 
B 617 2 n MET . 617 B 617 
B 618 2 n CYS . 618 B 618 
B 619 2 n GLY . 619 B 619 
B 620 2 n LEU . 620 B 620 
B 621 2 n VAL . 621 B 621 
B 622 2 n MET . 622 B 622 
B 623 2 n GLY . 623 B 623 
B 624 2 n MET . 624 B 624 
B 625 2 n PHE . 625 B 625 
B 626 2 n THR . 626 B 626 
B 627 2 n ARG . 627 B 627 
B 628 2 n LEU . 628 B 628 
B 629 2 n SER . 629 B 629 
B 630 2 n ASN . 630 B 630 
B 631 2 n CYS . 631 B 631 
B 632 2 n ALA . 632 B 632 
B 633 2 n ASN . 633 B 633 
B 634 2 n ARG . 634 B 634 
B 635 2 n THR . 635 B 635 
B 636 2 n ILE . 636 B 636 
B 637 2 n LEU . 637 B 637 
B 638 2 n TYR . 638 B 638 
B 639 2 n ASP . 639 B 639 
B 640 2 n MET . 640 B 640 
B 641 2 n TYR . 641 B 641 
B 642 2 n SER . 642 B 642 
B 643 2 n TYR . 643 B 643 
B 644 2 n VAL . 644 B 644 
B 645 2 n TRP . 645 B 645 
B 646 2 n ASP . 646 B 646 
B 647 2 n ILE . 647 B 647 
B 648 2 n LYS . 648 B 648 
B 649 2 n SER . 649 B 649 
B 650 2 n ILE . 650 B 650 
B 651 2 n MET . 651 B 651 
B 652 2 n SER . 652 B 652 
B 653 2 n MET . 653 B 653 
B 654 2 n VAL . 654 B 654 
B 655 2 n LYS . 655 B 655 
B 656 2 n SER . 656 B 656 
B 657 2 n PHE . 657 B 657 
B 658 2 n VAL . 658 B 658 
B 659 2 n GLN . 659 B 659 
B 660 2 n TRP . 660 B 660 
B 661 2 n LEU . 661 B 661 
B 662 2 n GLY . 662 B 662 
B 663 2 n CYS . 663 B 663 
B 664 2 n ARG . 664 B 664 
B 665 2 n SER . 665 B 665 
B 666 2 n HIS . 666 B 666 
B 667 2 n SER . 667 B 667 
B 668 2 n SER . 668 B 668 
B 669 2 n ALA . 669 B 669 
B 670 2 n GLN . 670 B 670 
B 671 2 n PHE . 671 B 671 
B 672 2 n LEU . 672 B 672 
B 673 2 n ILE . 673 B 673 
B 674 2 n GLY . 674 B 674 
B 675 2 n ASP . 675 B 675 
B 676 2 n GLN . 676 B 676 
B 677 2 n GLU . 677 B 677 
B 678 2 n PRO . 678 B 678 
B 679 2 n TRP . 679 B 679 
B 680 2 n ALA . 680 B 680 
B 681 2 n PHE . 681 B 681 
B 682 2 n ARG . 682 B 682 
B 683 2 n GLY . 683 B 683 
B 684 2 n GLY . 684 B 684 
B 685 2 n LEU . 685 B 685 
B 686 2 n ALA . 686 B 686 
B 687 2 n GLY . 687 B 687 
B 688 2 n GLU . 688 B 688 
B 689 2 n PHE . 689 B 689 
B 690 2 n GLN . 690 B 690 
B 691 2 n ARG . 691 B 691 
B 692 2 n LEU . 692 B 692 
B 693 2 n LEU . 693 B 693 
B 694 2 n PRO . 694 B 694 
B 695 2 n ILE . 695 B 695 
B 696 2 n ASP . 696 B 696 
B 697 2 n GLY . 697 B 697 
B 698 2 n ALA . 698 B 698 
B 699 2 n ASN . 699 B 699 
B 700 2 n ASP . 700 B 700 
B 701 2 n LEU . 701 B 701 
B 702 2 n PHE . 702 B 702 
B 703 2 n PHE . 703 B 703 
B 704 2 n GLN . 704 B 704 
B 705 2 n PRO . 705 B 705 
B 706 2 n PRO . 706 B 706 
B 707 2 n PRO . 707 B 707 
B 708 2 n LEU . 708 B 708 
B 709 2 n THR . 709 B 709 
B 710 2 n PRO . 710 B 710 
B 711 2 n THR . 711 B 711 
B 712 2 n SER . 712 B 712 
B 713 2 n LYS . 713 B 713 
B 714 2 n VAL . 714 B 714 
B 715 2 n TYR . 715 B 715 
B 716 2 n THR . 716 B 716 
B 717 2 n ILE . 717 B 717 
B 718 2 n ARG . 718 B 718 
B 719 2 n PRO . 719 B 719 
B 720 2 n TYR . 720 B 720 
B 721 2 n PHE . 721 B 721 
B 722 2 n PRO . 722 B 722 
B 723 2 n LYS . 723 B 723 
B 724 2 n ASP . 724 B 724 
B 725 2 n GLU . 725 B 725 
B 726 2 n ALA . 726 B 726 
B 727 2 n SER . 727 B 727 
B 728 2 n VAL . 728 B 728 
B 729 2 n TYR . 729 B 729 
B 730 2 n LYS . 730 B 730 
B 731 2 n ILE . 731 B 731 
B 732 2 n CYS . 732 B 732 
B 733 2 n ARG . 733 B 733 
B 734 2 n GLU . 734 B 734 
B 735 2 n MET . 735 B 735 
B 736 2 n TYR . 736 B 736 
B 737 2 n ASP . 737 B 737 
B 738 2 n ASP . 738 B 738 
B 739 2 n GLY . 739 B 739 
B 740 2 n VAL . 740 B 740 
B 741 2 n GLY . 741 B 741 
B 742 2 n LEU . 742 B 742 
B 743 2 n PRO . 743 B 743 
B 744 2 n PHE . 744 B 744 
B 745 2 n GLN . 745 B 745 
B 746 2 n SER . 746 B 746 
B 747 2 n GLN . 747 B 747 
B 748 2 n PRO . 748 B 748 
B 749 2 n ASP . 749 B 749 
B 750 2 n LEU . 750 B 750 
B 751 2 n ILE . 751 B 751 
B 752 2 n GLY . 752 B 752 
B 753 2 n ASP . 753 B 753 
B 754 2 n LYS . 754 B 754 
B 755 2 n LEU . 755 B 755 
B 756 2 n VAL . 756 B 756 
B 757 2 n GLY . 757 B 757 
B 758 2 n GLY . 758 B 758 
B 759 2 n LEU . 759 B 759 
B 760 2 n LEU . 760 B 760 
B 761 2 n SER . 761 B 761 
B 762 2 n LEU . 762 B 762 
B 763 2 n SER . 763 B 763 
B 764 2 n LEU . 764 B 764 
B 765 2 n ASP . 765 B 765 
B 766 2 n TYR . 766 B 766 
B 767 2 n CYS . 767 B 767 
B 768 2 n PHE . 768 B 768 
B 769 2 n VAL . 769 B 769 
B 770 2 n LEU . 770 B 770 
B 771 2 n GLU . 771 B 771 
B 772 2 n ASP . 772 B 772 
B 773 2 n GLU . 773 B 773 
B 774 2 n ASP . 774 B 774 
B 775 2 n GLY . 775 B 775 
B 776 2 n ILE . 776 B 776 
B 777 2 n CYS . 777 B 777 
B 778 2 n GLY . 778 B 778 
B 779 2 n TYR . 779 B 779 
B 780 2 n ALA . 780 B 780 
B 781 2 n LEU . 781 B 781 
B 782 2 n GLY . 782 B 782 
B 783 2 n THR . 783 B 783 
B 784 2 n VAL . 784 B 784 
B 785 2 n ASP . 785 B 785 
B 786 2 n VAL . 786 B 786 
B 787 2 n THR . 787 B 787 
B 788 2 n PRO . 788 B 788 
B 789 2 n PHE . 789 B 789 
B 790 2 n ILE . 790 B 790 
B 791 2 n LYS . 791 B 791 
B 792 2 n LYS . 792 B 792 
B 793 2 n CYS . 793 B 793 
B 794 2 n LYS . 794 B 794 
B 795 2 n ILE . 795 B 795 
B 796 2 n SER . 796 B 796 
B 797 2 n TRP . 797 B 797 
B 798 2 n ILE . 798 B 798 
B 799 2 n PRO . 799 B 799 
B 800 2 n PHE . 800 B 800 
B 801 2 n MET . 801 B 801 
B 802 2 n GLN . 802 B 802 
B 803 2 n GLU . 803 B 803 
B 804 2 n LYS . 804 B 804 
B 805 2 n TYR . 805 B 805 
B 806 2 n THR . 806 B 806 
B 807 2 n LYS . 807 B 807 
B 808 2 n PRO . 808 B 808 
B 809 2 n ASN . 809 B 809 
B 810 2 n GLY . 810 B 810 
B 811 2 n ASP . 811 B 811 
B 812 2 n LYS . 812 B 812 
B 813 2 n GLU . 813 B 813 
B 814 2 n LEU . 814 B 814 
B 815 2 n SER . 815 B 815 
B 816 2 n GLU . 816 B 816 
B 817 2 n ALA . 817 B 817 
B 818 2 n GLU . 818 B 818 
B 819 2 n LYS . 819 B 819 
B 820 2 n ILE . 820 B 820 
B 821 2 n MET . 821 B 821 
B 822 2 n LEU . 822 B 822 
B 823 2 n SER . 823 B 823 
B 824 2 n PHE . 824 B 824 
B 825 2 n HIS . 825 B 825 
B 826 2 n GLU . 826 B 826 
B 827 2 n GLU . 827 B 827 
B 828 2 n GLN . 828 B 828 
B 829 2 n GLU . 829 B 829 
B 830 2 n VAL . 830 B 830 
B 831 2 n LEU . 831 B 831 
B 832 2 n PRO . 832 B 832 
B 833 2 n GLU . 833 B 833 
B 834 2 n THR . 834 B 834 
B 835 2 n PHE . 835 B 835 
B 836 2 n LEU . 836 B 836 
B 837 2 n ALA . 837 B 837 
B 838 2 n ASN . 838 B 838 
B 839 2 n PHE . 839 B 839 
B 840 2 n PRO . 840 B 840 
B 841 2 n SER . 841 B 841 
B 842 2 n LEU . 842 B 842 
B 843 2 n ILE . 843 B 843 
B 844 2 n LYS . 844 B 844 
B 845 2 n MET . 845 B 845 
B 846 2 n ASP . 846 B 846 
B 847 2 n ILE . 847 B 847 
B 848 2 n HIS . 848 B 848 
B 849 2 n LYS . 849 B 849 
B 850 2 n LYS . 850 B 850 
B 851 2 n VAL . 851 B 851 
B 852 2 n THR . 852 B 852 
B 853 2 n ASP . 853 B 853 
B 854 2 n PRO . 854 B 854 
B 855 2 n SER . 855 B 855 
B 856 2 n VAL . 856 B 856 
B 857 2 n ALA . 857 B 857 
B 858 2 n LYS . 858 B 858 
B 859 2 n SER . 859 B 859 
B 860 2 n MET . 860 B 860 
B 861 2 n MET . 861 B 861 
B 862 2 n ALA . 862 B 862 
B 863 2 n CYS . 863 B 863 
B 864 2 n LEU . 864 B 864 
B 865 2 n LEU . 865 B 865 
B 866 2 n SER . 866 B 866 
B 867 2 n SER . 867 B 867 
B 868 2 n LEU . 868 B 868 
B 869 2 n LYS . 869 B 869 
B 870 2 n ALA . 870 B 870 
B 871 2 n ASN . 871 B 871 
B 872 2 n GLY . 872 B 872 
B 873 2 n SER . 873 B 873 
B 874 2 n ARG . 874 B 874 
B 875 2 n GLY . 875 B 875 
B 876 2 n ALA . 876 B 876 
B 877 2 n PHE . 877 B 877 
B 878 2 n CYS . 878 B 878 
B 879 2 n GLU . 879 B 879 
B 880 2 n VAL . 880 B 880 
B 881 2 n ARG . 881 B 881 
B 882 2 n PRO . 882 B 882 
B 883 2 n ASP . 883 B 883 
B 884 2 n ASP . 884 B 884 
B 885 2 n LYS . 885 B 885 
B 886 2 n ARG . 886 B 886 
B 887 2 n ILE . 887 B 887 
B 888 2 n LEU . 888 B 888 
B 889 2 n GLU . 889 B 889 
B 890 2 n PHE . 890 B 890 
B 891 2 n TYR . 891 B 891 
B 892 2 n SER . 892 B 892 
B 893 2 n LYS . 893 B 893 
B 894 2 n LEU . 894 B 894 
B 895 2 n GLY . 895 B 895 
B 896 2 n CYS . 896 B 896 
B 897 2 n PHE . 897 B 897 
B 898 2 n GLU . 898 B 898 
B 899 2 n ILE . 899 B 899 
B 900 2 n ALA . 900 B 900 
B 901 2 n LYS . 901 B 901 
B 902 2 n MET . 902 B 902 
B 903 2 n GLU . 903 B 903 
B 904 2 n GLY . 904 B 904 
B 905 2 n PHE . 905 B 905 
B 906 2 n PRO . 906 B 906 
B 907 2 n LYS . 907 B 907 
B 908 2 n ASP . 908 B 908 
B 909 2 n VAL . 909 B 909 
B 910 2 n VAL . 910 B 910 
B 911 2 n ILE . 911 B 911 
B 912 2 n LEU . 912 B 912 
B 913 2 n GLY . 913 B 913 
B 914 2 n ARG . 914 B 914 
B 915 2 n SER . 915 B 915 
B 916 2 n LEU . 916 B 916 
#
_software.classification other
_software.date           ?
_software.description    "Structure prediction"
_software.name           AlphaFold
_software.pdbx_ordinal   1
_software.type           package
_software.version        "AlphaFold-beta-20231127 (fb0b9d13-0bdd-4522-ba5f-0ee1f426d085 @ 2025-02-03 05:12:19)"
#
loop_
_struct_asym.entity_id
_struct_asym.id
1 A 
2 B 
#
loop_
_atom_site.group_PDB
_atom_site.id
_atom_site.type_symbol
_atom_site.label_atom_id
_atom_site.label_alt_id
_atom_site.label_comp_id
_atom_site.label_asym_id
_atom_site.label_entity_id
_atom_site.label_seq_id
_atom_site.pdbx_PDB_ins_code
_atom_site.Cartn_x
_atom_site.Cartn_y
_atom_site.Cartn_z
_atom_site.occupancy
_atom_site.B_iso_or_equiv
_atom_site.auth_seq_id
_atom_site.auth_asym_id
_atom_site.pdbx_PDB_model_num
ATOM 1     N N   . MET A 1 1   ? 58.188  51.152  -10.486 1.00 18.80 1   A 1 
ATOM 2     C CA  . MET A 1 1   ? 57.434  52.371  -10.118 1.00 21.51 1   A 1 
ATOM 3     C C   . MET A 1 1   ? 56.200  51.937  -9.338  1.00 22.07 1   A 1 
ATOM 4     O O   . MET A 1 1   ? 55.852  50.784  -9.498  1.00 19.63 1   A 1 
ATOM 5     C CB  . MET A 1 1   ? 56.993  53.113  -11.390 1.00 20.49 1   A 1 
ATOM 6     C CG  . MET A 1 1   ? 58.115  53.874  -12.086 1.00 18.66 1   A 1 
ATOM 7     S SD  . MET A 1 1   ? 57.502  54.774  -13.527 1.00 17.56 1   A 1 
ATOM 8     C CE  . MET A 1 1   ? 58.955  55.777  -13.943 1.00 15.76 1   A 1 
ATOM 9     N N   . VAL A 1 2   ? 55.410  52.679  -8.582  1.00 23.55 2   A 1 
ATOM 10    C CA  . VAL A 1 2   ? 55.411  53.951  -7.814  1.00 24.43 2   A 1 
ATOM 11    C C   . VAL A 1 2   ? 54.428  53.640  -6.636  1.00 24.47 2   A 1 
ATOM 12    O O   . VAL A 1 2   ? 53.652  52.709  -6.797  1.00 22.34 2   A 1 
ATOM 13    C CB  . VAL A 1 2   ? 54.856  55.106  -8.704  1.00 22.39 2   A 1 
ATOM 14    C CG1 . VAL A 1 2   ? 54.599  56.422  -7.993  1.00 19.73 2   A 1 
ATOM 15    C CG2 . VAL A 1 2   ? 55.734  55.454  -9.889  1.00 22.31 2   A 1 
ATOM 16    N N   . GLN A 1 3   ? 54.298  54.217  -5.480  1.00 22.41 3   A 1 
ATOM 17    C CA  . GLN A 1 3   ? 54.895  55.336  -4.744  1.00 24.68 3   A 1 
ATOM 18    C C   . GLN A 1 3   ? 54.729  55.201  -3.203  1.00 24.01 3   A 1 
ATOM 19    O O   . GLN A 1 3   ? 55.683  54.848  -2.533  1.00 22.86 3   A 1 
ATOM 20    C CB  . GLN A 1 3   ? 54.213  56.656  -5.187  1.00 24.01 3   A 1 
ATOM 21    C CG  . GLN A 1 3   ? 55.157  57.855  -5.323  1.00 23.18 3   A 1 
ATOM 22    C CD  . GLN A 1 3   ? 54.440  59.096  -5.854  1.00 22.01 3   A 1 
ATOM 23    O OE1 . GLN A 1 3   ? 53.227  59.187  -5.936  1.00 22.76 3   A 1 
ATOM 24    N NE2 . GLN A 1 3   ? 55.161  60.120  -6.245  1.00 24.13 3   A 1 
ATOM 25    N N   . LYS A 1 4   ? 53.578  55.571  -2.673  1.00 25.75 4   A 1 
ATOM 26    C CA  . LYS A 1 4   ? 53.354  56.286  -1.392  1.00 29.10 4   A 1 
ATOM 27    C C   . LYS A 1 4   ? 52.686  55.421  -0.295  1.00 27.71 4   A 1 
ATOM 28    O O   . LYS A 1 4   ? 52.219  54.355  -0.621  1.00 26.35 4   A 1 
ATOM 29    C CB  . LYS A 1 4   ? 52.448  57.491  -1.734  1.00 28.62 4   A 1 
ATOM 30    C CG  . LYS A 1 4   ? 53.185  58.688  -2.328  1.00 27.44 4   A 1 
ATOM 31    C CD  . LYS A 1 4   ? 52.231  59.879  -2.425  1.00 27.02 4   A 1 
ATOM 32    C CE  . LYS A 1 4   ? 52.997  61.183  -2.691  1.00 23.50 4   A 1 
ATOM 33    N NZ  . LYS A 1 4   ? 52.434  62.286  -1.887  1.00 23.40 4   A 1 
ATOM 34    N N   . GLU A 1 5   ? 52.515  55.794  0.980   1.00 24.70 5   A 1 
ATOM 35    C CA  . GLU A 1 5   ? 53.133  56.834  1.822   1.00 27.32 5   A 1 
ATOM 36    C C   . GLU A 1 5   ? 53.011  56.492  3.332   1.00 25.92 5   A 1 
ATOM 37    O O   . GLU A 1 5   ? 53.592  55.514  3.790   1.00 25.15 5   A 1 
ATOM 38    C CB  . GLU A 1 5   ? 52.537  58.234  1.534   1.00 26.71 5   A 1 
ATOM 39    C CG  . GLU A 1 5   ? 53.564  59.373  1.603   1.00 25.76 5   A 1 
ATOM 40    C CD  . GLU A 1 5   ? 53.035  60.673  0.993   1.00 25.00 5   A 1 
ATOM 41    O OE1 . GLU A 1 5   ? 53.838  61.390  0.348   1.00 22.55 5   A 1 
ATOM 42    O OE2 . GLU A 1 5   ? 51.813  60.919  1.039   1.00 27.46 5   A 1 
ATOM 43    N N   . SER A 1 6   ? 52.352  57.321  4.059   1.00 26.77 6   A 1 
ATOM 44    C CA  . SER A 1 6   ? 52.488  57.679  5.489   1.00 28.85 6   A 1 
ATOM 45    C C   . SER A 1 6   ? 51.577  56.895  6.463   1.00 28.13 6   A 1 
ATOM 46    O O   . SER A 1 6   ? 50.963  55.932  6.046   1.00 27.01 6   A 1 
ATOM 47    C CB  . SER A 1 6   ? 52.211  59.187  5.519   1.00 27.56 6   A 1 
ATOM 48    O OG  . SER A 1 6   ? 50.928  59.491  4.982   1.00 26.02 6   A 1 
ATOM 49    N N   . GLN A 1 7   ? 51.379  57.190  7.739   1.00 24.93 7   A 1 
ATOM 50    C CA  . GLN A 1 7   ? 51.887  58.077  8.803   1.00 26.03 7   A 1 
ATOM 51    C C   . GLN A 1 7   ? 51.613  57.385  10.167  1.00 24.75 7   A 1 
ATOM 52    O O   . GLN A 1 7   ? 51.328  56.191  10.180  1.00 24.15 7   A 1 
ATOM 53    C CB  . GLN A 1 7   ? 51.147  59.436  8.701   1.00 26.19 7   A 1 
ATOM 54    C CG  . GLN A 1 7   ? 52.077  60.656  8.631   1.00 26.17 7   A 1 
ATOM 55    C CD  . GLN A 1 7   ? 51.317  61.971  8.474   1.00 25.34 7   A 1 
ATOM 56    O OE1 . GLN A 1 7   ? 50.106  62.043  8.489   1.00 26.55 7   A 1 
ATOM 57    N NE2 . GLN A 1 7   ? 52.011  63.071  8.304   1.00 28.61 7   A 1 
ATOM 58    N N   . ALA A 1 8   ? 51.505  57.881  11.244  1.00 26.22 8   A 1 
ATOM 59    C CA  . ALA A 1 8   ? 52.038  58.422  12.477  1.00 27.69 8   A 1 
ATOM 60    C C   . ALA A 1 8   ? 51.483  57.604  13.690  1.00 26.45 8   A 1 
ATOM 61    O O   . ALA A 1 8   ? 50.833  56.598  13.477  1.00 25.64 8   A 1 
ATOM 62    C CB  . ALA A 1 8   ? 51.580  59.883  12.507  1.00 26.82 8   A 1 
ATOM 63    N N   . THR A 1 9   ? 51.553  57.936  14.960  1.00 26.52 9   A 1 
ATOM 64    C CA  . THR A 1 9   ? 52.580  58.455  15.886  1.00 28.04 9   A 1 
ATOM 65    C C   . THR A 1 9   ? 52.449  57.917  17.336  1.00 27.15 9   A 1 
ATOM 66    O O   . THR A 1 9   ? 53.400  57.338  17.829  1.00 26.07 9   A 1 
ATOM 67    C CB  . THR A 1 9   ? 52.501  59.986  16.087  1.00 26.51 9   A 1 
ATOM 68    O OG1 . THR A 1 9   ? 51.213  60.489  15.814  1.00 25.09 9   A 1 
ATOM 69    C CG2 . THR A 1 9   ? 53.507  60.767  15.249  1.00 27.00 9   A 1 
ATOM 70    N N   . LEU A 1 10  ? 51.369  58.242  18.019  1.00 22.08 10  A 1 
ATOM 71    C CA  . LEU A 1 10  ? 51.341  58.594  19.464  1.00 23.98 10  A 1 
ATOM 72    C C   . LEU A 1 10  ? 51.190  57.420  20.459  1.00 22.65 10  A 1 
ATOM 73    O O   . LEU A 1 10  ? 50.931  56.316  20.042  1.00 22.20 10  A 1 
ATOM 74    C CB  . LEU A 1 10  ? 50.180  59.601  19.630  1.00 23.48 10  A 1 
ATOM 75    C CG  . LEU A 1 10  ? 50.458  61.013  19.105  1.00 22.61 10  A 1 
ATOM 76    C CD1 . LEU A 1 10  ? 49.140  61.797  19.006  1.00 24.68 10  A 1 
ATOM 77    C CD2 . LEU A 1 10  ? 51.421  61.796  19.985  1.00 28.62 10  A 1 
ATOM 78    N N   . GLU A 1 11  ? 51.215  57.570  21.757  1.00 26.87 11  A 1 
ATOM 79    C CA  . GLU A 1 11  ? 52.218  58.104  22.700  1.00 29.50 11  A 1 
ATOM 80    C C   . GLU A 1 11  ? 52.148  57.363  24.070  1.00 27.92 11  A 1 
ATOM 81    O O   . GLU A 1 11  ? 52.995  56.509  24.316  1.00 27.43 11  A 1 
ATOM 82    C CB  . GLU A 1 11  ? 52.048  59.620  22.951  1.00 29.51 11  A 1 
ATOM 83    C CG  . GLU A 1 11  ? 53.361  60.401  23.030  1.00 28.34 11  A 1 
ATOM 84    C CD  . GLU A 1 11  ? 53.180  61.901  23.336  1.00 26.86 11  A 1 
ATOM 85    O OE1 . GLU A 1 11  ? 54.149  62.653  23.088  1.00 23.91 11  A 1 
ATOM 86    O OE2 . GLU A 1 11  ? 52.086  62.291  23.783  1.00 29.44 11  A 1 
ATOM 87    N N   . GLU A 1 12  ? 51.247  57.748  24.925  1.00 25.63 12  A 1 
ATOM 88    C CA  . GLU A 1 12  ? 51.616  58.117  26.293  1.00 28.26 12  A 1 
ATOM 89    C C   . GLU A 1 12  ? 51.615  57.053  27.436  1.00 26.64 12  A 1 
ATOM 90    O O   . GLU A 1 12  ? 52.646  56.409  27.622  1.00 26.04 12  A 1 
ATOM 91    C CB  . GLU A 1 12  ? 50.844  59.402  26.688  1.00 27.98 12  A 1 
ATOM 92    C CG  . GLU A 1 12  ? 51.696  60.663  26.714  1.00 27.24 12  A 1 
ATOM 93    C CD  . GLU A 1 12  ? 50.945  61.891  27.268  1.00 26.70 12  A 1 
ATOM 94    O OE1 . GLU A 1 12  ? 51.599  62.950  27.473  1.00 24.22 12  A 1 
ATOM 95    O OE2 . GLU A 1 12  ? 49.731  61.804  27.535  1.00 28.95 12  A 1 
ATOM 96    N N   . ARG A 1 13  ? 50.560  56.981  28.277  1.00 25.02 13  A 1 
ATOM 97    C CA  . ARG A 1 13  ? 50.801  57.435  29.655  1.00 27.35 13  A 1 
ATOM 98    C C   . ARG A 1 13  ? 50.791  56.416  30.814  1.00 25.02 13  A 1 
ATOM 99    O O   . ARG A 1 13  ? 51.759  55.660  30.940  1.00 24.45 13  A 1 
ATOM 100   C CB  . ARG A 1 13  ? 49.893  58.655  29.936  1.00 27.26 13  A 1 
ATOM 101   C CG  . ARG A 1 13  ? 50.665  59.957  29.918  1.00 26.63 13  A 1 
ATOM 102   C CD  . ARG A 1 13  ? 49.765  61.090  30.388  1.00 27.57 13  A 1 
ATOM 103   N NE  . ARG A 1 13  ? 50.404  62.378  30.109  1.00 26.04 13  A 1 
ATOM 104   C CZ  . ARG A 1 13  ? 49.943  63.567  30.442  1.00 27.43 13  A 1 
ATOM 105   N NH1 . ARG A 1 13  ? 48.846  63.697  31.137  1.00 25.68 13  A 1 
ATOM 106   N NH2 . ARG A 1 13  ? 50.576  64.632  30.079  1.00 25.57 13  A 1 
ATOM 107   N N   . GLU A 1 14  ? 49.858  56.503  31.724  1.00 26.34 14  A 1 
ATOM 108   C CA  . GLU A 1 14  ? 50.194  56.844  33.115  1.00 27.58 14  A 1 
ATOM 109   C C   . GLU A 1 14  ? 50.064  55.768  34.220  1.00 25.67 14  A 1 
ATOM 110   O O   . GLU A 1 14  ? 50.852  54.827  34.289  1.00 25.26 14  A 1 
ATOM 111   C CB  . GLU A 1 14  ? 49.414  58.118  33.534  1.00 27.68 14  A 1 
ATOM 112   C CG  . GLU A 1 14  ? 50.275  59.359  33.690  1.00 26.90 14  A 1 
ATOM 113   C CD  . GLU A 1 14  ? 49.456  60.624  34.026  1.00 26.84 14  A 1 
ATOM 114   O OE1 . GLU A 1 14  ? 50.083  61.707  34.094  1.00 24.52 14  A 1 
ATOM 115   O OE2 . GLU A 1 14  ? 48.227  60.521  34.158  1.00 30.02 14  A 1 
ATOM 116   N N   . SER A 1 15  ? 49.182  56.038  35.122  1.00 27.88 15  A 1 
ATOM 117   C CA  . SER A 1 15  ? 49.315  55.758  36.568  1.00 29.54 15  A 1 
ATOM 118   C C   . SER A 1 15  ? 48.449  54.574  37.060  1.00 28.38 15  A 1 
ATOM 119   O O   . SER A 1 15  ? 48.038  53.771  36.257  1.00 27.48 15  A 1 
ATOM 120   C CB  . SER A 1 15  ? 49.005  57.099  37.261  1.00 28.69 15  A 1 
ATOM 121   O OG  . SER A 1 15  ? 47.712  57.561  36.929  1.00 28.05 15  A 1 
ATOM 122   N N   . GLU A 1 16  ? 48.127  54.300  38.289  1.00 26.90 16  A 1 
ATOM 123   C CA  . GLU A 1 16  ? 48.499  54.680  39.662  1.00 28.28 16  A 1 
ATOM 124   C C   . GLU A 1 16  ? 48.298  53.391  40.542  1.00 26.57 16  A 1 
ATOM 125   O O   . GLU A 1 16  ? 48.587  52.321  40.018  1.00 25.88 16  A 1 
ATOM 126   C CB  . GLU A 1 16  ? 47.596  55.874  40.079  1.00 27.99 16  A 1 
ATOM 127   C CG  . GLU A 1 16  ? 48.368  57.074  40.643  1.00 27.42 16  A 1 
ATOM 128   C CD  . GLU A 1 16  ? 47.448  58.179  41.193  1.00 27.19 16  A 1 
ATOM 129   O OE1 . GLU A 1 16  ? 47.983  59.271  41.495  1.00 24.45 16  A 1 
ATOM 130   O OE2 . GLU A 1 16  ? 46.240  57.922  41.373  1.00 30.36 16  A 1 
ATOM 131   N N   . LEU A 1 17  ? 47.796  53.219  41.722  1.00 25.09 17  A 1 
ATOM 132   C CA  . LEU A 1 17  ? 47.936  53.908  42.999  1.00 25.94 17  A 1 
ATOM 133   C C   . LEU A 1 17  ? 48.241  52.920  44.147  1.00 24.36 17  A 1 
ATOM 134   O O   . LEU A 1 17  ? 49.391  52.538  44.349  1.00 23.40 17  A 1 
ATOM 135   C CB  . LEU A 1 17  ? 46.646  54.720  43.309  1.00 24.68 17  A 1 
ATOM 136   C CG  . LEU A 1 17  ? 46.860  56.225  43.601  1.00 23.18 17  A 1 
ATOM 137   C CD1 . LEU A 1 17  ? 45.511  56.926  43.748  1.00 24.57 17  A 1 
ATOM 138   C CD2 . LEU A 1 17  ? 47.698  56.493  44.831  1.00 28.80 17  A 1 
ATOM 139   N N   . SER A 1 18  ? 47.267  52.551  44.920  1.00 27.39 18  A 1 
ATOM 140   C CA  . SER A 1 18  ? 47.454  52.197  46.346  1.00 28.85 18  A 1 
ATOM 141   C C   . SER A 1 18  ? 46.851  50.832  46.763  1.00 27.90 18  A 1 
ATOM 142   O O   . SER A 1 18  ? 46.289  50.155  45.934  1.00 27.23 18  A 1 
ATOM 143   C CB  . SER A 1 18  ? 46.836  53.351  47.150  1.00 27.56 18  A 1 
ATOM 144   O OG  . SER A 1 18  ? 45.429  53.378  47.013  1.00 26.93 18  A 1 
ATOM 145   N N   . SER A 1 19  ? 46.871  50.352  47.993  1.00 26.86 19  A 1 
ATOM 146   C CA  . SER A 1 19  ? 47.711  50.618  49.177  1.00 29.02 19  A 1 
ATOM 147   C C   . SER A 1 19  ? 47.730  49.470  50.215  1.00 28.19 19  A 1 
ATOM 148   O O   . SER A 1 19  ? 48.712  48.740  50.272  1.00 26.69 19  A 1 
ATOM 149   C CB  . SER A 1 19  ? 47.287  51.916  49.900  1.00 27.22 19  A 1 
ATOM 150   O OG  . SER A 1 19  ? 45.921  51.893  50.237  1.00 26.81 19  A 1 
ATOM 151   N N   . ASN A 1 20  ? 46.749  49.385  51.088  1.00 26.28 20  A 1 
ATOM 152   C CA  . ASN A 1 20  ? 47.046  49.353  52.541  1.00 27.23 20  A 1 
ATOM 153   C C   . ASN A 1 20  ? 46.761  48.011  53.304  1.00 25.92 20  A 1 
ATOM 154   O O   . ASN A 1 20  ? 46.391  47.036  52.686  1.00 24.80 20  A 1 
ATOM 155   C CB  . ASN A 1 20  ? 46.355  50.594  53.168  1.00 25.73 20  A 1 
ATOM 156   C CG  . ASN A 1 20  ? 47.298  51.693  53.585  1.00 23.01 20  A 1 
ATOM 157   O OD1 . ASN A 1 20  ? 48.504  51.569  53.621  1.00 23.82 20  A 1 
ATOM 158   N ND2 . ASN A 1 20  ? 46.759  52.844  53.949  1.00 25.75 20  A 1 
ATOM 159   N N   . PRO A 1 21  ? 46.920  47.943  54.601  1.00 24.96 21  A 1 
ATOM 160   C CA  . PRO A 1 21  ? 47.852  46.976  55.214  1.00 26.40 21  A 1 
ATOM 161   C C   . PRO A 1 21  ? 47.343  46.031  56.326  1.00 26.10 21  A 1 
ATOM 162   O O   . PRO A 1 21  ? 48.071  45.120  56.701  1.00 24.53 21  A 1 
ATOM 163   C CB  . PRO A 1 21  ? 48.882  47.944  55.822  1.00 24.34 21  A 1 
ATOM 164   C CG  . PRO A 1 21  ? 48.024  49.072  56.365  1.00 23.98 21  A 1 
ATOM 165   C CD  . PRO A 1 21  ? 46.766  49.039  55.499  1.00 27.58 21  A 1 
ATOM 166   N N   . ALA A 1 22  ? 46.256  46.347  56.985  1.00 27.09 22  A 1 
ATOM 167   C CA  . ALA A 1 22  ? 46.269  46.214  58.454  1.00 27.94 22  A 1 
ATOM 168   C C   . ALA A 1 22  ? 45.771  44.892  59.102  1.00 27.38 22  A 1 
ATOM 169   O O   . ALA A 1 22  ? 45.430  43.920  58.475  1.00 26.23 22  A 1 
ATOM 170   C CB  . ALA A 1 22  ? 45.554  47.451  59.046  1.00 26.27 22  A 1 
ATOM 171   N N   . ALA A 1 23  ? 45.785  44.913  60.364  1.00 26.87 23  A 1 
ATOM 172   C CA  . ALA A 1 23  ? 46.029  44.019  61.507  1.00 28.25 23  A 1 
ATOM 173   C C   . ALA A 1 23  ? 44.725  43.493  62.188  1.00 27.63 23  A 1 
ATOM 174   O O   . ALA A 1 23  ? 43.662  43.655  61.630  1.00 26.51 23  A 1 
ATOM 175   C CB  . ALA A 1 23  ? 46.884  44.914  62.431  1.00 26.44 23  A 1 
ATOM 176   N N   . SER A 1 24  ? 44.608  42.938  63.362  1.00 26.16 24  A 1 
ATOM 177   C CA  . SER A 1 24  ? 45.526  42.397  64.386  1.00 27.30 24  A 1 
ATOM 178   C C   . SER A 1 24  ? 44.877  41.401  65.368  1.00 26.69 24  A 1 
ATOM 179   O O   . SER A 1 24  ? 45.485  40.391  65.687  1.00 25.68 24  A 1 
ATOM 180   C CB  . SER A 1 24  ? 46.085  43.515  65.290  1.00 26.06 24  A 1 
ATOM 181   O OG  . SER A 1 24  ? 45.052  44.307  65.822  1.00 24.78 24  A 1 
ATOM 182   N N   . ALA A 1 25  ? 43.762  41.754  66.002  1.00 28.43 25  A 1 
ATOM 183   C CA  . ALA A 1 25  ? 43.314  41.235  67.313  1.00 30.16 25  A 1 
ATOM 184   C C   . ALA A 1 25  ? 42.382  39.995  67.222  1.00 29.04 25  A 1 
ATOM 185   O O   . ALA A 1 25  ? 42.013  39.603  66.142  1.00 27.68 25  A 1 
ATOM 186   C CB  . ALA A 1 25  ? 42.657  42.427  68.038  1.00 28.05 25  A 1 
ATOM 187   N N   . GLY A 1 26  ? 41.879  39.326  68.215  1.00 28.56 26  A 1 
ATOM 188   C CA  . GLY A 1 26  ? 42.014  39.417  69.669  1.00 28.43 26  A 1 
ATOM 189   C C   . GLY A 1 26  ? 41.515  38.123  70.353  1.00 27.86 26  A 1 
ATOM 190   O O   . GLY A 1 26  ? 41.660  37.045  69.791  1.00 26.66 26  A 1 
ATOM 191   N N   . ALA A 1 27  ? 40.967  38.235  71.557  1.00 26.81 27  A 1 
ATOM 192   C CA  . ALA A 1 27  ? 41.256  37.261  72.617  1.00 27.99 27  A 1 
ATOM 193   C C   . ALA A 1 27  ? 40.200  36.224  73.083  1.00 27.19 27  A 1 
ATOM 194   O O   . ALA A 1 27  ? 40.597  35.123  73.435  1.00 26.03 27  A 1 
ATOM 195   C CB  . ALA A 1 27  ? 41.710  38.095  73.826  1.00 26.37 27  A 1 
ATOM 196   N N   . SER A 1 28  ? 38.949  36.596  73.297  1.00 25.85 28  A 1 
ATOM 197   C CA  . SER A 1 28  ? 38.277  36.234  74.559  1.00 27.90 28  A 1 
ATOM 198   C C   . SER A 1 28  ? 37.748  34.799  74.751  1.00 26.93 28  A 1 
ATOM 199   O O   . SER A 1 28  ? 37.642  34.003  73.835  1.00 26.69 28  A 1 
ATOM 200   C CB  . SER A 1 28  ? 37.200  37.269  74.907  1.00 27.18 28  A 1 
ATOM 201   O OG  . SER A 1 28  ? 36.225  37.331  73.895  1.00 26.30 28  A 1 
ATOM 202   N N   . LEU A 1 29  ? 37.424  34.504  76.000  1.00 24.24 29  A 1 
ATOM 203   C CA  . LEU A 1 29  ? 37.584  33.221  76.717  1.00 27.33 29  A 1 
ATOM 204   C C   . LEU A 1 29  ? 36.335  32.356  76.986  1.00 26.15 29  A 1 
ATOM 205   O O   . LEU A 1 29  ? 36.508  31.202  77.359  1.00 24.95 29  A 1 
ATOM 206   C CB  . LEU A 1 29  ? 38.145  33.588  78.109  1.00 25.70 29  A 1 
ATOM 207   C CG  . LEU A 1 29  ? 39.657  33.736  78.224  1.00 23.77 29  A 1 
ATOM 208   C CD1 . LEU A 1 29  ? 40.014  34.521  79.497  1.00 24.13 29  A 1 
ATOM 209   C CD2 . LEU A 1 29  ? 40.329  32.363  78.319  1.00 27.44 29  A 1 
ATOM 210   N N   . GLU A 1 30  ? 35.174  32.908  77.010  1.00 27.01 30  A 1 
ATOM 211   C CA  . GLU A 1 30  ? 34.149  32.648  78.048  1.00 28.93 30  A 1 
ATOM 212   C C   . GLU A 1 30  ? 33.449  31.246  78.120  1.00 27.31 30  A 1 
ATOM 213   O O   . GLU A 1 30  ? 33.762  30.361  77.343  1.00 26.96 30  A 1 
ATOM 214   C CB  . GLU A 1 30  ? 33.154  33.831  78.016  1.00 28.61 30  A 1 
ATOM 215   C CG  . GLU A 1 30  ? 33.539  34.952  78.993  1.00 27.57 30  A 1 
ATOM 216   C CD  . GLU A 1 30  ? 32.406  35.936  79.304  1.00 26.47 30  A 1 
ATOM 217   O OE1 . GLU A 1 30  ? 32.675  36.890  80.079  1.00 24.54 30  A 1 
ATOM 218   O OE2 . GLU A 1 30  ? 31.285  35.730  78.793  1.00 29.59 30  A 1 
ATOM 219   N N   . PRO A 1 31  ? 32.527  30.996  79.054  1.00 26.47 31  A 1 
ATOM 220   C CA  . PRO A 1 31  ? 32.758  30.069  80.169  1.00 27.65 31  A 1 
ATOM 221   C C   . PRO A 1 31  ? 31.764  28.867  80.265  1.00 27.31 31  A 1 
ATOM 222   O O   . PRO A 1 31  ? 31.237  28.422  79.249  1.00 25.75 31  A 1 
ATOM 223   C CB  . PRO A 1 31  ? 32.712  31.032  81.357  1.00 25.67 31  A 1 
ATOM 224   C CG  . PRO A 1 31  ? 31.526  31.933  81.013  1.00 25.68 31  A 1 
ATOM 225   C CD  . PRO A 1 31  ? 31.513  31.914  79.480  1.00 30.32 31  A 1 
ATOM 226   N N   . PRO A 1 32  ? 31.507  28.279  81.437  1.00 27.16 32  A 1 
ATOM 227   C CA  . PRO A 1 32  ? 31.501  26.810  81.626  1.00 28.65 32  A 1 
ATOM 228   C C   . PRO A 1 32  ? 30.163  26.112  81.965  1.00 28.51 32  A 1 
ATOM 229   O O   . PRO A 1 32  ? 30.193  24.967  82.413  1.00 26.94 32  A 1 
ATOM 230   C CB  . PRO A 1 32  ? 32.452  26.672  82.820  1.00 26.25 32  A 1 
ATOM 231   C CG  . PRO A 1 32  ? 32.020  27.830  83.710  1.00 26.23 32  A 1 
ATOM 232   C CD  . PRO A 1 32  ? 31.642  28.908  82.698  1.00 30.96 32  A 1 
ATOM 233   N N   . ALA A 1 33  ? 29.048  26.781  81.927  1.00 27.77 33  A 1 
ATOM 234   C CA  . ALA A 1 33  ? 27.845  26.504  82.744  1.00 29.83 33  A 1 
ATOM 235   C C   . ALA A 1 33  ? 27.143  25.124  82.570  1.00 29.37 33  A 1 
ATOM 236   O O   . ALA A 1 33  ? 27.501  24.339  81.712  1.00 28.59 33  A 1 
ATOM 237   C CB  . ALA A 1 33  ? 26.876  27.659  82.496  1.00 28.33 33  A 1 
ATOM 238   N N   . ALA A 1 34  ? 26.056  24.812  83.216  1.00 29.69 34  A 1 
ATOM 239   C CA  . ALA A 1 34  ? 25.790  24.317  84.564  1.00 31.45 34  A 1 
ATOM 240   C C   . ALA A 1 34  ? 24.841  23.078  84.478  1.00 30.52 34  A 1 
ATOM 241   O O   . ALA A 1 34  ? 24.479  22.682  83.381  1.00 29.65 34  A 1 
ATOM 242   C CB  . ALA A 1 34  ? 25.182  25.455  85.403  1.00 29.92 34  A 1 
ATOM 243   N N   . PRO A 1 35  ? 24.450  22.435  85.573  1.00 26.92 35  A 1 
ATOM 244   C CA  . PRO A 1 35  ? 24.324  20.954  85.595  1.00 28.74 35  A 1 
ATOM 245   C C   . PRO A 1 35  ? 22.928  20.297  85.729  1.00 28.83 35  A 1 
ATOM 246   O O   . PRO A 1 35  ? 22.879  19.086  85.941  1.00 27.45 35  A 1 
ATOM 247   C CB  . PRO A 1 35  ? 25.152  20.609  86.828  1.00 26.61 35  A 1 
ATOM 248   C CG  . PRO A 1 35  ? 24.774  21.716  87.800  1.00 26.76 35  A 1 
ATOM 249   C CD  . PRO A 1 35  ? 24.603  22.925  86.890  1.00 31.55 35  A 1 
ATOM 250   N N   . ALA A 1 36  ? 21.853  21.028  85.802  1.00 27.19 36  A 1 
ATOM 251   C CA  . ALA A 1 36  ? 20.671  20.707  86.641  1.00 29.88 36  A 1 
ATOM 252   C C   . ALA A 1 36  ? 19.720  19.525  86.223  1.00 29.17 36  A 1 
ATOM 253   O O   . ALA A 1 36  ? 20.035  18.797  85.293  1.00 28.09 36  A 1 
ATOM 254   C CB  . ALA A 1 36  ? 19.950  22.036  86.875  1.00 28.12 36  A 1 
ATOM 255   N N   . PRO A 1 37  ? 18.546  19.317  86.857  1.00 26.15 37  A 1 
ATOM 256   C CA  . PRO A 1 37  ? 18.280  18.276  87.856  1.00 28.21 37  A 1 
ATOM 257   C C   . PRO A 1 37  ? 17.301  17.170  87.391  1.00 28.27 37  A 1 
ATOM 258   O O   . PRO A 1 37  ? 17.183  16.924  86.190  1.00 26.61 37  A 1 
ATOM 259   C CB  . PRO A 1 37  ? 17.728  19.088  89.036  1.00 25.45 37  A 1 
ATOM 260   C CG  . PRO A 1 37  ? 16.876  20.149  88.353  1.00 25.85 37  A 1 
ATOM 261   C CD  . PRO A 1 37  ? 17.497  20.297  86.967  1.00 31.12 37  A 1 
ATOM 262   N N   . GLY A 1 38  ? 16.633  16.431  88.257  1.00 27.46 38  A 1 
ATOM 263   C CA  . GLY A 1 38  ? 16.160  15.075  88.014  1.00 29.37 38  A 1 
ATOM 264   C C   . GLY A 1 38  ? 14.743  14.559  88.336  1.00 28.94 38  A 1 
ATOM 265   O O   . GLY A 1 38  ? 14.660  13.373  88.610  1.00 27.35 38  A 1 
ATOM 266   N N   . GLU A 1 39  ? 13.684  15.335  88.366  1.00 29.42 39  A 1 
ATOM 267   C CA  . GLU A 1 39  ? 12.341  14.875  88.793  1.00 31.04 39  A 1 
ATOM 268   C C   . GLU A 1 39  ? 11.548  14.056  87.746  1.00 29.66 39  A 1 
ATOM 269   O O   . GLU A 1 39  ? 12.009  13.860  86.637  1.00 28.51 39  A 1 
ATOM 270   C CB  . GLU A 1 39  ? 11.514  16.095  89.253  1.00 29.47 39  A 1 
ATOM 271   C CG  . GLU A 1 39  ? 11.950  16.661  90.603  1.00 28.30 39  A 1 
ATOM 272   C CD  . GLU A 1 39  ? 11.022  17.759  91.120  1.00 26.92 39  A 1 
ATOM 273   O OE1 . GLU A 1 39  ? 11.265  18.208  92.267  1.00 25.07 39  A 1 
ATOM 274   O OE2 . GLU A 1 39  ? 10.100  18.175  90.394  1.00 29.86 39  A 1 
ATOM 275   N N   . ASP A 1 40  ? 10.356  13.664  87.944  1.00 29.52 40  A 1 
ATOM 276   C CA  . ASP A 1 40  ? 9.708   12.544  88.622  1.00 31.96 40  A 1 
ATOM 277   C C   . ASP A 1 40  ? 8.732   11.776  87.684  1.00 30.60 40  A 1 
ATOM 278   O O   . ASP A 1 40  ? 9.114   11.326  86.605  1.00 28.93 40  A 1 
ATOM 279   C CB  . ASP A 1 40  ? 8.988   13.012  89.908  1.00 29.19 40  A 1 
ATOM 280   C CG  . ASP A 1 40  ? 9.447   12.388  91.221  1.00 26.31 40  A 1 
ATOM 281   O OD1 . ASP A 1 40  ? 10.221  11.418  91.186  1.00 26.64 40  A 1 
ATOM 282   O OD2 . ASP A 1 40  ? 8.942   12.863  92.263  1.00 27.99 40  A 1 
ATOM 283   N N   . ASN A 1 41  ? 7.502   11.600  88.073  1.00 27.41 41  A 1 
ATOM 284   C CA  . ASN A 1 41  ? 6.697   10.380  87.885  1.00 28.48 41  A 1 
ATOM 285   C C   . ASN A 1 41  ? 5.758   10.198  86.662  1.00 27.03 41  A 1 
ATOM 286   O O   . ASN A 1 41  ? 5.563   9.049   86.281  1.00 25.82 41  A 1 
ATOM 287   C CB  . ASN A 1 41  ? 5.861   10.222  89.164  1.00 26.86 41  A 1 
ATOM 288   C CG  . ASN A 1 41  ? 6.358   9.142   90.112  1.00 23.83 41  A 1 
ATOM 289   O OD1 . ASN A 1 41  ? 6.806   8.087   89.726  1.00 24.02 41  A 1 
ATOM 290   N ND2 . ASN A 1 41  ? 6.235   9.367   91.396  1.00 26.22 41  A 1 
ATOM 291   N N   . PRO A 1 42  ? 5.000   11.178  86.230  1.00 27.15 42  A 1 
ATOM 292   C CA  . PRO A 1 42  ? 3.548   10.982  86.197  1.00 28.50 42  A 1 
ATOM 293   C C   . PRO A 1 42  ? 2.989   10.137  85.042  1.00 28.54 42  A 1 
ATOM 294   O O   . PRO A 1 42  ? 3.665   9.709   84.121  1.00 26.90 42  A 1 
ATOM 295   C CB  . PRO A 1 42  ? 2.932   12.378  86.251  1.00 25.86 42  A 1 
ATOM 296   C CG  . PRO A 1 42  ? 3.971   13.203  85.522  1.00 26.09 42  A 1 
ATOM 297   C CD  . PRO A 1 42  ? 5.288   12.560  85.950  1.00 30.47 42  A 1 
ATOM 298   N N   . ALA A 1 43  ? 1.679   9.913   85.148  1.00 30.98 43  A 1 
ATOM 299   C CA  . ALA A 1 43  ? 0.896   8.826   84.576  1.00 32.30 43  A 1 
ATOM 300   C C   . ALA A 1 43  ? 0.963   8.648   83.057  1.00 31.68 43  A 1 
ATOM 301   O O   . ALA A 1 43  ? 1.011   9.589   82.275  1.00 30.03 43  A 1 
ATOM 302   C CB  . ALA A 1 43  ? -0.545  9.032   85.028  1.00 29.85 43  A 1 
ATOM 303   N N   . GLY A 1 44  ? 0.825   7.379   82.663  1.00 30.39 44  A 1 
ATOM 304   C CA  . GLY A 1 44  ? 0.740   6.935   81.279  1.00 30.70 44  A 1 
ATOM 305   C C   . GLY A 1 44  ? -0.571  7.344   80.615  1.00 30.18 44  A 1 
ATOM 306   O O   . GLY A 1 44  ? -1.488  6.543   80.521  1.00 28.55 44  A 1 
ATOM 307   N N   . ALA A 1 45  ? -0.652  8.581   80.179  1.00 33.24 45  A 1 
ATOM 308   C CA  . ALA A 1 45  ? -1.750  9.009   79.329  1.00 33.98 45  A 1 
ATOM 309   C C   . ALA A 1 45  ? -1.729  8.135   78.075  1.00 33.21 45  A 1 
ATOM 310   O O   . ALA A 1 45  ? -0.766  8.148   77.304  1.00 31.40 45  A 1 
ATOM 311   C CB  . ALA A 1 45  ? -1.617  10.491  79.016  1.00 30.81 45  A 1 
ATOM 312   N N   . GLY A 1 46  ? -2.796  7.356   77.890  1.00 31.69 46  A 1 
ATOM 313   C CA  . GLY A 1 46  ? -2.976  6.532   76.708  1.00 31.76 46  A 1 
ATOM 314   C C   . GLY A 1 46  ? -3.110  7.443   75.492  1.00 31.11 46  A 1 
ATOM 315   O O   . GLY A 1 46  ? -4.204  7.895   75.191  1.00 29.48 46  A 1 
ATOM 316   N N   . GLY A 1 47  ? -1.988  7.726   74.877  1.00 30.98 47  A 1 
ATOM 317   C CA  . GLY A 1 47  ? -1.959  8.526   73.670  1.00 29.96 47  A 1 
ATOM 318   C C   . GLY A 1 47  ? -2.829  7.815   72.646  1.00 29.20 47  A 1 
ATOM 319   O O   . GLY A 1 47  ? -2.458  6.752   72.161  1.00 27.99 47  A 1 
ATOM 320   N N   . ALA A 1 48  ? -4.012  8.382   72.383  1.00 32.13 48  A 1 
ATOM 321   C CA  . ALA A 1 48  ? -4.843  7.902   71.301  1.00 32.79 48  A 1 
ATOM 322   C C   . ALA A 1 48  ? -3.975  7.961   70.046  1.00 32.12 48  A 1 
ATOM 323   O O   . ALA A 1 48  ? -3.579  9.037   69.614  1.00 31.28 48  A 1 
ATOM 324   C CB  . ALA A 1 48  ? -6.096  8.772   71.189  1.00 30.50 48  A 1 
ATOM 325   N N   . ALA A 1 49  ? -3.644  6.792   69.521  1.00 30.13 49  A 1 
ATOM 326   C CA  . ALA A 1 49  ? -2.971  6.713   68.241  1.00 31.42 49  A 1 
ATOM 327   C C   . ALA A 1 49  ? -3.907  7.395   67.250  1.00 31.07 49  A 1 
ATOM 328   O O   . ALA A 1 49  ? -4.942  6.840   66.892  1.00 30.20 49  A 1 
ATOM 329   C CB  . ALA A 1 49  ? -2.698  5.247   67.898  1.00 29.22 49  A 1 
ATOM 330   N N   . VAL A 1 50  ? -3.583  8.625   66.896  1.00 29.60 50  A 1 
ATOM 331   C CA  . VAL A 1 50  ? -4.285  9.331   65.836  1.00 30.34 50  A 1 
ATOM 332   C C   . VAL A 1 50  ? -4.137  8.423   64.643  1.00 29.99 50  A 1 
ATOM 333   O O   . VAL A 1 50  ? -3.015  8.197   64.181  1.00 28.80 50  A 1 
ATOM 334   C CB  . VAL A 1 50  ? -3.698  10.727  65.575  1.00 27.20 50  A 1 
ATOM 335   C CG1 . VAL A 1 50  ? -4.486  11.459  64.490  1.00 24.23 50  A 1 
ATOM 336   C CG2 . VAL A 1 50  ? -3.734  11.591  66.845  1.00 27.15 50  A 1 
ATOM 337   N N   . ALA A 1 51  ? -5.236  7.809   64.217  1.00 30.46 51  A 1 
ATOM 338   C CA  . ALA A 1 51  ? -5.248  7.007   63.015  1.00 31.70 51  A 1 
ATOM 339   C C   . ALA A 1 51  ? -4.746  7.926   61.910  1.00 31.52 51  A 1 
ATOM 340   O O   . ALA A 1 51  ? -5.434  8.875   61.539  1.00 30.52 51  A 1 
ATOM 341   C CB  . ALA A 1 51  ? -6.661  6.476   62.767  1.00 29.09 51  A 1 
ATOM 342   N N   . GLY A 1 52  ? -3.506  7.725   61.495  1.00 30.38 52  A 1 
ATOM 343   C CA  . GLY A 1 52  ? -2.907  8.524   60.444  1.00 30.24 52  A 1 
ATOM 344   C C   . GLY A 1 52  ? -3.869  8.459   59.271  1.00 30.58 52  A 1 
ATOM 345   O O   . GLY A 1 52  ? -4.276  7.364   58.899  1.00 29.00 52  A 1 
ATOM 346   N N   . ALA A 1 53  ? -4.304  9.620   58.802  1.00 31.10 53  A 1 
ATOM 347   C CA  . ALA A 1 53  ? -5.270  9.682   57.716  1.00 32.96 53  A 1 
ATOM 348   C C   . ALA A 1 53  ? -4.763  8.764   56.612  1.00 33.51 53  A 1 
ATOM 349   O O   . ALA A 1 53  ? -3.654  8.965   56.110  1.00 31.79 53  A 1 
ATOM 350   C CB  . ALA A 1 53  ? -5.414  11.133  57.252  1.00 29.14 53  A 1 
ATOM 351   N N   . ALA A 1 54  ? -5.520  7.718   56.302  1.00 32.23 54  A 1 
ATOM 352   C CA  . ALA A 1 54  ? -5.153  6.755   55.274  1.00 33.90 54  A 1 
ATOM 353   C C   . ALA A 1 54  ? -4.864  7.571   54.012  1.00 34.76 54  A 1 
ATOM 354   O O   . ALA A 1 54  ? -5.731  8.325   53.574  1.00 33.31 54  A 1 
ATOM 355   C CB  . ALA A 1 54  ? -6.294  5.757   55.080  1.00 30.56 54  A 1 
ATOM 356   N N   . GLY A 1 55  ? -3.636  7.522   53.517  1.00 35.28 55  A 1 
ATOM 357   C CA  . GLY A 1 55  ? -3.185  8.366   52.411  1.00 35.75 55  A 1 
ATOM 358   C C   . GLY A 1 55  ? -4.170  8.185   51.268  1.00 37.01 55  A 1 
ATOM 359   O O   . GLY A 1 55  ? -4.297  7.072   50.767  1.00 34.98 55  A 1 
ATOM 360   N N   . GLY A 1 56  ? -4.942  9.223   50.949  1.00 39.15 56  A 1 
ATOM 361   C CA  . GLY A 1 56  ? -6.097  9.118   50.070  1.00 40.39 56  A 1 
ATOM 362   C C   . GLY A 1 56  ? -5.668  8.461   48.760  1.00 42.60 56  A 1 
ATOM 363   O O   . GLY A 1 56  ? -4.684  8.893   48.165  1.00 40.55 56  A 1 
ATOM 364   N N   . ALA A 1 57  ? -6.372  7.397   48.376  1.00 49.70 57  A 1 
ATOM 365   C CA  . ALA A 1 57  ? -6.020  6.573   47.219  1.00 52.31 57  A 1 
ATOM 366   C C   . ALA A 1 57  ? -5.711  7.471   46.026  1.00 57.36 57  A 1 
ATOM 367   O O   . ALA A 1 57  ? -6.552  8.256   45.601  1.00 53.45 57  A 1 
ATOM 368   C CB  . ALA A 1 57  ? -7.172  5.614   46.928  1.00 45.76 57  A 1 
ATOM 369   N N   . ARG A 1 58  ? -4.484  7.405   45.519  1.00 74.84 58  A 1 
ATOM 370   C CA  . ARG A 1 58  ? -3.973  8.366   44.548  1.00 80.52 58  A 1 
ATOM 371   C C   . ARG A 1 58  ? -4.784  8.255   43.275  1.00 85.88 58  A 1 
ATOM 372   O O   . ARG A 1 58  ? -4.711  7.236   42.591  1.00 80.98 58  A 1 
ATOM 373   C CB  . ARG A 1 58  ? -2.477  8.113   44.316  1.00 70.43 58  A 1 
ATOM 374   C CG  . ARG A 1 58  ? -1.848  9.176   43.416  1.00 58.98 58  A 1 
ATOM 375   C CD  . ARG A 1 58  ? -0.379  8.812   43.164  1.00 54.58 58  A 1 
ATOM 376   N NE  . ARG A 1 58  ? 0.305   9.808   42.333  1.00 46.90 58  A 1 
ATOM 377   C CZ  . ARG A 1 58  ? 1.315   9.558   41.513  1.00 41.24 58  A 1 
ATOM 378   N NH1 . ARG A 1 58  ? 1.791   8.364   41.374  1.00 39.83 58  A 1 
ATOM 379   N NH2 . ARG A 1 58  ? 1.863   10.514  40.814  1.00 35.94 58  A 1 
ATOM 380   N N   . ARG A 1 59  ? -5.541  9.298   42.951  1.00 87.01 59  A 1 
ATOM 381   C CA  . ARG A 1 59  ? -6.361  9.323   41.755  1.00 90.76 59  A 1 
ATOM 382   C C   . ARG A 1 59  ? -5.454  9.363   40.534  1.00 93.21 59  A 1 
ATOM 383   O O   . ARG A 1 59  ? -4.677  10.294  40.375  1.00 90.39 59  A 1 
ATOM 384   C CB  . ARG A 1 59  ? -7.342  10.498  41.828  1.00 85.38 59  A 1 
ATOM 385   C CG  . ARG A 1 59  ? -8.533  10.284  40.879  1.00 76.54 59  A 1 
ATOM 386   C CD  . ARG A 1 59  ? -9.513  11.421  41.050  1.00 73.97 59  A 1 
ATOM 387   N NE  . ARG A 1 59  ? -10.770 11.197  40.306  1.00 66.32 59  A 1 
ATOM 388   C CZ  . ARG A 1 59  ? -11.505 12.135  39.763  1.00 60.90 59  A 1 
ATOM 389   N NH1 . ARG A 1 59  ? -11.154 13.377  39.790  1.00 56.89 59  A 1 
ATOM 390   N NH2 . ARG A 1 59  ? -12.619 11.835  39.174  1.00 53.34 59  A 1 
ATOM 391   N N   . PHE A 1 60  ? -5.533  8.327   39.722  1.00 93.22 60  A 1 
ATOM 392   C CA  . PHE A 1 60  ? -4.758  8.148   38.504  1.00 95.18 60  A 1 
ATOM 393   C C   . PHE A 1 60  ? -5.719  7.732   37.393  1.00 95.88 60  A 1 
ATOM 394   O O   . PHE A 1 60  ? -6.354  6.681   37.496  1.00 94.27 60  A 1 
ATOM 395   C CB  . PHE A 1 60  ? -3.667  7.105   38.748  1.00 94.16 60  A 1 
ATOM 396   C CG  . PHE A 1 60  ? -2.693  6.941   37.603  1.00 95.33 60  A 1 
ATOM 397   C CD1 . PHE A 1 60  ? -2.987  6.088   36.529  1.00 93.27 60  A 1 
ATOM 398   C CD2 . PHE A 1 60  ? -1.459  7.616   37.626  1.00 92.76 60  A 1 
ATOM 399   C CE1 . PHE A 1 60  ? -2.068  5.914   35.486  1.00 92.20 60  A 1 
ATOM 400   C CE2 . PHE A 1 60  ? -0.530  7.441   36.589  1.00 92.11 60  A 1 
ATOM 401   C CZ  . PHE A 1 60  ? -0.830  6.586   35.513  1.00 94.28 60  A 1 
ATOM 402   N N   . LEU A 1 61  ? -5.843  8.564   36.375  1.00 96.04 61  A 1 
ATOM 403   C CA  . LEU A 1 61  ? -6.710  8.302   35.235  1.00 96.58 61  A 1 
ATOM 404   C C   . LEU A 1 61  ? -6.025  7.283   34.323  1.00 96.77 61  A 1 
ATOM 405   O O   . LEU A 1 61  ? -4.989  7.587   33.733  1.00 95.09 61  A 1 
ATOM 406   C CB  . LEU A 1 61  ? -7.006  9.618   34.500  1.00 96.10 61  A 1 
ATOM 407   C CG  . LEU A 1 61  ? -7.637  10.735  35.363  1.00 95.12 61  A 1 
ATOM 408   C CD1 . LEU A 1 61  ? -7.828  11.985  34.515  1.00 90.59 61  A 1 
ATOM 409   C CD2 . LEU A 1 61  ? -8.981  10.325  35.941  1.00 90.62 61  A 1 
ATOM 410   N N   . CYS A 1 62  ? -6.578  6.089   34.183  1.00 96.50 62  A 1 
ATOM 411   C CA  . CYS A 1 62  ? -6.037  5.103   33.263  1.00 96.96 62  A 1 
ATOM 412   C C   . CYS A 1 62  ? -7.161  4.461   32.450  1.00 97.12 62  A 1 
ATOM 413   O O   . CYS A 1 62  ? -8.153  4.006   33.016  1.00 95.93 62  A 1 
ATOM 414   C CB  . CYS A 1 62  ? -5.186  4.087   34.023  1.00 96.19 62  A 1 
ATOM 415   S SG  . CYS A 1 62  ? -4.078  3.228   32.875  1.00 94.18 62  A 1 
ATOM 416   N N   . GLY A 1 63  ? -7.018  4.468   31.132  1.00 96.73 63  A 1 
ATOM 417   C CA  . GLY A 1 63  ? -8.050  3.990   30.236  1.00 97.16 63  A 1 
ATOM 418   C C   . GLY A 1 63  ? -7.805  4.379   28.780  1.00 97.67 63  A 1 
ATOM 419   O O   . GLY A 1 63  ? -6.678  4.334   28.295  1.00 96.52 63  A 1 
ATOM 420   N N   . VAL A 1 64  ? -8.884  4.739   28.096  1.00 97.31 64  A 1 
ATOM 421   C CA  . VAL A 1 64  ? -8.886  4.977   26.652  1.00 97.53 64  A 1 
ATOM 422   C C   . VAL A 1 64  ? -9.390  6.378   26.333  1.00 97.45 64  A 1 
ATOM 423   O O   . VAL A 1 64  ? -10.348 6.858   26.922  1.00 96.49 64  A 1 
ATOM 424   C CB  . VAL A 1 64  ? -9.720  3.893   25.941  1.00 96.96 64  A 1 
ATOM 425   C CG1 . VAL A 1 64  ? -9.898  4.157   24.444  1.00 93.26 64  A 1 
ATOM 426   C CG2 . VAL A 1 64  ? -9.041  2.525   26.079  1.00 93.28 64  A 1 
ATOM 427   N N   . VAL A 1 65  ? -8.766  7.015   25.368  1.00 96.93 65  A 1 
ATOM 428   C CA  . VAL A 1 65  ? -9.315  8.167   24.668  1.00 96.65 65  A 1 
ATOM 429   C C   . VAL A 1 65  ? -9.741  7.749   23.262  1.00 96.36 65  A 1 
ATOM 430   O O   . VAL A 1 65  ? -8.930  7.236   22.495  1.00 95.28 65  A 1 
ATOM 431   C CB  . VAL A 1 65  ? -8.352  9.377   24.688  1.00 95.45 65  A 1 
ATOM 432   C CG1 . VAL A 1 65  ? -6.962  9.098   24.124  1.00 91.47 65  A 1 
ATOM 433   C CG2 . VAL A 1 65  ? -8.957  10.566  23.934  1.00 89.66 65  A 1 
ATOM 434   N N   . GLU A 1 66  ? -11.007 7.970   22.930  1.00 95.66 66  A 1 
ATOM 435   C CA  . GLU A 1 66  ? -11.473 7.924   21.550  1.00 95.01 66  A 1 
ATOM 436   C C   . GLU A 1 66  ? -11.176 9.291   20.919  1.00 93.99 66  A 1 
ATOM 437   O O   . GLU A 1 66  ? -11.994 10.204  20.966  1.00 91.54 66  A 1 
ATOM 438   C CB  . GLU A 1 66  ? -12.961 7.539   21.519  1.00 94.66 66  A 1 
ATOM 439   C CG  . GLU A 1 66  ? -13.470 7.309   20.086  1.00 93.34 66  A 1 
ATOM 440   C CD  . GLU A 1 66  ? -14.970 6.978   20.019  1.00 94.49 66  A 1 
ATOM 441   O OE1 . GLU A 1 66  ? -15.569 7.097   18.938  1.00 88.31 66  A 1 
ATOM 442   O OE2 . GLU A 1 66  ? -15.578 6.622   21.049  1.00 89.51 66  A 1 
ATOM 443   N N   . GLY A 1 67  ? -9.958  9.452   20.383  1.00 90.61 67  A 1 
ATOM 444   C CA  . GLY A 1 67  ? -9.421  10.738  19.947  1.00 89.08 67  A 1 
ATOM 445   C C   . GLY A 1 67  ? -8.898  10.785  18.510  1.00 88.71 67  A 1 
ATOM 446   O O   . GLY A 1 67  ? -8.197  11.728  18.150  1.00 84.13 67  A 1 
ATOM 447   N N   . PHE A 1 68  ? -9.220  9.778   17.703  1.00 88.09 68  A 1 
ATOM 448   C CA  . PHE A 1 68  ? -8.706  9.610   16.347  1.00 88.37 68  A 1 
ATOM 449   C C   . PHE A 1 68  ? -9.583  10.278  15.275  1.00 88.42 68  A 1 
ATOM 450   O O   . PHE A 1 68  ? -10.765 10.569  15.474  1.00 86.42 68  A 1 
ATOM 451   C CB  . PHE A 1 68  ? -8.478  8.120   16.076  1.00 85.75 68  A 1 
ATOM 452   C CG  . PHE A 1 68  ? -9.653  7.217   16.382  1.00 89.23 68  A 1 
ATOM 453   C CD1 . PHE A 1 68  ? -9.654  6.444   17.562  1.00 79.70 68  A 1 
ATOM 454   C CD2 . PHE A 1 68  ? -10.736 7.124   15.500  1.00 79.93 68  A 1 
ATOM 455   C CE1 . PHE A 1 68  ? -10.726 5.598   17.850  1.00 75.90 68  A 1 
ATOM 456   C CE2 . PHE A 1 68  ? -11.820 6.278   15.788  1.00 76.53 68  A 1 
ATOM 457   C CZ  . PHE A 1 68  ? -11.819 5.515   16.968  1.00 83.25 68  A 1 
ATOM 458   N N   . TYR A 1 69  ? -8.980  10.516  14.113  1.00 86.48 69  A 1 
ATOM 459   C CA  . TYR A 1 69  ? -9.680  10.939  12.905  1.00 85.25 69  A 1 
ATOM 460   C C   . TYR A 1 69  ? -10.311 9.729   12.200  1.00 85.31 69  A 1 
ATOM 461   O O   . TYR A 1 69  ? -9.733  8.643   12.181  1.00 83.66 69  A 1 
ATOM 462   C CB  . TYR A 1 69  ? -8.712  11.655  11.961  1.00 83.53 69  A 1 
ATOM 463   C CG  . TYR A 1 69  ? -8.179  12.981  12.472  1.00 81.10 69  A 1 
ATOM 464   C CD1 . TYR A 1 69  ? -8.914  14.163  12.257  1.00 75.01 69  A 1 
ATOM 465   C CD2 . TYR A 1 69  ? -6.944  13.047  13.143  1.00 74.42 69  A 1 
ATOM 466   C CE1 . TYR A 1 69  ? -8.416  15.405  12.700  1.00 72.07 69  A 1 
ATOM 467   C CE2 . TYR A 1 69  ? -6.440  14.279  13.599  1.00 72.05 69  A 1 
ATOM 468   C CZ  . TYR A 1 69  ? -7.179  15.456  13.377  1.00 76.83 69  A 1 
ATOM 469   O OH  . TYR A 1 69  ? -6.694  16.658  13.825  1.00 73.51 69  A 1 
ATOM 470   N N   . GLY A 1 70  ? -11.458 9.930   11.577  1.00 84.72 70  A 1 
ATOM 471   C CA  . GLY A 1 70  ? -12.170 8.884   10.855  1.00 85.42 70  A 1 
ATOM 472   C C   . GLY A 1 70  ? -13.436 8.423   11.565  1.00 87.03 70  A 1 
ATOM 473   O O   . GLY A 1 70  ? -13.961 9.109   12.439  1.00 85.49 70  A 1 
ATOM 474   N N   . ARG A 1 71  ? -13.935 7.261   11.168  1.00 88.28 71  A 1 
ATOM 475   C CA  . ARG A 1 71  ? -15.210 6.723   11.658  1.00 89.16 71  A 1 
ATOM 476   C C   . ARG A 1 71  ? -15.180 6.500   13.177  1.00 90.17 71  A 1 
ATOM 477   O O   . ARG A 1 71  ? -14.421 5.642   13.625  1.00 89.25 71  A 1 
ATOM 478   C CB  . ARG A 1 71  ? -15.527 5.422   10.905  1.00 87.10 71  A 1 
ATOM 479   C CG  . ARG A 1 71  ? -16.921 4.868   11.240  1.00 82.26 71  A 1 
ATOM 480   C CD  . ARG A 1 71  ? -17.200 3.621   10.402  1.00 78.81 71  A 1 
ATOM 481   N NE  . ARG A 1 71  ? -18.584 3.143   10.572  1.00 72.84 71  A 1 
ATOM 482   C CZ  . ARG A 1 71  ? -19.204 2.284   9.777   1.00 67.00 71  A 1 
ATOM 483   N NH1 . ARG A 1 71  ? -18.596 1.703   8.781   1.00 61.61 71  A 1 
ATOM 484   N NH2 . ARG A 1 71  ? -20.454 2.009   9.962   1.00 60.00 71  A 1 
ATOM 485   N N   . PRO A 1 72  ? -16.012 7.202   13.958  1.00 90.03 72  A 1 
ATOM 486   C CA  . PRO A 1 72  ? -16.076 6.978   15.394  1.00 90.56 72  A 1 
ATOM 487   C C   . PRO A 1 72  ? -16.680 5.607   15.716  1.00 91.65 72  A 1 
ATOM 488   O O   . PRO A 1 72  ? -17.440 5.030   14.926  1.00 90.72 72  A 1 
ATOM 489   C CB  . PRO A 1 72  ? -16.915 8.134   15.953  1.00 88.61 72  A 1 
ATOM 490   C CG  . PRO A 1 72  ? -17.845 8.479   14.789  1.00 85.02 72  A 1 
ATOM 491   C CD  . PRO A 1 72  ? -16.973 8.221   13.556  1.00 87.70 72  A 1 
ATOM 492   N N   . TRP A 1 73  ? -16.362 5.097   16.889  1.00 92.86 73  A 1 
ATOM 493   C CA  . TRP A 1 73  ? -16.964 3.870   17.385  1.00 94.23 73  A 1 
ATOM 494   C C   . TRP A 1 73  ? -18.470 4.038   17.602  1.00 93.80 73  A 1 
ATOM 495   O O   . TRP A 1 73  ? -18.971 5.105   17.950  1.00 92.45 73  A 1 
ATOM 496   C CB  . TRP A 1 73  ? -16.250 3.414   18.664  1.00 94.66 73  A 1 
ATOM 497   C CG  . TRP A 1 73  ? -14.796 3.047   18.508  1.00 95.26 73  A 1 
ATOM 498   C CD1 . TRP A 1 73  ? -14.214 2.544   17.404  1.00 93.46 73  A 1 
ATOM 499   C CD2 . TRP A 1 73  ? -13.744 3.129   19.513  1.00 95.08 73  A 1 
ATOM 500   N NE1 . TRP A 1 73  ? -12.865 2.308   17.656  1.00 93.78 73  A 1 
ATOM 501   C CE2 . TRP A 1 73  ? -12.538 2.652   18.942  1.00 94.76 73  A 1 
ATOM 502   C CE3 . TRP A 1 73  ? -13.703 3.564   20.861  1.00 94.77 73  A 1 
ATOM 503   C CZ2 . TRP A 1 73  ? -11.328 2.599   19.666  1.00 94.48 73  A 1 
ATOM 504   C CZ3 . TRP A 1 73  ? -12.492 3.514   21.584  1.00 93.75 73  A 1 
ATOM 505   C CH2 . TRP A 1 73  ? -11.327 3.045   20.992  1.00 93.65 73  A 1 
ATOM 506   N N   . VAL A 1 74  ? -19.214 2.946   17.424  1.00 93.34 74  A 1 
ATOM 507   C CA  . VAL A 1 74  ? -20.656 2.944   17.646  1.00 93.00 74  A 1 
ATOM 508   C C   . VAL A 1 74  ? -20.998 2.695   19.125  1.00 94.15 74  A 1 
ATOM 509   O O   . VAL A 1 74  ? -20.173 2.197   19.893  1.00 93.94 74  A 1 
ATOM 510   C CB  . VAL A 1 74  ? -21.379 1.955   16.707  1.00 91.33 74  A 1 
ATOM 511   C CG1 . VAL A 1 74  ? -21.145 2.335   15.243  1.00 84.79 74  A 1 
ATOM 512   C CG2 . VAL A 1 74  ? -20.958 0.502   16.919  1.00 84.25 74  A 1 
ATOM 513   N N   . MET A 1 75  ? -22.224 2.993   19.513  1.00 93.35 75  A 1 
ATOM 514   C CA  . MET A 1 75  ? -22.707 2.845   20.892  1.00 93.84 75  A 1 
ATOM 515   C C   . MET A 1 75  ? -22.392 1.470   21.498  1.00 94.84 75  A 1 
ATOM 516   O O   . MET A 1 75  ? -21.888 1.402   22.618  1.00 94.43 75  A 1 
ATOM 517   C CB  . MET A 1 75  ? -24.219 3.094   20.913  1.00 92.51 75  A 1 
ATOM 518   C CG  . MET A 1 75  ? -24.814 3.040   22.324  1.00 87.64 75  A 1 
ATOM 519   S SD  . MET A 1 75  ? -24.152 4.271   23.493  1.00 83.79 75  A 1 
ATOM 520   C CE  . MET A 1 75  ? -24.882 5.774   22.800  1.00 75.20 75  A 1 
ATOM 521   N N   . GLU A 1 76  ? -22.630 0.377   20.784  1.00 93.57 76  A 1 
ATOM 522   C CA  . GLU A 1 76  ? -22.375 -0.973  21.297  1.00 93.82 76  A 1 
ATOM 523   C C   . GLU A 1 76  ? -20.879 -1.266  21.465  1.00 95.12 76  A 1 
ATOM 524   O O   . GLU A 1 76  ? -20.491 -1.907  22.443  1.00 94.13 76  A 1 
ATOM 525   C CB  . GLU A 1 76  ? -23.062 -2.011  20.401  1.00 92.52 76  A 1 
ATOM 526   C CG  . GLU A 1 76  ? -24.601 -1.885  20.401  1.00 78.48 76  A 1 
ATOM 527   C CD  . GLU A 1 76  ? -25.195 -1.904  21.830  1.00 66.76 76  A 1 
ATOM 528   O OE1 . GLU A 1 76  ? -25.954 -0.970  22.191  1.00 57.56 76  A 1 
ATOM 529   O OE2 . GLU A 1 76  ? -24.829 -2.801  22.607  1.00 58.22 76  A 1 
ATOM 530   N N   . GLN A 1 77  ? -20.011 -0.722  20.609  1.00 95.02 77  A 1 
ATOM 531   C CA  . GLN A 1 77  ? -18.559 -0.818  20.782  1.00 95.47 77  A 1 
ATOM 532   C C   . GLN A 1 77  ? -18.100 -0.035  22.026  1.00 96.23 77  A 1 
ATOM 533   O O   . GLN A 1 77  ? -17.295 -0.532  22.805  1.00 96.09 77  A 1 
ATOM 534   C CB  . GLN A 1 77  ? -17.833 -0.295  19.536  1.00 94.94 77  A 1 
ATOM 535   C CG  . GLN A 1 77  ? -17.976 -1.217  18.318  1.00 93.47 77  A 1 
ATOM 536   C CD  . GLN A 1 77  ? -17.407 -0.593  17.034  1.00 93.60 77  A 1 
ATOM 537   O OE1 . GLN A 1 77  ? -17.495 0.608   16.821  1.00 88.77 77  A 1 
ATOM 538   N NE2 . GLN A 1 77  ? -16.851 -1.374  16.152  1.00 87.19 77  A 1 
ATOM 539   N N   . ARG A 1 78  ? -18.663 1.161   22.251  1.00 96.05 78  A 1 
ATOM 540   C CA  . ARG A 1 78  ? -18.336 1.966   23.438  1.00 96.39 78  A 1 
ATOM 541   C C   . ARG A 1 78  ? -18.792 1.293   24.736  1.00 96.81 78  A 1 
ATOM 542   O O   . ARG A 1 78  ? -18.045 1.300   25.707  1.00 96.60 78  A 1 
ATOM 543   C CB  . ARG A 1 78  ? -18.940 3.367   23.283  1.00 95.95 78  A 1 
ATOM 544   C CG  . ARG A 1 78  ? -18.235 4.185   22.192  1.00 94.78 78  A 1 
ATOM 545   C CD  . ARG A 1 78  ? -18.999 5.486   21.941  1.00 93.56 78  A 1 
ATOM 546   N NE  . ARG A 1 78  ? -18.311 6.330   20.949  1.00 92.39 78  A 1 
ATOM 547   C CZ  . ARG A 1 78  ? -18.835 7.280   20.215  1.00 92.12 78  A 1 
ATOM 548   N NH1 . ARG A 1 78  ? -20.095 7.599   20.269  1.00 87.37 78  A 1 
ATOM 549   N NH2 . ARG A 1 78  ? -18.086 7.952   19.394  1.00 88.85 78  A 1 
ATOM 550   N N   . LYS A 1 79  ? -19.961 0.660   24.759  1.00 96.52 79  A 1 
ATOM 551   C CA  . LYS A 1 79  ? -20.414 -0.149  25.919  1.00 96.41 79  A 1 
ATOM 552   C C   . LYS A 1 79  ? -19.498 -1.347  26.158  1.00 96.77 79  A 1 
ATOM 553   O O   . LYS A 1 79  ? -19.118 -1.604  27.303  1.00 96.19 79  A 1 
ATOM 554   C CB  . LYS A 1 79  ? -21.843 -0.639  25.697  1.00 95.77 79  A 1 
ATOM 555   C CG  . LYS A 1 79  ? -22.909 0.453   25.795  1.00 90.46 79  A 1 
ATOM 556   C CD  . LYS A 1 79  ? -24.251 -0.191  25.436  1.00 88.11 79  A 1 
ATOM 557   C CE  . LYS A 1 79  ? -25.401 0.801   25.365  1.00 80.20 79  A 1 
ATOM 558   N NZ  . LYS A 1 79  ? -26.563 0.145   24.705  1.00 73.06 79  A 1 
ATOM 559   N N   . GLU A 1 80  ? -19.121 -2.050  25.104  1.00 96.60 80  A 1 
ATOM 560   C CA  . GLU A 1 80  ? -18.191 -3.173  25.198  1.00 96.53 80  A 1 
ATOM 561   C C   . GLU A 1 80  ? -16.798 -2.714  25.665  1.00 96.93 80  A 1 
ATOM 562   O O   . GLU A 1 80  ? -16.174 -3.381  26.493  1.00 96.46 80  A 1 
ATOM 563   C CB  . GLU A 1 80  ? -18.143 -3.900  23.845  1.00 95.96 80  A 1 
ATOM 564   C CG  . GLU A 1 80  ? -17.143 -5.060  23.765  1.00 92.75 80  A 1 
ATOM 565   C CD  . GLU A 1 80  ? -17.316 -6.154  24.837  1.00 91.50 80  A 1 
ATOM 566   O OE1 . GLU A 1 80  ? -16.352 -6.931  25.032  1.00 84.73 80  A 1 
ATOM 567   O OE2 . GLU A 1 80  ? -18.363 -6.245  25.507  1.00 85.51 80  A 1 
ATOM 568   N N   . LEU A 1 81  ? -16.345 -1.535  25.230  1.00 96.89 81  A 1 
ATOM 569   C CA  . LEU A 1 81  ? -15.138 -0.899  25.761  1.00 97.33 81  A 1 
ATOM 570   C C   . LEU A 1 81  ? -15.249 -0.698  27.274  1.00 97.68 81  A 1 
ATOM 571   O O   . LEU A 1 81  ? -14.341 -1.100  27.991  1.00 97.42 81  A 1 
ATOM 572   C CB  . LEU A 1 81  ? -14.879 0.421   25.026  1.00 97.26 81  A 1 
ATOM 573   C CG  . LEU A 1 81  ? -13.682 1.214   25.574  1.00 96.82 81  A 1 
ATOM 574   C CD1 . LEU A 1 81  ? -12.363 0.473   25.368  1.00 94.04 81  A 1 
ATOM 575   C CD2 . LEU A 1 81  ? -13.596 2.571   24.867  1.00 93.90 81  A 1 
ATOM 576   N N   . PHE A 1 82  ? -16.348 -0.135  27.780  1.00 97.50 82  A 1 
ATOM 577   C CA  . PHE A 1 82  ? -16.535 0.072   29.217  1.00 97.67 82  A 1 
ATOM 578   C C   . PHE A 1 82  ? -16.512 -1.242  29.998  1.00 97.58 82  A 1 
ATOM 579   O O   . PHE A 1 82  ? -15.852 -1.327  31.033  1.00 96.74 82  A 1 
ATOM 580   C CB  . PHE A 1 82  ? -17.835 0.841   29.486  1.00 97.38 82  A 1 
ATOM 581   C CG  . PHE A 1 82  ? -17.972 2.194   28.826  1.00 97.60 82  A 1 
ATOM 582   C CD1 . PHE A 1 82  ? -16.853 2.954   28.425  1.00 93.91 82  A 1 
ATOM 583   C CD2 . PHE A 1 82  ? -19.265 2.725   28.618  1.00 93.57 82  A 1 
ATOM 584   C CE1 . PHE A 1 82  ? -17.015 4.205   27.811  1.00 93.49 82  A 1 
ATOM 585   C CE2 . PHE A 1 82  ? -19.434 3.973   28.011  1.00 92.91 82  A 1 
ATOM 586   C CZ  . PHE A 1 82  ? -18.311 4.708   27.607  1.00 95.97 82  A 1 
ATOM 587   N N   . ARG A 1 83  ? -17.138 -2.280  29.461  1.00 97.51 83  A 1 
ATOM 588   C CA  . ARG A 1 83  ? -17.094 -3.626  30.042  1.00 97.25 83  A 1 
ATOM 589   C C   . ARG A 1 83  ? -15.662 -4.163  30.116  1.00 97.10 83  A 1 
ATOM 590   O O   . ARG A 1 83  ? -15.264 -4.692  31.150  1.00 96.09 83  A 1 
ATOM 591   C CB  . ARG A 1 83  ? -17.988 -4.556  29.218  1.00 96.45 83  A 1 
ATOM 592   C CG  . ARG A 1 83  ? -18.229 -5.899  29.931  1.00 90.63 83  A 1 
ATOM 593   C CD  . ARG A 1 83  ? -18.937 -6.907  29.007  1.00 88.42 83  A 1 
ATOM 594   N NE  . ARG A 1 83  ? -18.052 -7.413  27.936  1.00 81.03 83  A 1 
ATOM 595   C CZ  . ARG A 1 83  ? -17.104 -8.344  28.035  1.00 75.61 83  A 1 
ATOM 596   N NH1 . ARG A 1 83  ? -16.837 -8.938  29.162  1.00 65.90 83  A 1 
ATOM 597   N NH2 . ARG A 1 83  ? -16.410 -8.685  26.996  1.00 67.21 83  A 1 
ATOM 598   N N   . ARG A 1 84  ? -14.875 -4.016  29.051  1.00 97.65 84  A 1 
ATOM 599   C CA  . ARG A 1 84  ? -13.463 -4.431  29.014  1.00 97.29 84  A 1 
ATOM 600   C C   . ARG A 1 84  ? -12.605 -3.604  29.981  1.00 97.41 84  A 1 
ATOM 601   O O   . ARG A 1 84  ? -11.810 -4.188  30.721  1.00 96.58 84  A 1 
ATOM 602   C CB  . ARG A 1 84  ? -12.906 -4.340  27.569  1.00 96.32 84  A 1 
ATOM 603   C CG  . ARG A 1 84  ? -13.477 -5.414  26.626  1.00 93.81 84  A 1 
ATOM 604   C CD  . ARG A 1 84  ? -12.905 -5.269  25.204  1.00 92.55 84  A 1 
ATOM 605   N NE  . ARG A 1 84  ? -13.554 -6.196  24.254  1.00 90.21 84  A 1 
ATOM 606   C CZ  . ARG A 1 84  ? -13.314 -6.329  22.955  1.00 88.62 84  A 1 
ATOM 607   N NH1 . ARG A 1 84  ? -12.365 -5.693  22.332  1.00 83.17 84  A 1 
ATOM 608   N NH2 . ARG A 1 84  ? -14.037 -7.110  22.233  1.00 83.92 84  A 1 
ATOM 609   N N   . LEU A 1 85  ? -12.794 -2.292  30.026  1.00 97.31 85  A 1 
ATOM 610   C CA  . LEU A 1 85  ? -12.083 -1.404  30.950  1.00 97.32 85  A 1 
ATOM 611   C C   . LEU A 1 85  ? -12.329 -1.812  32.409  1.00 97.11 85  A 1 
ATOM 612   O O   . LEU A 1 85  ? -11.363 -2.008  33.149  1.00 96.39 85  A 1 
ATOM 613   C CB  . LEU A 1 85  ? -12.502 0.060   30.718  1.00 97.42 85  A 1 
ATOM 614   C CG  . LEU A 1 85  ? -12.011 0.702   29.402  1.00 96.43 85  A 1 
ATOM 615   C CD1 . LEU A 1 85  ? -12.576 2.121   29.283  1.00 93.19 85  A 1 
ATOM 616   C CD2 . LEU A 1 85  ? -10.495 0.796   29.309  1.00 93.16 85  A 1 
ATOM 617   N N   . GLN A 1 86  ? -13.572 -2.034  32.792  1.00 97.06 86  A 1 
ATOM 618   C CA  . GLN A 1 86  ? -13.905 -2.497  34.139  1.00 96.99 86  A 1 
ATOM 619   C C   . GLN A 1 86  ? -13.291 -3.866  34.438  1.00 96.56 86  A 1 
ATOM 620   O O   . GLN A 1 86  ? -12.648 -4.045  35.473  1.00 95.39 86  A 1 
ATOM 621   C CB  . GLN A 1 86  ? -15.431 -2.548  34.309  1.00 96.61 86  A 1 
ATOM 622   C CG  . GLN A 1 86  ? -15.824 -2.816  35.773  1.00 95.81 86  A 1 
ATOM 623   C CD  . GLN A 1 86  ? -17.326 -3.025  35.973  1.00 95.25 86  A 1 
ATOM 624   O OE1 . GLN A 1 86  ? -17.996 -3.670  35.182  1.00 88.88 86  A 1 
ATOM 625   N NE2 . GLN A 1 86  ? -17.886 -2.527  37.041  1.00 86.68 86  A 1 
ATOM 626   N N   . LYS A 1 87  ? -13.428 -4.819  33.524  1.00 97.08 87  A 1 
ATOM 627   C CA  . LYS A 1 87  ? -12.867 -6.177  33.667  1.00 96.70 87  A 1 
ATOM 628   C C   . LYS A 1 87  ? -11.354 -6.151  33.939  1.00 96.56 87  A 1 
ATOM 629   O O   . LYS A 1 87  ? -10.852 -7.000  34.677  1.00 94.73 87  A 1 
ATOM 630   C CB  . LYS A 1 87  ? -13.174 -6.979  32.391  1.00 96.19 87  A 1 
ATOM 631   C CG  . LYS A 1 87  ? -12.724 -8.447  32.462  1.00 93.27 87  A 1 
ATOM 632   C CD  . LYS A 1 87  ? -12.906 -9.166  31.116  1.00 89.91 87  A 1 
ATOM 633   C CE  . LYS A 1 87  ? -12.395 -10.597 31.211  1.00 82.35 87  A 1 
ATOM 634   N NZ  . LYS A 1 87  ? -12.221 -11.233 29.870  1.00 74.21 87  A 1 
ATOM 635   N N   . TRP A 1 88  ? -10.648 -5.204  33.352  1.00 96.93 88  A 1 
ATOM 636   C CA  . TRP A 1 88  ? -9.199  -5.048  33.501  1.00 96.74 88  A 1 
ATOM 637   C C   . TRP A 1 88  ? -8.786  -4.004  34.549  1.00 96.49 88  A 1 
ATOM 638   O O   . TRP A 1 88  ? -7.604  -3.690  34.649  1.00 94.50 88  A 1 
ATOM 639   C CB  . TRP A 1 88  ? -8.592  -4.788  32.127  1.00 96.50 88  A 1 
ATOM 640   C CG  . TRP A 1 88  ? -8.860  -5.836  31.088  1.00 96.69 88  A 1 
ATOM 641   C CD1 . TRP A 1 88  ? -9.052  -7.159  31.298  1.00 93.74 88  A 1 
ATOM 642   C CD2 . TRP A 1 88  ? -8.966  -5.652  29.643  1.00 95.83 88  A 1 
ATOM 643   N NE1 . TRP A 1 88  ? -9.264  -7.802  30.085  1.00 93.94 88  A 1 
ATOM 644   C CE2 . TRP A 1 88  ? -9.214  -6.911  29.045  1.00 95.33 88  A 1 
ATOM 645   C CE3 . TRP A 1 88  ? -8.860  -4.528  28.791  1.00 94.56 88  A 1 
ATOM 646   C CZ2 . TRP A 1 88  ? -9.362  -7.065  27.649  1.00 94.24 88  A 1 
ATOM 647   C CZ3 . TRP A 1 88  ? -9.003  -4.681  27.399  1.00 92.41 88  A 1 
ATOM 648   C CH2 . TRP A 1 88  ? -9.251  -5.937  26.834  1.00 92.75 88  A 1 
ATOM 649   N N   . GLU A 1 89  ? -9.737  -3.509  35.339  1.00 96.06 89  A 1 
ATOM 650   C CA  . GLU A 1 89  ? -9.521  -2.549  36.437  1.00 95.84 89  A 1 
ATOM 651   C C   . GLU A 1 89  ? -8.960  -1.190  35.966  1.00 95.99 89  A 1 
ATOM 652   O O   . GLU A 1 89  ? -8.208  -0.524  36.685  1.00 93.48 89  A 1 
ATOM 653   C CB  . GLU A 1 89  ? -8.702  -3.202  37.572  1.00 94.75 89  A 1 
ATOM 654   C CG  . GLU A 1 89  ? -9.264  -4.548  38.067  1.00 92.51 89  A 1 
ATOM 655   C CD  . GLU A 1 89  ? -8.255  -5.330  38.936  1.00 88.77 89  A 1 
ATOM 656   O OE1 . GLU A 1 89  ? -8.666  -5.871  39.978  1.00 81.11 89  A 1 
ATOM 657   O OE2 . GLU A 1 89  ? -7.078  -5.427  38.510  1.00 81.43 89  A 1 
ATOM 658   N N   . LEU A 1 90  ? -9.338  -0.772  34.758  1.00 96.19 90  A 1 
ATOM 659   C CA  . LEU A 1 90  ? -9.151  0.587   34.263  1.00 96.70 90  A 1 
ATOM 660   C C   . LEU A 1 90  ? -10.389 1.430   34.601  1.00 96.71 90  A 1 
ATOM 661   O O   . LEU A 1 90  ? -11.441 0.885   34.928  1.00 95.09 90  A 1 
ATOM 662   C CB  . LEU A 1 90  ? -8.850  0.571   32.759  1.00 96.67 90  A 1 
ATOM 663   C CG  . LEU A 1 90  ? -7.555  -0.176  32.370  1.00 95.92 90  A 1 
ATOM 664   C CD1 . LEU A 1 90  ? -7.380  -0.153  30.857  1.00 92.36 90  A 1 
ATOM 665   C CD2 . LEU A 1 90  ? -6.313  0.454   32.995  1.00 91.90 90  A 1 
ATOM 666   N N   . ASN A 1 91  ? -10.268 2.750   34.536  1.00 96.74 91  A 1 
ATOM 667   C CA  . ASN A 1 91  ? -11.236 3.637   35.171  1.00 96.37 91  A 1 
ATOM 668   C C   . ASN A 1 91  ? -11.692 4.858   34.357  1.00 96.71 91  A 1 
ATOM 669   O O   . ASN A 1 91  ? -12.553 5.601   34.835  1.00 94.95 91  A 1 
ATOM 670   C CB  . ASN A 1 91  ? -10.672 4.048   36.538  1.00 94.63 91  A 1 
ATOM 671   C CG  . ASN A 1 91  ? -9.326  4.765   36.457  1.00 95.43 91  A 1 
ATOM 672   O OD1 . ASN A 1 91  ? -8.950  5.388   35.483  1.00 88.85 91  A 1 
ATOM 673   N ND2 . ASN A 1 91  ? -8.546  4.676   37.515  1.00 87.43 91  A 1 
ATOM 674   N N   . THR A 1 92  ? -11.126 5.111   33.191  1.00 96.98 92  A 1 
ATOM 675   C CA  . THR A 1 92  ? -11.377 6.364   32.465  1.00 97.37 92  A 1 
ATOM 676   C C   . THR A 1 92  ? -11.644 6.145   30.977  1.00 97.66 92  A 1 
ATOM 677   O O   . THR A 1 92  ? -10.944 5.385   30.325  1.00 96.75 92  A 1 
ATOM 678   C CB  . THR A 1 92  ? -10.205 7.343   32.659  1.00 96.49 92  A 1 
ATOM 679   O OG1 . THR A 1 92  ? -9.933  7.524   34.035  1.00 89.52 92  A 1 
ATOM 680   C CG2 . THR A 1 92  ? -10.491 8.727   32.090  1.00 89.98 92  A 1 
ATOM 681   N N   . TYR A 1 93  ? -12.607 6.904   30.459  1.00 97.28 93  A 1 
ATOM 682   C CA  . TYR A 1 93  ? -12.852 7.075   29.031  1.00 97.40 93  A 1 
ATOM 683   C C   . TYR A 1 93  ? -12.974 8.559   28.698  1.00 97.57 93  A 1 
ATOM 684   O O   . TYR A 1 93  ? -13.813 9.266   29.259  1.00 96.97 93  A 1 
ATOM 685   C CB  . TYR A 1 93  ? -14.105 6.290   28.634  1.00 97.09 93  A 1 
ATOM 686   C CG  . TYR A 1 93  ? -14.626 6.616   27.254  1.00 97.25 93  A 1 
ATOM 687   C CD1 . TYR A 1 93  ? -15.712 7.497   27.090  1.00 94.08 93  A 1 
ATOM 688   C CD2 . TYR A 1 93  ? -14.040 6.035   26.109  1.00 94.66 93  A 1 
ATOM 689   C CE1 . TYR A 1 93  ? -16.222 7.783   25.817  1.00 94.31 93  A 1 
ATOM 690   C CE2 . TYR A 1 93  ? -14.546 6.306   24.826  1.00 94.03 93  A 1 
ATOM 691   C CZ  . TYR A 1 93  ? -15.648 7.175   24.691  1.00 96.08 93  A 1 
ATOM 692   O OH  . TYR A 1 93  ? -16.176 7.422   23.460  1.00 94.84 93  A 1 
ATOM 693   N N   . LEU A 1 94  ? -12.157 9.040   27.754  1.00 97.37 94  A 1 
ATOM 694   C CA  . LEU A 1 94  ? -12.221 10.400  27.245  1.00 97.28 94  A 1 
ATOM 695   C C   . LEU A 1 94  ? -12.903 10.399  25.868  1.00 97.19 94  A 1 
ATOM 696   O O   . LEU A 1 94  ? -12.359 9.868   24.901  1.00 96.06 94  A 1 
ATOM 697   C CB  . LEU A 1 94  ? -10.799 10.994  27.236  1.00 97.15 94  A 1 
ATOM 698   C CG  . LEU A 1 94  ? -10.671 12.384  26.597  1.00 96.34 94  A 1 
ATOM 699   C CD1 . LEU A 1 94  ? -11.519 13.435  27.307  1.00 91.48 94  A 1 
ATOM 700   C CD2 . LEU A 1 94  ? -9.221  12.858  26.655  1.00 91.87 94  A 1 
ATOM 701   N N   . TYR A 1 95  ? -14.073 11.022  25.787  1.00 96.62 95  A 1 
ATOM 702   C CA  . TYR A 1 95  ? -14.809 11.205  24.542  1.00 96.13 95  A 1 
ATOM 703   C C   . TYR A 1 95  ? -14.247 12.418  23.783  1.00 95.96 95  A 1 
ATOM 704   O O   . TYR A 1 95  ? -14.519 13.560  24.158  1.00 94.73 95  A 1 
ATOM 705   C CB  . TYR A 1 95  ? -16.299 11.360  24.853  1.00 95.41 95  A 1 
ATOM 706   C CG  . TYR A 1 95  ? -17.169 11.543  23.630  1.00 95.06 95  A 1 
ATOM 707   C CD1 . TYR A 1 95  ? -17.432 12.837  23.114  1.00 91.51 95  A 1 
ATOM 708   C CD2 . TYR A 1 95  ? -17.717 10.427  22.982  1.00 91.57 95  A 1 
ATOM 709   C CE1 . TYR A 1 95  ? -18.229 12.994  21.971  1.00 90.79 95  A 1 
ATOM 710   C CE2 . TYR A 1 95  ? -18.515 10.583  21.838  1.00 90.15 95  A 1 
ATOM 711   C CZ  . TYR A 1 95  ? -18.773 11.866  21.336  1.00 92.63 95  A 1 
ATOM 712   O OH  . TYR A 1 95  ? -19.553 12.010  20.212  1.00 90.97 95  A 1 
ATOM 713   N N   . ALA A 1 96  ? -13.489 12.167  22.705  1.00 94.20 96  A 1 
ATOM 714   C CA  . ALA A 1 96  ? -12.875 13.199  21.880  1.00 93.61 96  A 1 
ATOM 715   C C   . ALA A 1 96  ? -12.790 12.834  20.378  1.00 93.07 96  A 1 
ATOM 716   O O   . ALA A 1 96  ? -11.768 13.102  19.742  1.00 89.92 96  A 1 
ATOM 717   C CB  . ALA A 1 96  ? -11.503 13.534  22.483  1.00 92.99 96  A 1 
ATOM 718   N N   . PRO A 1 97  ? -13.825 12.214  19.772  1.00 90.83 97  A 1 
ATOM 719   C CA  . PRO A 1 97  ? -13.760 11.789  18.377  1.00 90.20 97  A 1 
ATOM 720   C C   . PRO A 1 97  ? -13.689 13.002  17.442  1.00 88.64 97  A 1 
ATOM 721   O O   . PRO A 1 97  ? -14.625 13.797  17.383  1.00 85.47 97  A 1 
ATOM 722   C CB  . PRO A 1 97  ? -15.016 10.941  18.147  1.00 89.06 97  A 1 
ATOM 723   C CG  . PRO A 1 97  ? -16.011 11.503  19.159  1.00 86.60 97  A 1 
ATOM 724   C CD  . PRO A 1 97  ? -15.125 11.892  20.341  1.00 89.26 97  A 1 
ATOM 725   N N   . LYS A 1 98  ? -12.608 13.132  16.672  1.00 87.03 98  A 1 
ATOM 726   C CA  . LYS A 1 98  ? -12.387 14.308  15.810  1.00 85.95 98  A 1 
ATOM 727   C C   . LYS A 1 98  ? -13.412 14.447  14.671  1.00 85.15 98  A 1 
ATOM 728   O O   . LYS A 1 98  ? -13.543 15.530  14.104  1.00 83.01 98  A 1 
ATOM 729   C CB  . LYS A 1 98  ? -10.953 14.308  15.268  1.00 83.65 98  A 1 
ATOM 730   C CG  . LYS A 1 98  ? -9.900  14.467  16.382  1.00 80.21 98  A 1 
ATOM 731   C CD  . LYS A 1 98  ? -8.497  14.697  15.804  1.00 74.84 98  A 1 
ATOM 732   C CE  . LYS A 1 98  ? -7.369  14.501  16.810  1.00 72.79 98  A 1 
ATOM 733   N NZ  . LYS A 1 98  ? -7.265  15.582  17.819  1.00 65.74 98  A 1 
ATOM 734   N N   . ASP A 1 99  ? -14.130 13.385  14.357  1.00 88.91 99  A 1 
ATOM 735   C CA  . ASP A 1 99  ? -15.173 13.366  13.336  1.00 86.67 99  A 1 
ATOM 736   C C   . ASP A 1 99  ? -16.574 13.778  13.855  1.00 86.79 99  A 1 
ATOM 737   O O   . ASP A 1 99  ? -17.448 14.091  13.044  1.00 83.61 99  A 1 
ATOM 738   C CB  . ASP A 1 99  ? -15.196 11.984  12.680  1.00 83.36 99  A 1 
ATOM 739   C CG  . ASP A 1 99  ? -15.875 12.034  11.322  1.00 76.70 99  A 1 
ATOM 740   O OD1 . ASP A 1 99  ? -15.281 12.605  10.375  1.00 69.46 99  A 1 
ATOM 741   O OD2 . ASP A 1 99  ? -17.012 11.548  11.184  1.00 68.53 99  A 1 
ATOM 742   N N   . ASP A 1 100 ? -16.799 13.842  15.169  1.00 85.58 100 A 1 
ATOM 743   C CA  . ASP A 1 100 ? -18.037 14.439  15.691  1.00 86.23 100 A 1 
ATOM 744   C C   . ASP A 1 100 ? -18.014 15.950  15.427  1.00 87.10 100 A 1 
ATOM 745   O O   . ASP A 1 100 ? -17.300 16.717  16.067  1.00 86.30 100 A 1 
ATOM 746   C CB  . ASP A 1 100 ? -18.248 14.113  17.184  1.00 85.03 100 A 1 
ATOM 747   C CG  . ASP A 1 100 ? -19.505 14.768  17.797  1.00 85.50 100 A 1 
ATOM 748   O OD1 . ASP A 1 100 ? -20.259 15.468  17.082  1.00 79.38 100 A 1 
ATOM 749   O OD2 . ASP A 1 100 ? -19.711 14.617  19.028  1.00 79.35 100 A 1 
ATOM 750   N N   . TYR A 1 101 ? -18.839 16.393  14.463  1.00 88.80 101 A 1 
ATOM 751   C CA  . TYR A 1 101 ? -18.909 17.806  14.097  1.00 88.89 101 A 1 
ATOM 752   C C   . TYR A 1 101 ? -19.325 18.713  15.267  1.00 90.62 101 A 1 
ATOM 753   O O   . TYR A 1 101 ? -18.869 19.846  15.334  1.00 88.68 101 A 1 
ATOM 754   C CB  . TYR A 1 101 ? -19.820 17.978  12.875  1.00 84.95 101 A 1 
ATOM 755   C CG  . TYR A 1 101 ? -21.232 17.451  13.045  1.00 79.59 101 A 1 
ATOM 756   C CD1 . TYR A 1 101 ? -21.567 16.156  12.612  1.00 71.11 101 A 1 
ATOM 757   C CD2 . TYR A 1 101 ? -22.218 18.258  13.648  1.00 69.55 101 A 1 
ATOM 758   C CE1 . TYR A 1 101 ? -22.866 15.658  12.802  1.00 63.56 101 A 1 
ATOM 759   C CE2 . TYR A 1 101 ? -23.522 17.756  13.850  1.00 62.86 101 A 1 
ATOM 760   C CZ  . TYR A 1 101 ? -23.836 16.456  13.430  1.00 61.39 101 A 1 
ATOM 761   O OH  . TYR A 1 101 ? -25.093 15.963  13.649  1.00 57.99 101 A 1 
ATOM 762   N N   . LYS A 1 102 ? -20.114 18.224  16.227  1.00 90.03 102 A 1 
ATOM 763   C CA  . LYS A 1 102 ? -20.490 18.995  17.429  1.00 91.97 102 A 1 
ATOM 764   C C   . LYS A 1 102 ? -19.441 18.927  18.550  1.00 93.09 102 A 1 
ATOM 765   O O   . LYS A 1 102 ? -19.556 19.655  19.537  1.00 91.45 102 A 1 
ATOM 766   C CB  . LYS A 1 102 ? -21.878 18.577  17.932  1.00 91.55 102 A 1 
ATOM 767   C CG  . LYS A 1 102 ? -22.972 18.850  16.899  1.00 90.99 102 A 1 
ATOM 768   C CD  . LYS A 1 102 ? -24.374 18.679  17.487  1.00 87.89 102 A 1 
ATOM 769   C CE  . LYS A 1 102 ? -25.405 18.938  16.388  1.00 86.04 102 A 1 
ATOM 770   N NZ  . LYS A 1 102 ? -26.777 18.618  16.827  1.00 80.83 102 A 1 
ATOM 771   N N   . HIS A 1 103 ? -18.420 18.108  18.410  1.00 92.41 103 A 1 
ATOM 772   C CA  . HIS A 1 103 ? -17.236 18.100  19.268  1.00 93.10 103 A 1 
ATOM 773   C C   . HIS A 1 103 ? -16.212 19.150  18.829  1.00 93.57 103 A 1 
ATOM 774   O O   . HIS A 1 103 ? -15.617 19.823  19.666  1.00 91.81 103 A 1 
ATOM 775   C CB  . HIS A 1 103 ? -16.625 16.692  19.257  1.00 92.22 103 A 1 
ATOM 776   C CG  . HIS A 1 103 ? -15.239 16.631  19.833  1.00 92.39 103 A 1 
ATOM 777   N ND1 . HIS A 1 103 ? -14.890 16.834  21.151  1.00 81.72 103 A 1 
ATOM 778   C CD2 . HIS A 1 103 ? -14.067 16.468  19.127  1.00 82.82 103 A 1 
ATOM 779   C CE1 . HIS A 1 103 ? -13.551 16.794  21.236  1.00 85.08 103 A 1 
ATOM 780   N NE2 . HIS A 1 103 ? -13.022 16.570  20.033  1.00 86.64 103 A 1 
ATOM 781   N N   . ARG A 1 104 ? -15.994 19.303  17.515  1.00 91.82 104 A 1 
ATOM 782   C CA  . ARG A 1 104 ? -14.883 20.104  16.972  1.00 91.86 104 A 1 
ATOM 783   C C   . ARG A 1 104 ? -15.326 21.178  15.983  1.00 91.91 104 A 1 
ATOM 784   O O   . ARG A 1 104 ? -15.205 22.362  16.278  1.00 90.16 104 A 1 
ATOM 785   C CB  . ARG A 1 104 ? -13.824 19.137  16.393  1.00 90.18 104 A 1 
ATOM 786   C CG  . ARG A 1 104 ? -12.564 19.846  15.883  1.00 86.65 104 A 1 
ATOM 787   C CD  . ARG A 1 104 ? -11.537 18.822  15.376  1.00 85.36 104 A 1 
ATOM 788   N NE  . ARG A 1 104 ? -10.369 19.454  14.752  1.00 81.82 104 A 1 
ATOM 789   C CZ  . ARG A 1 104 ? -9.186  19.709  15.311  1.00 79.34 104 A 1 
ATOM 790   N NH1 . ARG A 1 104 ? -8.931  19.444  16.569  1.00 70.53 104 A 1 
ATOM 791   N NH2 . ARG A 1 104 ? -8.233  20.234  14.612  1.00 73.49 104 A 1 
ATOM 792   N N   . MET A 1 105 ? -15.818 20.796  14.820  1.00 90.99 105 A 1 
ATOM 793   C CA  . MET A 1 105 ? -16.079 21.727  13.711  1.00 90.02 105 A 1 
ATOM 794   C C   . MET A 1 105 ? -17.204 22.716  14.031  1.00 90.79 105 A 1 
ATOM 795   O O   . MET A 1 105 ? -17.053 23.919  13.836  1.00 89.32 105 A 1 
ATOM 796   C CB  . MET A 1 105 ? -16.405 20.935  12.434  1.00 87.89 105 A 1 
ATOM 797   C CG  . MET A 1 105 ? -15.227 20.081  11.954  1.00 81.80 105 A 1 
ATOM 798   S SD  . MET A 1 105 ? -15.550 19.119  10.454  1.00 75.65 105 A 1 
ATOM 799   C CE  . MET A 1 105 ? -16.507 17.745  11.128  1.00 64.60 105 A 1 
ATOM 800   N N   . PHE A 1 106 ? -18.291 22.216  14.569  1.00 91.23 106 A 1 
ATOM 801   C CA  . PHE A 1 106 ? -19.485 22.991  14.935  1.00 91.30 106 A 1 
ATOM 802   C C   . PHE A 1 106 ? -19.756 22.920  16.446  1.00 91.91 106 A 1 
ATOM 803   O O   . PHE A 1 106 ? -20.877 22.696  16.897  1.00 89.98 106 A 1 
ATOM 804   C CB  . PHE A 1 106 ? -20.667 22.526  14.085  1.00 89.70 106 A 1 
ATOM 805   C CG  . PHE A 1 106 ? -20.439 22.643  12.592  1.00 88.58 106 A 1 
ATOM 806   C CD1 . PHE A 1 106 ? -20.503 23.898  11.959  1.00 81.92 106 A 1 
ATOM 807   C CD2 . PHE A 1 106 ? -20.143 21.506  11.831  1.00 81.62 106 A 1 
ATOM 808   C CE1 . PHE A 1 106 ? -20.280 24.015  10.584  1.00 79.66 106 A 1 
ATOM 809   C CE2 . PHE A 1 106 ? -19.923 21.610  10.451  1.00 79.27 106 A 1 
ATOM 810   C CZ  . PHE A 1 106 ? -19.992 22.865  9.827   1.00 82.10 106 A 1 
ATOM 811   N N   . TRP A 1 107 ? -18.713 23.123  17.239  1.00 93.29 107 A 1 
ATOM 812   C CA  . TRP A 1 107 ? -18.768 23.011  18.700  1.00 94.14 107 A 1 
ATOM 813   C C   . TRP A 1 107 ? -19.840 23.897  19.357  1.00 94.59 107 A 1 
ATOM 814   O O   . TRP A 1 107 ? -20.334 23.567  20.434  1.00 93.46 107 A 1 
ATOM 815   C CB  . TRP A 1 107 ? -17.386 23.346  19.266  1.00 94.12 107 A 1 
ATOM 816   C CG  . TRP A 1 107 ? -16.957 24.775  19.080  1.00 94.56 107 A 1 
ATOM 817   C CD1 . TRP A 1 107 ? -16.239 25.250  18.043  1.00 93.01 107 A 1 
ATOM 818   C CD2 . TRP A 1 107 ? -17.244 25.926  19.931  1.00 94.58 107 A 1 
ATOM 819   N NE1 . TRP A 1 107 ? -16.060 26.617  18.185  1.00 93.02 107 A 1 
ATOM 820   C CE2 . TRP A 1 107 ? -16.676 27.072  19.332  1.00 94.17 107 A 1 
ATOM 821   C CE3 . TRP A 1 107 ? -17.942 26.101  21.143  1.00 93.72 107 A 1 
ATOM 822   C CZ2 . TRP A 1 107 ? -16.798 28.362  19.898  1.00 93.72 107 A 1 
ATOM 823   C CZ3 . TRP A 1 107 ? -18.063 27.380  21.716  1.00 92.77 107 A 1 
ATOM 824   C CH2 . TRP A 1 107 ? -17.505 28.500  21.096  1.00 92.45 107 A 1 
ATOM 825   N N   . ARG A 1 108 ? -20.222 24.997  18.696  1.00 93.55 108 A 1 
ATOM 826   C CA  . ARG A 1 108 ? -21.259 25.914  19.194  1.00 93.79 108 A 1 
ATOM 827   C C   . ARG A 1 108 ? -22.659 25.299  19.184  1.00 93.72 108 A 1 
ATOM 828   O O   . ARG A 1 108 ? -23.506 25.735  19.962  1.00 92.11 108 A 1 
ATOM 829   C CB  . ARG A 1 108 ? -21.286 27.202  18.353  1.00 92.81 108 A 1 
ATOM 830   C CG  . ARG A 1 108 ? -19.998 28.032  18.473  1.00 90.38 108 A 1 
ATOM 831   C CD  . ARG A 1 108 ? -20.100 29.321  17.655  1.00 90.30 108 A 1 
ATOM 832   N NE  . ARG A 1 108 ? -18.811 30.010  17.585  1.00 89.60 108 A 1 
ATOM 833   C CZ  . ARG A 1 108 ? -17.784 29.694  16.793  1.00 90.52 108 A 1 
ATOM 834   N NH1 . ARG A 1 108 ? -17.846 28.721  15.933  1.00 81.30 108 A 1 
ATOM 835   N NH2 . ARG A 1 108 ? -16.690 30.353  16.864  1.00 85.46 108 A 1 
ATOM 836   N N   . GLU A 1 109 ? -22.908 24.340  18.320  1.00 92.87 109 A 1 
ATOM 837   C CA  . GLU A 1 109 ? -24.224 23.730  18.188  1.00 92.79 109 A 1 
ATOM 838   C C   . GLU A 1 109 ? -24.550 22.828  19.374  1.00 93.22 109 A 1 
ATOM 839   O O   . GLU A 1 109 ? -23.758 21.974  19.781  1.00 92.14 109 A 1 
ATOM 840   C CB  . GLU A 1 109 ? -24.367 22.977  16.866  1.00 91.15 109 A 1 
ATOM 841   C CG  . GLU A 1 109 ? -24.329 23.951  15.676  1.00 85.02 109 A 1 
ATOM 842   C CD  . GLU A 1 109 ? -24.736 23.309  14.359  1.00 82.47 109 A 1 
ATOM 843   O OE1 . GLU A 1 109 ? -24.437 23.915  13.306  1.00 74.82 109 A 1 
ATOM 844   O OE2 . GLU A 1 109 ? -25.353 22.223  14.372  1.00 75.92 109 A 1 
ATOM 845   N N   . MET A 1 110 ? -25.752 23.017  19.920  1.00 93.14 110 A 1 
ATOM 846   C CA  . MET A 1 110 ? -26.283 22.145  20.954  1.00 93.84 110 A 1 
ATOM 847   C C   . MET A 1 110 ? -26.663 20.792  20.341  1.00 94.08 110 A 1 
ATOM 848   O O   . MET A 1 110 ? -27.099 20.713  19.193  1.00 92.12 110 A 1 
ATOM 849   C CB  . MET A 1 110 ? -27.491 22.802  21.627  1.00 92.78 110 A 1 
ATOM 850   C CG  . MET A 1 110 ? -27.166 24.164  22.240  1.00 89.14 110 A 1 
ATOM 851   S SD  . MET A 1 110 ? -26.071 24.155  23.682  1.00 84.56 110 A 1 
ATOM 852   C CE  . MET A 1 110 ? -27.292 23.813  24.972  1.00 73.07 110 A 1 
ATOM 853   N N   . TYR A 1 111 ? -26.506 19.715  21.115  1.00 94.12 111 A 1 
ATOM 854   C CA  . TYR A 1 111 ? -26.966 18.400  20.697  1.00 94.67 111 A 1 
ATOM 855   C C   . TYR A 1 111 ? -28.488 18.393  20.510  1.00 94.58 111 A 1 
ATOM 856   O O   . TYR A 1 111 ? -29.223 19.019  21.283  1.00 92.71 111 A 1 
ATOM 857   C CB  . TYR A 1 111 ? -26.496 17.340  21.690  1.00 94.51 111 A 1 
ATOM 858   C CG  . TYR A 1 111 ? -24.999 17.095  21.636  1.00 95.04 111 A 1 
ATOM 859   C CD1 . TYR A 1 111 ? -24.440 16.394  20.551  1.00 91.21 111 A 1 
ATOM 860   C CD2 . TYR A 1 111 ? -24.143 17.586  22.642  1.00 90.87 111 A 1 
ATOM 861   C CE1 . TYR A 1 111 ? -23.057 16.186  20.457  1.00 90.28 111 A 1 
ATOM 862   C CE2 . TYR A 1 111 ? -22.756 17.382  22.557  1.00 90.27 111 A 1 
ATOM 863   C CZ  . TYR A 1 111 ? -22.215 16.684  21.459  1.00 93.40 111 A 1 
ATOM 864   O OH  . TYR A 1 111 ? -20.860 16.487  21.358  1.00 92.41 111 A 1 
ATOM 865   N N   . SER A 1 112 ? -28.952 17.671  19.489  1.00 93.28 112 A 1 
ATOM 866   C CA  . SER A 1 112 ? -30.375 17.399  19.278  1.00 92.91 112 A 1 
ATOM 867   C C   . SER A 1 112 ? -30.926 16.481  20.375  1.00 93.60 112 A 1 
ATOM 868   O O   . SER A 1 112 ? -30.169 15.908  21.161  1.00 92.41 112 A 1 
ATOM 869   C CB  . SER A 1 112 ? -30.591 16.775  17.895  1.00 91.17 112 A 1 
ATOM 870   O OG  . SER A 1 112 ? -30.096 15.455  17.847  1.00 86.03 112 A 1 
ATOM 871   N N   . VAL A 1 113 ? -32.230 16.317  20.430  1.00 93.74 113 A 1 
ATOM 872   C CA  . VAL A 1 113 ? -32.868 15.408  21.401  1.00 94.38 113 A 1 
ATOM 873   C C   . VAL A 1 113 ? -32.364 13.978  21.231  1.00 94.59 113 A 1 
ATOM 874   O O   . VAL A 1 113 ? -32.035 13.314  22.210  1.00 93.40 113 A 1 
ATOM 875   C CB  . VAL A 1 113 ? -34.405 15.469  21.289  1.00 93.17 113 A 1 
ATOM 876   C CG1 . VAL A 1 113 ? -35.096 14.492  22.254  1.00 83.72 113 A 1 
ATOM 877   C CG2 . VAL A 1 113 ? -34.922 16.874  21.604  1.00 83.37 113 A 1 
ATOM 878   N N   . GLU A 1 114 ? -32.230 13.518  19.990  1.00 93.13 114 A 1 
ATOM 879   C CA  . GLU A 1 114 ? -31.786 12.161  19.672  1.00 92.61 114 A 1 
ATOM 880   C C   . GLU A 1 114 ? -30.308 11.945  20.046  1.00 92.98 114 A 1 
ATOM 881   O O   . GLU A 1 114 ? -29.966 10.974  20.724  1.00 91.62 114 A 1 
ATOM 882   C CB  . GLU A 1 114 ? -32.060 11.928  18.184  1.00 91.81 114 A 1 
ATOM 883   C CG  . GLU A 1 114 ? -31.893 10.460  17.761  1.00 79.86 114 A 1 
ATOM 884   C CD  . GLU A 1 114 ? -32.329 10.235  16.305  1.00 72.28 114 A 1 
ATOM 885   O OE1 . GLU A 1 114 ? -32.497 9.049   15.939  1.00 63.68 114 A 1 
ATOM 886   O OE2 . GLU A 1 114 ? -32.513 11.222  15.565  1.00 65.13 114 A 1 
ATOM 887   N N   . GLU A 1 115 ? -29.430 12.890  19.711  1.00 93.29 115 A 1 
ATOM 888   C CA  . GLU A 1 115 ? -28.022 12.859  20.123  1.00 92.57 115 A 1 
ATOM 889   C C   . GLU A 1 115 ? -27.871 12.950  21.653  1.00 93.14 115 A 1 
ATOM 890   O O   . GLU A 1 115 ? -26.999 12.304  22.242  1.00 92.44 115 A 1 
ATOM 891   C CB  . GLU A 1 115 ? -27.279 14.041  19.487  1.00 91.39 115 A 1 
ATOM 892   C CG  . GLU A 1 115 ? -27.114 13.965  17.958  1.00 89.50 115 A 1 
ATOM 893   C CD  . GLU A 1 115 ? -26.734 15.332  17.369  1.00 89.65 115 A 1 
ATOM 894   O OE1 . GLU A 1 115 ? -26.006 15.416  16.366  1.00 81.49 115 A 1 
ATOM 895   O OE2 . GLU A 1 115 ? -27.187 16.374  17.911  1.00 83.20 115 A 1 
ATOM 896   N N   . ALA A 1 116 ? -28.735 13.730  22.301  1.00 94.30 116 A 1 
ATOM 897   C CA  . ALA A 1 116 ? -28.739 13.864  23.748  1.00 94.83 116 A 1 
ATOM 898   C C   . ALA A 1 116 ? -29.153 12.566  24.444  1.00 95.49 116 A 1 
ATOM 899   O O   . ALA A 1 116 ? -28.518 12.178  25.425  1.00 94.76 116 A 1 
ATOM 900   C CB  . ALA A 1 116 ? -29.669 15.024  24.108  1.00 94.45 116 A 1 
ATOM 901   N N   . GLU A 1 117 ? -30.156 11.853  23.922  1.00 95.28 117 A 1 
ATOM 902   C CA  . GLU A 1 117 ? -30.534 10.527  24.422  1.00 95.26 117 A 1 
ATOM 903   C C   . GLU A 1 117 ? -29.397 9.513   24.262  1.00 95.26 117 A 1 
ATOM 904   O O   . GLU A 1 117 ? -29.119 8.744   25.186  1.00 94.30 117 A 1 
ATOM 905   C CB  . GLU A 1 117 ? -31.791 10.018  23.704  1.00 94.86 117 A 1 
ATOM 906   C CG  . GLU A 1 117 ? -33.063 10.701  24.223  1.00 81.66 117 A 1 
ATOM 907   C CD  . GLU A 1 117 ? -34.349 10.111  23.623  1.00 74.72 117 A 1 
ATOM 908   O OE1 . GLU A 1 117 ? -35.435 10.450  24.158  1.00 66.63 117 A 1 
ATOM 909   O OE2 . GLU A 1 117 ? -34.263 9.313   22.667  1.00 67.75 117 A 1 
ATOM 910   N N   . GLN A 1 118 ? -28.688 9.541   23.147  1.00 94.58 118 A 1 
ATOM 911   C CA  . GLN A 1 118 ? -27.526 8.684   22.934  1.00 93.20 118 A 1 
ATOM 912   C C   . GLN A 1 118 ? -26.402 8.996   23.939  1.00 94.49 118 A 1 
ATOM 913   O O   . GLN A 1 118 ? -25.890 8.084   24.590  1.00 93.45 118 A 1 
ATOM 914   C CB  . GLN A 1 118 ? -27.023 8.817   21.493  1.00 91.46 118 A 1 
ATOM 915   C CG  . GLN A 1 118 ? -27.996 8.186   20.472  1.00 84.19 118 A 1 
ATOM 916   C CD  . GLN A 1 118 ? -27.501 8.320   19.030  1.00 76.57 118 A 1 
ATOM 917   O OE1 . GLN A 1 118 ? -26.360 8.688   18.760  1.00 67.11 118 A 1 
ATOM 918   N NE2 . GLN A 1 118 ? -28.315 7.996   18.063  1.00 64.31 118 A 1 
ATOM 919   N N   . LEU A 1 119 ? -26.062 10.274  24.128  1.00 94.33 119 A 1 
ATOM 920   C CA  . LEU A 1 119 ? -25.043 10.678  25.103  1.00 94.98 119 A 1 
ATOM 921   C C   . LEU A 1 119 ? -25.455 10.348  26.543  1.00 95.85 119 A 1 
ATOM 922   O O   . LEU A 1 119 ? -24.635 9.831   27.295  1.00 95.37 119 A 1 
ATOM 923   C CB  . LEU A 1 119 ? -24.718 12.172  24.934  1.00 94.26 119 A 1 
ATOM 924   C CG  . LEU A 1 119 ? -23.778 12.469  23.746  1.00 91.13 119 A 1 
ATOM 925   C CD1 . LEU A 1 119 ? -23.702 13.971  23.519  1.00 86.12 119 A 1 
ATOM 926   C CD2 . LEU A 1 119 ? -22.356 11.973  24.008  1.00 85.64 119 A 1 
ATOM 927   N N   . MET A 1 120 ? -26.714 10.566  26.935  1.00 95.23 120 A 1 
ATOM 928   C CA  . MET A 1 120 ? -27.221 10.166  28.250  1.00 95.76 120 A 1 
ATOM 929   C C   . MET A 1 120 ? -27.111 8.654   28.460  1.00 96.08 120 A 1 
ATOM 930   O O   . MET A 1 120 ? -26.707 8.202   29.535  1.00 95.35 120 A 1 
ATOM 931   C CB  . MET A 1 120 ? -28.681 10.597  28.429  1.00 95.34 120 A 1 
ATOM 932   C CG  . MET A 1 120 ? -28.817 12.090  28.719  1.00 88.81 120 A 1 
ATOM 933   S SD  . MET A 1 120 ? -30.495 12.616  29.172  1.00 87.07 120 A 1 
ATOM 934   C CE  . MET A 1 120 ? -31.333 12.423  27.589  1.00 75.28 120 A 1 
ATOM 935   N N   . THR A 1 121 ? -27.437 7.874   27.441  1.00 96.27 121 A 1 
ATOM 936   C CA  . THR A 1 121 ? -27.311 6.412   27.473  1.00 95.90 121 A 1 
ATOM 937   C C   . THR A 1 121 ? -25.852 5.995   27.639  1.00 96.30 121 A 1 
ATOM 938   O O   . THR A 1 121 ? -25.540 5.132   28.457  1.00 95.37 121 A 1 
ATOM 939   C CB  . THR A 1 121 ? -27.911 5.784   26.206  1.00 95.23 121 A 1 
ATOM 940   O OG1 . THR A 1 121 ? -29.258 6.164   26.069  1.00 88.90 121 A 1 
ATOM 941   C CG2 . THR A 1 121 ? -27.888 4.257   26.252  1.00 87.63 121 A 1 
ATOM 942   N N   . LEU A 1 122 ? -24.935 6.636   26.913  1.00 95.95 122 A 1 
ATOM 943   C CA  . LEU A 1 122 ? -23.504 6.363   26.993  1.00 95.90 122 A 1 
ATOM 944   C C   . LEU A 1 122 ? -22.917 6.725   28.363  1.00 96.88 122 A 1 
ATOM 945   O O   . LEU A 1 122 ? -22.195 5.923   28.956  1.00 96.23 122 A 1 
ATOM 946   C CB  . LEU A 1 122 ? -22.808 7.124   25.850  1.00 94.83 122 A 1 
ATOM 947   C CG  . LEU A 1 122 ? -21.313 6.788   25.692  1.00 91.67 122 A 1 
ATOM 948   C CD1 . LEU A 1 122 ? -21.105 5.333   25.291  1.00 87.83 122 A 1 
ATOM 949   C CD2 . LEU A 1 122 ? -20.708 7.673   24.609  1.00 87.54 122 A 1 
ATOM 950   N N   . ILE A 1 123 ? -23.263 7.892   28.899  1.00 96.26 123 A 1 
ATOM 951   C CA  . ILE A 1 123 ? -22.827 8.343   30.226  1.00 96.61 123 A 1 
ATOM 952   C C   . ILE A 1 123 ? -23.394 7.427   31.327  1.00 96.86 123 A 1 
ATOM 953   O O   . ILE A 1 123 ? -22.700 7.132   32.302  1.00 96.11 123 A 1 
ATOM 954   C CB  . ILE A 1 123 ? -23.235 9.815   30.441  1.00 96.58 123 A 1 
ATOM 955   C CG1 . ILE A 1 123 ? -22.458 10.750  29.482  1.00 95.03 123 A 1 
ATOM 956   C CG2 . ILE A 1 123 ? -22.995 10.273  31.895  1.00 95.00 123 A 1 
ATOM 957   C CD1 . ILE A 1 123 ? -23.087 12.143  29.318  1.00 91.39 123 A 1 
ATOM 958   N N   . SER A 1 124 ? -24.630 6.954   31.163  1.00 96.78 124 A 1 
ATOM 959   C CA  . SER A 1 124 ? -25.246 6.008   32.089  1.00 96.70 124 A 1 
ATOM 960   C C   . SER A 1 124 ? -24.535 4.652   32.061  1.00 96.85 124 A 1 
ATOM 961   O O   . SER A 1 124 ? -24.212 4.115   33.120  1.00 95.68 124 A 1 
ATOM 962   C CB  . SER A 1 124 ? -26.734 5.830   31.793  1.00 96.02 124 A 1 
ATOM 963   O OG  . SER A 1 124 ? -27.391 7.082   31.918  1.00 84.07 124 A 1 
ATOM 964   N N   . ALA A 1 125 ? -24.186 4.141   30.862  1.00 96.78 125 A 1 
ATOM 965   C CA  . ALA A 1 125 ? -23.400 2.922   30.712  1.00 96.54 125 A 1 
ATOM 966   C C   . ALA A 1 125 ? -22.007 3.053   31.342  1.00 96.78 125 A 1 
ATOM 967   O O   . ALA A 1 125 ? -21.565 2.150   32.061  1.00 95.96 125 A 1 
ATOM 968   C CB  . ALA A 1 125 ? -23.312 2.573   29.218  1.00 96.11 125 A 1 
ATOM 969   N N   . ALA A 1 126 ? -21.336 4.193   31.169  1.00 96.78 126 A 1 
ATOM 970   C CA  . ALA A 1 126 ? -20.053 4.443   31.819  1.00 96.68 126 A 1 
ATOM 971   C C   . ALA A 1 126 ? -20.153 4.353   33.348  1.00 96.79 126 A 1 
ATOM 972   O O   . ALA A 1 126 ? -19.330 3.702   33.986  1.00 95.95 126 A 1 
ATOM 973   C CB  . ALA A 1 126 ? -19.513 5.804   31.361  1.00 96.40 126 A 1 
ATOM 974   N N   . ARG A 1 127 ? -21.207 4.934   33.948  1.00 96.76 127 A 1 
ATOM 975   C CA  . ARG A 1 127 ? -21.464 4.816   35.399  1.00 96.18 127 A 1 
ATOM 976   C C   . ARG A 1 127 ? -21.745 3.385   35.834  1.00 96.34 127 A 1 
ATOM 977   O O   . ARG A 1 127 ? -21.273 2.983   36.887  1.00 94.84 127 A 1 
ATOM 978   C CB  . ARG A 1 127 ? -22.648 5.701   35.807  1.00 94.70 127 A 1 
ATOM 979   C CG  . ARG A 1 127 ? -22.250 7.169   35.923  1.00 84.28 127 A 1 
ATOM 980   C CD  . ARG A 1 127 ? -23.479 7.962   36.352  1.00 83.55 127 A 1 
ATOM 981   N NE  . ARG A 1 127 ? -23.147 9.376   36.610  1.00 74.14 127 A 1 
ATOM 982   C CZ  . ARG A 1 127 ? -24.007 10.350  36.774  1.00 68.41 127 A 1 
ATOM 983   N NH1 . ARG A 1 127 ? -25.298 10.132  36.774  1.00 60.75 127 A 1 
ATOM 984   N NH2 . ARG A 1 127 ? -23.586 11.558  36.938  1.00 60.12 127 A 1 
ATOM 985   N N   . GLU A 1 128 ? -22.504 2.641   35.055  1.00 96.64 128 A 1 
ATOM 986   C CA  . GLU A 1 128 ? -22.841 1.246   35.353  1.00 96.53 128 A 1 
ATOM 987   C C   . GLU A 1 128 ? -21.585 0.364   35.422  1.00 96.65 128 A 1 
ATOM 988   O O   . GLU A 1 128 ? -21.474 -0.488  36.291  1.00 94.93 128 A 1 
ATOM 989   C CB  . GLU A 1 128 ? -23.829 0.746   34.291  1.00 95.69 128 A 1 
ATOM 990   C CG  . GLU A 1 128 ? -24.386 -0.651  34.604  1.00 84.54 128 A 1 
ATOM 991   C CD  . GLU A 1 128 ? -25.458 -1.117  33.603  1.00 79.33 128 A 1 
ATOM 992   O OE1 . GLU A 1 128 ? -26.122 -2.133  33.912  1.00 71.02 128 A 1 
ATOM 993   O OE2 . GLU A 1 128 ? -25.632 -0.470  32.543  1.00 72.46 128 A 1 
ATOM 994   N N   . TYR A 1 129 ? -20.599 0.635   34.558  1.00 96.66 129 A 1 
ATOM 995   C CA  . TYR A 1 129 ? -19.307 -0.054  34.535  1.00 96.65 129 A 1 
ATOM 996   C C   . TYR A 1 129 ? -18.211 0.647   35.368  1.00 96.56 129 A 1 
ATOM 997   O O   . TYR A 1 129 ? -17.039 0.315   35.217  1.00 94.65 129 A 1 
ATOM 998   C CB  . TYR A 1 129 ? -18.887 -0.289  33.088  1.00 96.56 129 A 1 
ATOM 999   C CG  . TYR A 1 129 ? -19.760 -1.288  32.347  1.00 96.49 129 A 1 
ATOM 1000  C CD1 . TYR A 1 129 ? -19.752 -2.642  32.728  1.00 91.84 129 A 1 
ATOM 1001  C CD2 . TYR A 1 129 ? -20.586 -0.872  31.295  1.00 92.25 129 A 1 
ATOM 1002  C CE1 . TYR A 1 129 ? -20.575 -3.576  32.068  1.00 90.95 129 A 1 
ATOM 1003  C CE2 . TYR A 1 129 ? -21.416 -1.794  30.630  1.00 91.24 129 A 1 
ATOM 1004  C CZ  . TYR A 1 129 ? -21.411 -3.149  31.023  1.00 93.44 129 A 1 
ATOM 1005  O OH  . TYR A 1 129 ? -22.240 -4.048  30.402  1.00 91.83 129 A 1 
ATOM 1006  N N   . GLU A 1 130 ? -18.562 1.610   36.233  1.00 96.31 130 A 1 
ATOM 1007  C CA  . GLU A 1 130 ? -17.619 2.363   37.080  1.00 96.26 130 A 1 
ATOM 1008  C C   . GLU A 1 130 ? -16.485 3.060   36.294  1.00 96.26 130 A 1 
ATOM 1009  O O   . GLU A 1 130 ? -15.355 3.187   36.767  1.00 93.84 130 A 1 
ATOM 1010  C CB  . GLU A 1 130 ? -17.104 1.487   38.233  1.00 95.09 130 A 1 
ATOM 1011  C CG  . GLU A 1 130 ? -18.231 0.879   39.090  1.00 90.71 130 A 1 
ATOM 1012  C CD  . GLU A 1 130 ? -17.697 0.076   40.297  1.00 85.25 130 A 1 
ATOM 1013  O OE1 . GLU A 1 130 ? -18.470 -0.051  41.278  1.00 76.71 130 A 1 
ATOM 1014  O OE2 . GLU A 1 130 ? -16.547 -0.395  40.245  1.00 77.76 130 A 1 
ATOM 1015  N N   . ILE A 1 131 ? -16.790 3.535   35.088  1.00 96.43 131 A 1 
ATOM 1016  C CA  . ILE A 1 131 ? -15.862 4.272   34.230  1.00 96.95 131 A 1 
ATOM 1017  C C   . ILE A 1 131 ? -16.146 5.774   34.315  1.00 96.83 131 A 1 
ATOM 1018  O O   . ILE A 1 131 ? -17.274 6.226   34.131  1.00 95.88 131 A 1 
ATOM 1019  C CB  . ILE A 1 131 ? -15.916 3.754   32.781  1.00 96.61 131 A 1 
ATOM 1020  C CG1 . ILE A 1 131 ? -15.664 2.234   32.674  1.00 94.07 131 A 1 
ATOM 1021  C CG2 . ILE A 1 131 ? -14.932 4.508   31.875  1.00 94.89 131 A 1 
ATOM 1022  C CD1 . ILE A 1 131 ? -14.368 1.734   33.334  1.00 89.39 131 A 1 
ATOM 1023  N N   . GLU A 1 132 ? -15.108 6.566   34.578  1.00 97.19 132 A 1 
ATOM 1024  C CA  . GLU A 1 132 ? -15.206 8.017   34.526  1.00 97.02 132 A 1 
ATOM 1025  C C   . GLU A 1 132 ? -15.299 8.485   33.070  1.00 97.36 132 A 1 
ATOM 1026  O O   . GLU A 1 132 ? -14.331 8.434   32.315  1.00 96.31 132 A 1 
ATOM 1027  C CB  . GLU A 1 132 ? -14.035 8.663   35.290  1.00 95.73 132 A 1 
ATOM 1028  C CG  . GLU A 1 132 ? -14.229 10.176  35.370  1.00 91.36 132 A 1 
ATOM 1029  C CD  . GLU A 1 132 ? -13.272 10.888  36.326  1.00 89.47 132 A 1 
ATOM 1030  O OE1 . GLU A 1 132 ? -13.299 12.138  36.340  1.00 82.04 132 A 1 
ATOM 1031  O OE2 . GLU A 1 132 ? -12.530 10.245  37.098  1.00 83.30 132 A 1 
ATOM 1032  N N   . PHE A 1 133 ? -16.478 8.971   32.698  1.00 97.17 133 A 1 
ATOM 1033  C CA  . PHE A 1 133 ? -16.717 9.573   31.390  1.00 97.36 133 A 1 
ATOM 1034  C C   . PHE A 1 133 ? -16.281 11.043  31.396  1.00 97.33 133 A 1 
ATOM 1035  O O   . PHE A 1 133 ? -16.840 11.861  32.142  1.00 96.54 133 A 1 
ATOM 1036  C CB  . PHE A 1 133 ? -18.193 9.415   31.019  1.00 96.76 133 A 1 
ATOM 1037  C CG  . PHE A 1 133 ? -18.521 9.906   29.633  1.00 97.02 133 A 1 
ATOM 1038  C CD1 . PHE A 1 133 ? -18.751 11.276  29.377  1.00 94.47 133 A 1 
ATOM 1039  C CD2 . PHE A 1 133 ? -18.600 8.999   28.556  1.00 94.32 133 A 1 
ATOM 1040  C CE1 . PHE A 1 133 ? -19.039 11.731  28.088  1.00 93.66 133 A 1 
ATOM 1041  C CE2 . PHE A 1 133 ? -18.901 9.442   27.265  1.00 93.21 133 A 1 
ATOM 1042  C CZ  . PHE A 1 133 ? -19.123 10.807  27.026  1.00 94.93 133 A 1 
ATOM 1043  N N   . ILE A 1 134 ? -15.340 11.389  30.532  1.00 97.28 134 A 1 
ATOM 1044  C CA  . ILE A 1 134 ? -14.865 12.758  30.338  1.00 97.38 134 A 1 
ATOM 1045  C C   . ILE A 1 134 ? -15.320 13.240  28.956  1.00 97.11 134 A 1 
ATOM 1046  O O   . ILE A 1 134 ? -14.901 12.693  27.941  1.00 96.21 134 A 1 
ATOM 1047  C CB  . ILE A 1 134 ? -13.332 12.868  30.506  1.00 97.28 134 A 1 
ATOM 1048  C CG1 . ILE A 1 134 ? -12.831 12.140  31.784  1.00 95.54 134 A 1 
ATOM 1049  C CG2 . ILE A 1 134 ? -12.934 14.342  30.512  1.00 95.54 134 A 1 
ATOM 1050  C CD1 . ILE A 1 134 ? -11.310 12.156  31.956  1.00 94.10 134 A 1 
ATOM 1051  N N   . TYR A 1 135 ? -16.151 14.271  28.915  1.00 97.05 135 A 1 
ATOM 1052  C CA  . TYR A 1 135 ? -16.543 14.911  27.662  1.00 96.99 135 A 1 
ATOM 1053  C C   . TYR A 1 135 ? -15.518 15.960  27.258  1.00 97.19 135 A 1 
ATOM 1054  O O   . TYR A 1 135 ? -15.274 16.923  27.994  1.00 96.42 135 A 1 
ATOM 1055  C CB  . TYR A 1 135 ? -17.945 15.508  27.793  1.00 96.56 135 A 1 
ATOM 1056  C CG  . TYR A 1 135 ? -18.408 16.193  26.518  1.00 96.48 135 A 1 
ATOM 1057  C CD1 . TYR A 1 135 ? -18.256 17.582  26.359  1.00 93.56 135 A 1 
ATOM 1058  C CD2 . TYR A 1 135 ? -18.940 15.428  25.464  1.00 93.81 135 A 1 
ATOM 1059  C CE1 . TYR A 1 135 ? -18.638 18.202  25.165  1.00 93.45 135 A 1 
ATOM 1060  C CE2 . TYR A 1 135 ? -19.327 16.042  24.261  1.00 92.99 135 A 1 
ATOM 1061  C CZ  . TYR A 1 135 ? -19.173 17.431  24.117  1.00 94.87 135 A 1 
ATOM 1062  O OH  . TYR A 1 135 ? -19.541 18.032  22.939  1.00 93.51 135 A 1 
ATOM 1063  N N   . ALA A 1 136 ? -14.928 15.817  26.069  1.00 96.54 136 A 1 
ATOM 1064  C CA  . ALA A 1 136 ? -14.043 16.812  25.500  1.00 96.46 136 A 1 
ATOM 1065  C C   . ALA A 1 136 ? -14.761 17.708  24.491  1.00 96.37 136 A 1 
ATOM 1066  O O   . ALA A 1 136 ? -15.686 17.287  23.801  1.00 94.99 136 A 1 
ATOM 1067  C CB  . ALA A 1 136 ? -12.822 16.126  24.883  1.00 95.79 136 A 1 
ATOM 1068  N N   . ILE A 1 137 ? -14.306 18.963  24.388  1.00 96.08 137 A 1 
ATOM 1069  C CA  . ILE A 1 137 ? -14.709 19.886  23.334  1.00 96.21 137 A 1 
ATOM 1070  C C   . ILE A 1 137 ? -13.477 20.578  22.759  1.00 96.27 137 A 1 
ATOM 1071  O O   . ILE A 1 137 ? -12.536 20.911  23.479  1.00 95.27 137 A 1 
ATOM 1072  C CB  . ILE A 1 137 ? -15.809 20.845  23.839  1.00 95.46 137 A 1 
ATOM 1073  C CG1 . ILE A 1 137 ? -16.534 21.512  22.666  1.00 90.32 137 A 1 
ATOM 1074  C CG2 . ILE A 1 137 ? -15.262 21.883  24.836  1.00 89.29 137 A 1 
ATOM 1075  C CD1 . ILE A 1 137 ? -17.859 22.180  23.078  1.00 87.08 137 A 1 
ATOM 1076  N N   . SER A 1 138 ? -13.462 20.784  21.422  1.00 95.29 138 A 1 
ATOM 1077  C CA  . SER A 1 138 ? -12.314 21.291  20.676  1.00 94.85 138 A 1 
ATOM 1078  C C   . SER A 1 138 ? -12.676 22.573  19.908  1.00 94.77 138 A 1 
ATOM 1079  O O   . SER A 1 138 ? -12.843 22.539  18.688  1.00 92.98 138 A 1 
ATOM 1080  C CB  . SER A 1 138 ? -11.780 20.178  19.772  1.00 93.71 138 A 1 
ATOM 1081  O OG  . SER A 1 138 ? -10.454 20.451  19.364  1.00 84.30 138 A 1 
ATOM 1082  N N   . PRO A 1 139 ? -12.814 23.722  20.590  1.00 95.10 139 A 1 
ATOM 1083  C CA  . PRO A 1 139 ? -13.312 24.955  19.969  1.00 94.94 139 A 1 
ATOM 1084  C C   . PRO A 1 139 ? -12.254 25.723  19.164  1.00 94.44 139 A 1 
ATOM 1085  O O   . PRO A 1 139 ? -12.559 26.740  18.555  1.00 91.51 139 A 1 
ATOM 1086  C CB  . PRO A 1 139 ? -13.847 25.770  21.149  1.00 94.58 139 A 1 
ATOM 1087  C CG  . PRO A 1 139 ? -12.885 25.404  22.279  1.00 93.50 139 A 1 
ATOM 1088  C CD  . PRO A 1 139 ? -12.601 23.921  22.023  1.00 95.11 139 A 1 
ATOM 1089  N N   . GLY A 1 140 ? -11.012 25.285  19.170  1.00 93.52 140 A 1 
ATOM 1090  C CA  . GLY A 1 140 ? -9.853  26.062  18.715  1.00 93.21 140 A 1 
ATOM 1091  C C   . GLY A 1 140 ? -9.800  26.417  17.225  1.00 93.32 140 A 1 
ATOM 1092  O O   . GLY A 1 140 ? -9.021  27.290  16.850  1.00 90.08 140 A 1 
ATOM 1093  N N   . LEU A 1 141 ? -10.610 25.788  16.366  1.00 92.46 141 A 1 
ATOM 1094  C CA  . LEU A 1 141 ? -10.599 26.077  14.924  1.00 91.17 141 A 1 
ATOM 1095  C C   . LEU A 1 141 ? -11.066 27.502  14.606  1.00 90.98 141 A 1 
ATOM 1096  O O   . LEU A 1 141 ? -10.440 28.178  13.787  1.00 87.42 141 A 1 
ATOM 1097  C CB  . LEU A 1 141 ? -11.474 25.048  14.180  1.00 89.37 141 A 1 
ATOM 1098  C CG  . LEU A 1 141 ? -10.856 23.639  14.082  1.00 86.55 141 A 1 
ATOM 1099  C CD1 . LEU A 1 141 ? -11.880 22.681  13.482  1.00 80.94 141 A 1 
ATOM 1100  C CD2 . LEU A 1 141 ? -9.612  23.621  13.193  1.00 80.18 141 A 1 
ATOM 1101  N N   . ASP A 1 142 ? -12.146 27.953  15.244  1.00 91.18 142 A 1 
ATOM 1102  C CA  . ASP A 1 142 ? -12.856 29.174  14.859  1.00 91.35 142 A 1 
ATOM 1103  C C   . ASP A 1 142 ? -13.364 30.031  16.034  1.00 92.22 142 A 1 
ATOM 1104  O O   . ASP A 1 142 ? -14.092 30.995  15.830  1.00 89.20 142 A 1 
ATOM 1105  C CB  . ASP A 1 142 ? -14.002 28.779  13.902  1.00 88.57 142 A 1 
ATOM 1106  C CG  . ASP A 1 142 ? -15.177 28.087  14.590  1.00 88.38 142 A 1 
ATOM 1107  O OD1 . ASP A 1 142 ? -15.014 27.574  15.717  1.00 80.72 142 A 1 
ATOM 1108  O OD2 . ASP A 1 142 ? -16.284 28.109  14.008  1.00 82.96 142 A 1 
ATOM 1109  N N   . ILE A 1 143 ? -12.953 29.728  17.260  1.00 92.53 143 A 1 
ATOM 1110  C CA  . ILE A 1 143 ? -13.315 30.530  18.425  1.00 93.93 143 A 1 
ATOM 1111  C C   . ILE A 1 143 ? -12.645 31.911  18.391  1.00 93.92 143 A 1 
ATOM 1112  O O   . ILE A 1 143 ? -11.464 32.038  18.081  1.00 92.45 143 A 1 
ATOM 1113  C CB  . ILE A 1 143 ? -13.033 29.761  19.734  1.00 94.16 143 A 1 
ATOM 1114  C CG1 . ILE A 1 143 ? -13.661 30.485  20.945  1.00 92.09 143 A 1 
ATOM 1115  C CG2 . ILE A 1 143 ? -11.530 29.521  19.966  1.00 91.31 143 A 1 
ATOM 1116  C CD1 . ILE A 1 143 ? -13.698 29.642  22.223  1.00 89.72 143 A 1 
ATOM 1117  N N   . THR A 1 144 ? -13.396 32.934  18.781  1.00 93.37 144 A 1 
ATOM 1118  C CA  . THR A 1 144 ? -12.863 34.246  19.164  1.00 93.80 144 A 1 
ATOM 1119  C C   . THR A 1 144 ? -12.802 34.329  20.690  1.00 94.18 144 A 1 
ATOM 1120  O O   . THR A 1 144 ? -13.821 34.521  21.346  1.00 92.77 144 A 1 
ATOM 1121  C CB  . THR A 1 144 ? -13.707 35.389  18.585  1.00 92.89 144 A 1 
ATOM 1122  O OG1 . THR A 1 144 ? -13.714 35.339  17.176  1.00 85.49 144 A 1 
ATOM 1123  C CG2 . THR A 1 144 ? -13.146 36.755  18.965  1.00 85.18 144 A 1 
ATOM 1124  N N   . PHE A 1 145 ? -11.618 34.178  21.266  1.00 94.59 145 A 1 
ATOM 1125  C CA  . PHE A 1 145 ? -11.422 34.062  22.720  1.00 94.79 145 A 1 
ATOM 1126  C C   . PHE A 1 145 ? -11.856 35.317  23.499  1.00 94.82 145 A 1 
ATOM 1127  O O   . PHE A 1 145 ? -12.306 35.216  24.639  1.00 92.82 145 A 1 
ATOM 1128  C CB  . PHE A 1 145 ? -9.951  33.776  23.009  1.00 94.17 145 A 1 
ATOM 1129  C CG  . PHE A 1 145 ? -9.446  32.436  22.526  1.00 94.75 145 A 1 
ATOM 1130  C CD1 . PHE A 1 145 ? -9.569  31.304  23.348  1.00 89.81 145 A 1 
ATOM 1131  C CD2 . PHE A 1 145 ? -8.828  32.309  21.270  1.00 89.98 145 A 1 
ATOM 1132  C CE1 . PHE A 1 145 ? -9.074  30.061  22.932  1.00 89.18 145 A 1 
ATOM 1133  C CE2 . PHE A 1 145 ? -8.327  31.063  20.842  1.00 89.12 145 A 1 
ATOM 1134  C CZ  . PHE A 1 145 ? -8.454  29.942  21.674  1.00 92.53 145 A 1 
ATOM 1135  N N   . SER A 1 146 ? -11.716 36.495  22.894  1.00 93.76 146 A 1 
ATOM 1136  C CA  . SER A 1 146 ? -12.039 37.786  23.505  1.00 93.45 146 A 1 
ATOM 1137  C C   . SER A 1 146 ? -13.534 38.122  23.502  1.00 93.63 146 A 1 
ATOM 1138  O O   . SER A 1 146 ? -13.945 39.052  24.197  1.00 91.22 146 A 1 
ATOM 1139  C CB  . SER A 1 146 ? -11.247 38.886  22.804  1.00 92.50 146 A 1 
ATOM 1140  O OG  . SER A 1 146 ? -11.507 38.902  21.419  1.00 89.34 146 A 1 
ATOM 1141  N N   . ASN A 1 147 ? -14.360 37.381  22.744  1.00 93.57 147 A 1 
ATOM 1142  C CA  . ASN A 1 147 ? -15.784 37.681  22.639  1.00 93.74 147 A 1 
ATOM 1143  C C   . ASN A 1 147 ? -16.586 36.971  23.747  1.00 93.72 147 A 1 
ATOM 1144  O O   . ASN A 1 147 ? -16.686 35.743  23.747  1.00 92.76 147 A 1 
ATOM 1145  C CB  . ASN A 1 147 ? -16.262 37.340  21.221  1.00 92.83 147 A 1 
ATOM 1146  C CG  . ASN A 1 147 ? -17.696 37.801  20.959  1.00 93.16 147 A 1 
ATOM 1147  O OD1 . ASN A 1 147 ? -18.546 37.865  21.831  1.00 87.06 147 A 1 
ATOM 1148  N ND2 . ASN A 1 147 ? -18.002 38.128  19.729  1.00 86.20 147 A 1 
ATOM 1149  N N   . PRO A 1 148 ? -17.257 37.713  24.637  1.00 93.86 148 A 1 
ATOM 1150  C CA  . PRO A 1 148 ? -18.029 37.106  25.716  1.00 93.53 148 A 1 
ATOM 1151  C C   . PRO A 1 148 ? -19.158 36.172  25.248  1.00 94.01 148 A 1 
ATOM 1152  O O   . PRO A 1 148 ? -19.566 35.277  25.993  1.00 92.30 148 A 1 
ATOM 1153  C CB  . PRO A 1 148 ? -18.607 38.288  26.519  1.00 92.16 148 A 1 
ATOM 1154  C CG  . PRO A 1 148 ? -17.635 39.422  26.226  1.00 89.58 148 A 1 
ATOM 1155  C CD  . PRO A 1 148 ? -17.211 39.159  24.786  1.00 93.05 148 A 1 
ATOM 1156  N N   . LYS A 1 149 ? -19.681 36.368  24.030  1.00 93.96 149 A 1 
ATOM 1157  C CA  . LYS A 1 149 ? -20.699 35.474  23.451  1.00 93.50 149 A 1 
ATOM 1158  C C   . LYS A 1 149 ? -20.140 34.077  23.179  1.00 94.09 149 A 1 
ATOM 1159  O O   . LYS A 1 149 ? -20.854 33.104  23.392  1.00 92.20 149 A 1 
ATOM 1160  C CB  . LYS A 1 149 ? -21.297 36.059  22.160  1.00 92.29 149 A 1 
ATOM 1161  C CG  . LYS A 1 149 ? -22.165 37.315  22.367  1.00 84.00 149 A 1 
ATOM 1162  C CD  . LYS A 1 149 ? -22.842 37.677  21.033  1.00 78.92 149 A 1 
ATOM 1163  C CE  . LYS A 1 149 ? -23.807 38.865  21.160  1.00 68.24 149 A 1 
ATOM 1164  N NZ  . LYS A 1 149 ? -24.565 39.084  19.895  1.00 60.25 149 A 1 
ATOM 1165  N N   . GLU A 1 150 ? -18.884 33.980  22.763  1.00 93.72 150 A 1 
ATOM 1166  C CA  . GLU A 1 150 ? -18.198 32.700  22.547  1.00 94.07 150 A 1 
ATOM 1167  C C   . GLU A 1 150 ? -18.042 31.941  23.861  1.00 94.81 150 A 1 
ATOM 1168  O O   . GLU A 1 150 ? -18.465 30.791  23.976  1.00 93.86 150 A 1 
ATOM 1169  C CB  . GLU A 1 150 ? -16.820 32.946  21.920  1.00 92.88 150 A 1 
ATOM 1170  C CG  . GLU A 1 150 ? -16.887 33.518  20.499  1.00 90.60 150 A 1 
ATOM 1171  C CD  . GLU A 1 150 ? -17.224 32.435  19.491  1.00 91.94 150 A 1 
ATOM 1172  O OE1 . GLU A 1 150 ? -18.405 32.012  19.431  1.00 84.41 150 A 1 
ATOM 1173  O OE2 . GLU A 1 150 ? -16.321 31.975  18.785  1.00 86.23 150 A 1 
ATOM 1174  N N   . VAL A 1 151 ? -17.552 32.617  24.894  1.00 94.91 151 A 1 
ATOM 1175  C CA  . VAL A 1 151 ? -17.423 32.037  26.230  1.00 95.39 151 A 1 
ATOM 1176  C C   . VAL A 1 151 ? -18.793 31.596  26.763  1.00 95.84 151 A 1 
ATOM 1177  O O   . VAL A 1 151 ? -18.942 30.491  27.283  1.00 94.99 151 A 1 
ATOM 1178  C CB  . VAL A 1 151 ? -16.764 33.020  27.210  1.00 94.52 151 A 1 
ATOM 1179  C CG1 . VAL A 1 151 ? -16.522 32.345  28.559  1.00 88.56 151 A 1 
ATOM 1180  C CG2 . VAL A 1 151 ? -15.412 33.532  26.692  1.00 88.76 151 A 1 
ATOM 1181  N N   . SER A 1 152 ? -19.838 32.427  26.595  1.00 95.23 152 A 1 
ATOM 1182  C CA  . SER A 1 152 ? -21.197 32.080  26.994  1.00 95.18 152 A 1 
ATOM 1183  C C   . SER A 1 152 ? -21.743 30.875  26.216  1.00 95.51 152 A 1 
ATOM 1184  O O   . SER A 1 152 ? -22.487 30.077  26.786  1.00 94.37 152 A 1 
ATOM 1185  C CB  . SER A 1 152 ? -22.129 33.269  26.796  1.00 94.18 152 A 1 
ATOM 1186  O OG  . SER A 1 152 ? -23.445 32.946  27.214  1.00 80.31 152 A 1 
ATOM 1187  N N   . THR A 1 153 ? -21.398 30.743  24.944  1.00 95.18 153 A 1 
ATOM 1188  C CA  . THR A 1 153 ? -21.807 29.602  24.114  1.00 94.99 153 A 1 
ATOM 1189  C C   . THR A 1 153 ? -21.117 28.325  24.573  1.00 95.55 153 A 1 
ATOM 1190  O O   . THR A 1 153 ? -21.781 27.302  24.744  1.00 94.64 153 A 1 
ATOM 1191  C CB  . THR A 1 153 ? -21.538 29.876  22.628  1.00 94.07 153 A 1 
ATOM 1192  O OG1 . THR A 1 153 ? -22.278 31.011  22.245  1.00 87.09 153 A 1 
ATOM 1193  C CG2 . THR A 1 153 ? -21.982 28.721  21.728  1.00 86.63 153 A 1 
ATOM 1194  N N   . LEU A 1 154 ? -19.822 28.393  24.858  1.00 95.39 154 A 1 
ATOM 1195  C CA  . LEU A 1 154 ? -19.064 27.269  25.387  1.00 95.83 154 A 1 
ATOM 1196  C C   . LEU A 1 154 ? -19.598 26.814  26.751  1.00 96.33 154 A 1 
ATOM 1197  O O   . LEU A 1 154 ? -19.828 25.616  26.942  1.00 95.77 154 A 1 
ATOM 1198  C CB  . LEU A 1 154 ? -17.570 27.667  25.435  1.00 95.66 154 A 1 
ATOM 1199  C CG  . LEU A 1 154 ? -16.629 26.522  25.832  1.00 93.53 154 A 1 
ATOM 1200  C CD1 . LEU A 1 154 ? -16.692 25.347  24.863  1.00 88.47 154 A 1 
ATOM 1201  C CD2 . LEU A 1 154 ? -15.188 27.023  25.843  1.00 88.44 154 A 1 
ATOM 1202  N N   . LYS A 1 155 ? -19.885 27.742  27.650  1.00 95.97 155 A 1 
ATOM 1203  C CA  . LYS A 1 155 ? -20.542 27.458  28.941  1.00 96.17 155 A 1 
ATOM 1204  C C   . LYS A 1 155 ? -21.873 26.729  28.728  1.00 95.89 155 A 1 
ATOM 1205  O O   . LYS A 1 155 ? -22.059 25.639  29.246  1.00 95.18 155 A 1 
ATOM 1206  C CB  . LYS A 1 155 ? -20.748 28.751  29.737  1.00 96.17 155 A 1 
ATOM 1207  C CG  . LYS A 1 155 ? -19.432 29.287  30.317  1.00 95.10 155 A 1 
ATOM 1208  C CD  . LYS A 1 155 ? -19.617 30.648  30.993  1.00 94.06 155 A 1 
ATOM 1209  C CE  . LYS A 1 155 ? -18.252 31.131  31.514  1.00 91.32 155 A 1 
ATOM 1210  N NZ  . LYS A 1 155 ? -18.304 32.500  32.067  1.00 86.71 155 A 1 
ATOM 1211  N N   . ARG A 1 156 ? -22.753 27.295  27.902  1.00 96.33 156 A 1 
ATOM 1212  C CA  . ARG A 1 156 ? -24.072 26.715  27.612  1.00 95.84 156 A 1 
ATOM 1213  C C   . ARG A 1 156 ? -23.977 25.313  26.988  1.00 96.12 156 A 1 
ATOM 1214  O O   . ARG A 1 156 ? -24.796 24.465  27.316  1.00 94.69 156 A 1 
ATOM 1215  C CB  . ARG A 1 156 ? -24.832 27.685  26.697  1.00 94.37 156 A 1 
ATOM 1216  C CG  . ARG A 1 156 ? -26.306 27.271  26.487  1.00 84.36 156 A 1 
ATOM 1217  C CD  . ARG A 1 156 ? -27.047 28.254  25.585  1.00 81.64 156 A 1 
ATOM 1218  N NE  . ARG A 1 156 ? -26.501 28.270  24.215  1.00 70.86 156 A 1 
ATOM 1219  C CZ  . ARG A 1 156 ? -27.155 28.020  23.081  1.00 64.11 156 A 1 
ATOM 1220  N NH1 . ARG A 1 156 ? -28.432 27.786  23.038  1.00 57.73 156 A 1 
ATOM 1221  N NH2 . ARG A 1 156 ? -26.520 27.977  21.944  1.00 55.05 156 A 1 
ATOM 1222  N N   . LYS A 1 157 ? -22.992 25.058  26.120  1.00 95.63 157 A 1 
ATOM 1223  C CA  . LYS A 1 157 ? -22.754 23.737  25.527  1.00 95.86 157 A 1 
ATOM 1224  C C   . LYS A 1 157 ? -22.345 22.718  26.593  1.00 96.58 157 A 1 
ATOM 1225  O O   . LYS A 1 157 ? -22.879 21.615  26.616  1.00 95.68 157 A 1 
ATOM 1226  C CB  . LYS A 1 157 ? -21.708 23.867  24.403  1.00 94.54 157 A 1 
ATOM 1227  C CG  . LYS A 1 157 ? -21.369 22.553  23.679  1.00 92.02 157 A 1 
ATOM 1228  C CD  . LYS A 1 157 ? -22.556 21.945  22.927  1.00 90.41 157 A 1 
ATOM 1229  C CE  . LYS A 1 157 ? -22.172 20.703  22.134  1.00 89.68 157 A 1 
ATOM 1230  N NZ  . LYS A 1 157 ? -21.396 21.022  20.913  1.00 88.34 157 A 1 
ATOM 1231  N N   . LEU A 1 158 ? -21.442 23.088  27.485  1.00 96.08 158 A 1 
ATOM 1232  C CA  . LEU A 1 158 ? -21.002 22.209  28.569  1.00 96.36 158 A 1 
ATOM 1233  C C   . LEU A 1 158 ? -22.075 22.032  29.656  1.00 96.45 158 A 1 
ATOM 1234  O O   . LEU A 1 158 ? -22.179 20.945  30.219  1.00 95.33 158 A 1 
ATOM 1235  C CB  . LEU A 1 158 ? -19.670 22.729  29.137  1.00 96.20 158 A 1 
ATOM 1236  C CG  . LEU A 1 158 ? -18.504 22.685  28.130  1.00 95.23 158 A 1 
ATOM 1237  C CD1 . LEU A 1 158 ? -17.257 23.289  28.773  1.00 91.21 158 A 1 
ATOM 1238  C CD2 . LEU A 1 158 ? -18.148 21.269  27.684  1.00 90.84 158 A 1 
ATOM 1239  N N   . ASP A 1 159 ? -22.935 23.028  29.886  1.00 96.34 159 A 1 
ATOM 1240  C CA  . ASP A 1 159 ? -24.125 22.894  30.732  1.00 96.16 159 A 1 
ATOM 1241  C C   . ASP A 1 159 ? -25.084 21.828  30.174  1.00 96.26 159 A 1 
ATOM 1242  O O   . ASP A 1 159 ? -25.578 20.999  30.928  1.00 94.74 159 A 1 
ATOM 1243  C CB  . ASP A 1 159 ? -24.882 24.220  30.844  1.00 95.36 159 A 1 
ATOM 1244  C CG  . ASP A 1 159 ? -24.187 25.302  31.672  1.00 92.11 159 A 1 
ATOM 1245  O OD1 . ASP A 1 159 ? -23.385 24.961  32.561  1.00 86.56 159 A 1 
ATOM 1246  O OD2 . ASP A 1 159 ? -24.511 26.488  31.441  1.00 86.65 159 A 1 
ATOM 1247  N N   . GLN A 1 160 ? -25.307 21.824  28.862  1.00 95.37 160 A 1 
ATOM 1248  C CA  . GLN A 1 160 ? -26.140 20.793  28.231  1.00 95.42 160 A 1 
ATOM 1249  C C   . GLN A 1 160 ? -25.575 19.394  28.502  1.00 95.66 160 A 1 
ATOM 1250  O O   . GLN A 1 160 ? -26.306 18.508  28.944  1.00 94.82 160 A 1 
ATOM 1251  C CB  . GLN A 1 160 ? -26.242 21.061  26.714  1.00 95.20 160 A 1 
ATOM 1252  C CG  . GLN A 1 160 ? -27.321 20.181  26.065  1.00 94.18 160 A 1 
ATOM 1253  C CD  . GLN A 1 160 ? -27.321 20.198  24.536  1.00 94.29 160 A 1 
ATOM 1254  O OE1 . GLN A 1 160 ? -26.312 20.404  23.885  1.00 89.30 160 A 1 
ATOM 1255  N NE2 . GLN A 1 160 ? -28.449 19.945  23.915  1.00 86.96 160 A 1 
ATOM 1256  N N   . VAL A 1 161 ? -24.272 19.206  28.296  1.00 95.92 161 A 1 
ATOM 1257  C CA  . VAL A 1 161 ? -23.612 17.907  28.548  1.00 96.09 161 A 1 
ATOM 1258  C C   . VAL A 1 161 ? -23.596 17.565  30.046  1.00 96.21 161 A 1 
ATOM 1259  O O   . VAL A 1 161 ? -23.713 16.395  30.412  1.00 95.39 161 A 1 
ATOM 1260  C CB  . VAL A 1 161 ? -22.205 17.881  27.928  1.00 95.65 161 A 1 
ATOM 1261  C CG1 . VAL A 1 161 ? -21.528 16.524  28.125  1.00 91.84 161 A 1 
ATOM 1262  C CG2 . VAL A 1 161 ? -22.262 18.136  26.415  1.00 91.46 161 A 1 
ATOM 1263  N N   . SER A 1 162 ? -23.537 18.554  30.931  1.00 96.18 162 A 1 
ATOM 1264  C CA  . SER A 1 162 ? -23.686 18.345  32.374  1.00 95.94 162 A 1 
ATOM 1265  C C   . SER A 1 162 ? -25.069 17.798  32.728  1.00 95.81 162 A 1 
ATOM 1266  O O   . SER A 1 162 ? -25.179 16.918  33.587  1.00 94.40 162 A 1 
ATOM 1267  C CB  . SER A 1 162 ? -23.451 19.646  33.152  1.00 95.23 162 A 1 
ATOM 1268  O OG  . SER A 1 162 ? -22.159 20.163  32.913  1.00 82.58 162 A 1 
ATOM 1269  N N   . GLN A 1 163 ? -26.111 18.259  32.054  1.00 95.94 163 A 1 
ATOM 1270  C CA  . GLN A 1 163 ? -27.479 17.759  32.234  1.00 95.88 163 A 1 
ATOM 1271  C C   . GLN A 1 163 ? -27.641 16.305  31.761  1.00 96.01 163 A 1 
ATOM 1272  O O   . GLN A 1 163 ? -28.470 15.589  32.314  1.00 94.21 163 A 1 
ATOM 1273  C CB  . GLN A 1 163 ? -28.470 18.665  31.492  1.00 94.87 163 A 1 
ATOM 1274  C CG  . GLN A 1 163 ? -28.589 20.059  32.125  1.00 88.99 163 A 1 
ATOM 1275  C CD  . GLN A 1 163 ? -29.421 21.032  31.278  1.00 82.71 163 A 1 
ATOM 1276  O OE1 . GLN A 1 163 ? -30.053 20.684  30.298  1.00 73.52 163 A 1 
ATOM 1277  N NE2 . GLN A 1 163 ? -29.441 22.294  31.639  1.00 69.54 163 A 1 
ATOM 1278  N N   . PHE A 1 164 ? -26.807 15.835  30.834  1.00 95.59 164 A 1 
ATOM 1279  C CA  . PHE A 1 164 ? -26.769 14.418  30.462  1.00 95.60 164 A 1 
ATOM 1280  C C   . PHE A 1 164 ? -26.171 13.522  31.561  1.00 95.90 164 A 1 
ATOM 1281  O O   . PHE A 1 164 ? -26.164 12.290  31.445  1.00 93.71 164 A 1 
ATOM 1282  C CB  . PHE A 1 164 ? -25.997 14.236  29.144  1.00 95.36 164 A 1 
ATOM 1283  C CG  . PHE A 1 164 ? -26.406 15.109  27.984  1.00 95.76 164 A 1 
ATOM 1284  C CD1 . PHE A 1 164 ? -27.678 15.705  27.906  1.00 91.23 164 A 1 
ATOM 1285  C CD2 . PHE A 1 164 ? -25.487 15.341  26.936  1.00 91.22 164 A 1 
ATOM 1286  C CE1 . PHE A 1 164 ? -28.017 16.526  26.823  1.00 90.39 164 A 1 
ATOM 1287  C CE2 . PHE A 1 164 ? -25.825 16.149  25.852  1.00 90.32 164 A 1 
ATOM 1288  C CZ  . PHE A 1 164 ? -27.092 16.756  25.790  1.00 92.94 164 A 1 
ATOM 1289  N N   . GLY A 1 165 ? -25.683 14.117  32.639  1.00 95.39 165 A 1 
ATOM 1290  C CA  . GLY A 1 165 ? -25.059 13.438  33.772  1.00 95.26 165 A 1 
ATOM 1291  C C   . GLY A 1 165 ? -23.533 13.406  33.727  1.00 95.84 165 A 1 
ATOM 1292  O O   . GLY A 1 165 ? -22.932 12.799  34.619  1.00 93.30 165 A 1 
ATOM 1293  N N   . CYS A 1 166 ? -22.902 14.056  32.758  1.00 95.39 166 A 1 
ATOM 1294  C CA  . CYS A 1 166 ? -21.455 14.197  32.711  1.00 95.95 166 A 1 
ATOM 1295  C C   . CYS A 1 166 ? -20.959 15.110  33.843  1.00 95.83 166 A 1 
ATOM 1296  O O   . CYS A 1 166 ? -21.567 16.134  34.141  1.00 94.49 166 A 1 
ATOM 1297  C CB  . CYS A 1 166 ? -21.030 14.715  31.335  1.00 95.37 166 A 1 
ATOM 1298  S SG  . CYS A 1 166 ? -19.233 14.578  31.164  1.00 94.61 166 A 1 
ATOM 1299  N N   . ARG A 1 167 ? -19.840 14.737  34.476  1.00 96.15 167 A 1 
ATOM 1300  C CA  . ARG A 1 167 ? -19.228 15.519  35.567  1.00 95.43 167 A 1 
ATOM 1301  C C   . ARG A 1 167 ? -17.790 15.947  35.285  1.00 96.18 167 A 1 
ATOM 1302  O O   . ARG A 1 167 ? -17.293 16.852  35.940  1.00 92.69 167 A 1 
ATOM 1303  C CB  . ARG A 1 167 ? -19.289 14.728  36.869  1.00 93.13 167 A 1 
ATOM 1304  C CG  . ARG A 1 167 ? -20.737 14.475  37.318  1.00 85.04 167 A 1 
ATOM 1305  C CD  . ARG A 1 167 ? -20.845 14.472  38.824  1.00 74.59 167 A 1 
ATOM 1306  N NE  . ARG A 1 167 ? -22.218 14.234  39.271  1.00 64.79 167 A 1 
ATOM 1307  C CZ  . ARG A 1 167 ? -22.719 14.553  40.451  1.00 54.97 167 A 1 
ATOM 1308  N NH1 . ARG A 1 167 ? -22.004 15.134  41.373  1.00 48.90 167 A 1 
ATOM 1309  N NH2 . ARG A 1 167 ? -23.970 14.289  40.728  1.00 48.54 167 A 1 
ATOM 1310  N N   . SER A 1 168 ? -17.147 15.298  34.340  1.00 95.91 168 A 1 
ATOM 1311  C CA  . SER A 1 168 ? -15.744 15.483  34.002  1.00 96.60 168 A 1 
ATOM 1312  C C   . SER A 1 168 ? -15.627 15.985  32.566  1.00 96.92 168 A 1 
ATOM 1313  O O   . SER A 1 168 ? -16.326 15.493  31.680  1.00 95.72 168 A 1 
ATOM 1314  C CB  . SER A 1 168 ? -14.988 14.171  34.195  1.00 95.92 168 A 1 
ATOM 1315  O OG  . SER A 1 168 ? -15.173 13.692  35.518  1.00 92.19 168 A 1 
ATOM 1316  N N   . PHE A 1 169 ? -14.754 16.965  32.334  1.00 96.99 169 A 1 
ATOM 1317  C CA  . PHE A 1 169 ? -14.672 17.677  31.060  1.00 97.11 169 A 1 
ATOM 1318  C C   . PHE A 1 169 ? -13.231 17.854  30.599  1.00 97.23 169 A 1 
ATOM 1319  O O   . PHE A 1 169 ? -12.288 17.799  31.391  1.00 95.85 169 A 1 
ATOM 1320  C CB  . PHE A 1 169 ? -15.393 19.031  31.188  1.00 96.80 169 A 1 
ATOM 1321  C CG  . PHE A 1 169 ? -16.860 18.918  31.499  1.00 97.05 169 A 1 
ATOM 1322  C CD1 . PHE A 1 169 ? -17.798 18.734  30.467  1.00 93.37 169 A 1 
ATOM 1323  C CD2 . PHE A 1 169 ? -17.307 18.940  32.833  1.00 93.25 169 A 1 
ATOM 1324  C CE1 . PHE A 1 169 ? -19.156 18.571  30.753  1.00 92.22 169 A 1 
ATOM 1325  C CE2 . PHE A 1 169 ? -18.663 18.777  33.131  1.00 92.32 169 A 1 
ATOM 1326  C CZ  . PHE A 1 169 ? -19.593 18.584  32.092  1.00 94.53 169 A 1 
ATOM 1327  N N   . ALA A 1 170 ? -13.066 18.125  29.308  1.00 97.07 170 A 1 
ATOM 1328  C CA  . ALA A 1 170 ? -11.793 18.500  28.722  1.00 97.07 170 A 1 
ATOM 1329  C C   . ALA A 1 170 ? -11.950 19.603  27.668  1.00 97.07 170 A 1 
ATOM 1330  O O   . ALA A 1 170 ? -12.899 19.604  26.887  1.00 95.99 170 A 1 
ATOM 1331  C CB  . ALA A 1 170 ? -11.111 17.256  28.147  1.00 96.58 170 A 1 
ATOM 1332  N N   . LEU A 1 171 ? -10.999 20.527  27.633  1.00 96.84 171 A 1 
ATOM 1333  C CA  . LEU A 1 171 ? -10.821 21.495  26.544  1.00 96.81 171 A 1 
ATOM 1334  C C   . LEU A 1 171 ? -9.576  21.125  25.742  1.00 96.90 171 A 1 
ATOM 1335  O O   . LEU A 1 171 ? -8.477  21.064  26.288  1.00 95.37 171 A 1 
ATOM 1336  C CB  . LEU A 1 171 ? -10.743 22.915  27.120  1.00 95.78 171 A 1 
ATOM 1337  C CG  . LEU A 1 171 ? -12.118 23.599  27.194  1.00 90.85 171 A 1 
ATOM 1338  C CD1 . LEU A 1 171 ? -12.067 24.798  28.138  1.00 82.63 171 A 1 
ATOM 1339  C CD2 . LEU A 1 171 ? -12.555 24.125  25.833  1.00 82.37 171 A 1 
ATOM 1340  N N   . LEU A 1 172 ? -9.757  20.895  24.437  1.00 96.03 172 A 1 
ATOM 1341  C CA  . LEU A 1 172 ? -8.685  20.483  23.544  1.00 95.75 172 A 1 
ATOM 1342  C C   . LEU A 1 172 ? -8.318  21.626  22.589  1.00 95.40 172 A 1 
ATOM 1343  O O   . LEU A 1 172 ? -9.179  22.172  21.907  1.00 94.13 172 A 1 
ATOM 1344  C CB  . LEU A 1 172 ? -9.077  19.205  22.775  1.00 95.40 172 A 1 
ATOM 1345  C CG  . LEU A 1 172 ? -9.653  18.047  23.616  1.00 94.63 172 A 1 
ATOM 1346  C CD1 . LEU A 1 172 ? -9.905  16.847  22.709  1.00 90.62 172 A 1 
ATOM 1347  C CD2 . LEU A 1 172 ? -8.733  17.594  24.734  1.00 90.59 172 A 1 
ATOM 1348  N N   . PHE A 1 173 ? -7.025  21.953  22.529  1.00 95.53 173 A 1 
ATOM 1349  C CA  . PHE A 1 173 ? -6.451  22.921  21.596  1.00 95.39 173 A 1 
ATOM 1350  C C   . PHE A 1 173 ? -5.341  22.296  20.738  1.00 94.58 173 A 1 
ATOM 1351  O O   . PHE A 1 173 ? -4.407  22.979  20.308  1.00 92.01 173 A 1 
ATOM 1352  C CB  . PHE A 1 173 ? -5.993  24.160  22.366  1.00 95.31 173 A 1 
ATOM 1353  C CG  . PHE A 1 173 ? -7.090  24.909  23.089  1.00 95.86 173 A 1 
ATOM 1354  C CD1 . PHE A 1 173 ? -8.006  25.695  22.367  1.00 92.16 173 A 1 
ATOM 1355  C CD2 . PHE A 1 173 ? -7.214  24.824  24.482  1.00 92.41 173 A 1 
ATOM 1356  C CE1 . PHE A 1 173 ? -9.025  26.395  23.023  1.00 91.80 173 A 1 
ATOM 1357  C CE2 . PHE A 1 173 ? -8.234  25.522  25.154  1.00 91.87 173 A 1 
ATOM 1358  C CZ  . PHE A 1 173 ? -9.138  26.311  24.423  1.00 94.70 173 A 1 
ATOM 1359  N N   . ASP A 1 174 ? -5.432  21.002  20.497  1.00 93.15 174 A 1 
ATOM 1360  C CA  . ASP A 1 174 ? -4.551  20.245  19.613  1.00 91.62 174 A 1 
ATOM 1361  C C   . ASP A 1 174 ? -4.885  20.463  18.126  1.00 90.10 174 A 1 
ATOM 1362  O O   . ASP A 1 174 ? -6.005  20.810  17.765  1.00 86.10 174 A 1 
ATOM 1363  C CB  . ASP A 1 174 ? -4.610  18.749  19.992  1.00 89.70 174 A 1 
ATOM 1364  C CG  . ASP A 1 174 ? -5.978  18.097  19.774  1.00 88.62 174 A 1 
ATOM 1365  O OD1 . ASP A 1 174 ? -6.996  18.652  20.234  1.00 82.16 174 A 1 
ATOM 1366  O OD2 . ASP A 1 174 ? -6.039  17.024  19.142  1.00 82.45 174 A 1 
ATOM 1367  N N   . ASP A 1 175 ? -3.894  20.248  17.270  1.00 86.75 175 A 1 
ATOM 1368  C CA  . ASP A 1 175 ? -4.010  20.286  15.806  1.00 86.46 175 A 1 
ATOM 1369  C C   . ASP A 1 175 ? -4.689  21.558  15.253  1.00 86.60 175 A 1 
ATOM 1370  O O   . ASP A 1 175 ? -5.573  21.501  14.399  1.00 83.67 175 A 1 
ATOM 1371  C CB  . ASP A 1 175 ? -4.634  18.983  15.278  1.00 84.12 175 A 1 
ATOM 1372  C CG  . ASP A 1 175 ? -3.858  17.703  15.645  1.00 80.32 175 A 1 
ATOM 1373  O OD1 . ASP A 1 175 ? -2.640  17.790  15.918  1.00 74.22 175 A 1 
ATOM 1374  O OD2 . ASP A 1 175 ? -4.496  16.620  15.638  1.00 74.29 175 A 1 
ATOM 1375  N N   . ILE A 1 176 ? -4.278  22.730  15.764  1.00 88.37 176 A 1 
ATOM 1376  C CA  . ILE A 1 176 ? -4.742  24.047  15.326  1.00 88.34 176 A 1 
ATOM 1377  C C   . ILE A 1 176 ? -3.571  24.998  15.077  1.00 86.81 176 A 1 
ATOM 1378  O O   . ILE A 1 176 ? -2.512  24.902  15.701  1.00 82.77 176 A 1 
ATOM 1379  C CB  . ILE A 1 176 ? -5.756  24.667  16.314  1.00 88.05 176 A 1 
ATOM 1380  C CG1 . ILE A 1 176 ? -5.145  24.941  17.706  1.00 84.10 176 A 1 
ATOM 1381  C CG2 . ILE A 1 176 ? -7.014  23.776  16.411  1.00 81.19 176 A 1 
ATOM 1382  C CD1 . ILE A 1 176 ? -6.090  25.631  18.695  1.00 82.15 176 A 1 
ATOM 1383  N N   . ASP A 1 177 ? -3.801  25.988  14.194  1.00 88.42 177 A 1 
ATOM 1384  C CA  . ASP A 1 177 ? -2.835  27.055  13.954  1.00 86.76 177 A 1 
ATOM 1385  C C   . ASP A 1 177 ? -2.696  27.988  15.160  1.00 87.57 177 A 1 
ATOM 1386  O O   . ASP A 1 177 ? -3.674  28.397  15.778  1.00 82.09 177 A 1 
ATOM 1387  C CB  . ASP A 1 177 ? -3.240  27.878  12.719  1.00 81.53 177 A 1 
ATOM 1388  C CG  . ASP A 1 177 ? -2.767  27.271  11.402  1.00 71.72 177 A 1 
ATOM 1389  O OD1 . ASP A 1 177 ? -1.667  26.674  11.402  1.00 61.59 177 A 1 
ATOM 1390  O OD2 . ASP A 1 177 ? -3.458  27.504  10.389  1.00 63.71 177 A 1 
ATOM 1391  N N   . HIS A 1 178 ? -1.457  28.419  15.427  1.00 86.76 178 A 1 
ATOM 1392  C CA  . HIS A 1 178 ? -1.131  29.388  16.481  1.00 86.11 178 A 1 
ATOM 1393  C C   . HIS A 1 178 ? -1.655  30.819  16.220  1.00 86.59 178 A 1 
ATOM 1394  O O   . HIS A 1 178 ? -1.450  31.722  17.039  1.00 80.93 178 A 1 
ATOM 1395  C CB  . HIS A 1 178 ? 0.388   29.411  16.696  1.00 81.79 178 A 1 
ATOM 1396  C CG  . HIS A 1 178 ? 0.927   28.192  17.391  1.00 79.28 178 A 1 
ATOM 1397  N ND1 . HIS A 1 178 ? 1.460   28.161  18.662  1.00 67.23 178 A 1 
ATOM 1398  C CD2 . HIS A 1 178 ? 1.031   26.927  16.891  1.00 67.02 178 A 1 
ATOM 1399  C CE1 . HIS A 1 178 ? 1.882   26.915  18.913  1.00 66.17 178 A 1 
ATOM 1400  N NE2 . HIS A 1 178 ? 1.625   26.136  17.861  1.00 66.93 178 A 1 
ATOM 1401  N N   . ASN A 1 179 ? -2.298  31.066  15.074  1.00 86.58 179 A 1 
ATOM 1402  C CA  . ASN A 1 179 ? -2.729  32.400  14.688  1.00 86.38 179 A 1 
ATOM 1403  C C   . ASN A 1 179 ? -4.033  32.809  15.385  1.00 88.16 179 A 1 
ATOM 1404  O O   . ASN A 1 179 ? -5.120  32.332  15.052  1.00 83.15 179 A 1 
ATOM 1405  C CB  . ASN A 1 179 ? -2.817  32.483  13.161  1.00 79.94 179 A 1 
ATOM 1406  C CG  . ASN A 1 179 ? -1.452  32.544  12.506  1.00 70.17 179 A 1 
ATOM 1407  O OD1 . ASN A 1 179 ? -0.540  33.198  12.979  1.00 60.87 179 A 1 
ATOM 1408  N ND2 . ASN A 1 179 ? -1.289  31.901  11.366  1.00 61.27 179 A 1 
ATOM 1409  N N   . MET A 1 180 ? -3.934  33.786  16.289  1.00 88.74 180 A 1 
ATOM 1410  C CA  . MET A 1 180 ? -5.083  34.519  16.813  1.00 89.96 180 A 1 
ATOM 1411  C C   . MET A 1 180 ? -5.596  35.546  15.800  1.00 90.66 180 A 1 
ATOM 1412  O O   . MET A 1 180 ? -4.819  36.116  15.024  1.00 87.72 180 A 1 
ATOM 1413  C CB  . MET A 1 180 ? -4.719  35.227  18.121  1.00 87.36 180 A 1 
ATOM 1414  C CG  . MET A 1 180 ? -4.371  34.272  19.262  1.00 82.69 180 A 1 
ATOM 1415  S SD  . MET A 1 180 ? -4.176  35.100  20.863  1.00 84.32 180 A 1 
ATOM 1416  C CE  . MET A 1 180 ? -2.655  36.036  20.585  1.00 75.30 180 A 1 
ATOM 1417  N N   . CYS A 1 181 ? -6.892  35.854  15.878  1.00 90.38 181 A 1 
ATOM 1418  C CA  . CYS A 1 181 ? -7.488  36.979  15.167  1.00 91.18 181 A 1 
ATOM 1419  C C   . CYS A 1 181 ? -6.995  38.333  15.721  1.00 91.87 181 A 1 
ATOM 1420  O O   . CYS A 1 181 ? -6.301  38.399  16.745  1.00 90.64 181 A 1 
ATOM 1421  C CB  . CYS A 1 181 ? -9.014  36.832  15.193  1.00 89.77 181 A 1 
ATOM 1422  S SG  . CYS A 1 181 ? -9.656  37.141  16.856  1.00 89.58 181 A 1 
ATOM 1423  N N   . ALA A 1 182 ? -7.318  39.412  15.029  1.00 91.83 182 A 1 
ATOM 1424  C CA  . ALA A 1 182 ? -6.882  40.747  15.440  1.00 92.47 182 A 1 
ATOM 1425  C C   . ALA A 1 182 ? -7.482  41.156  16.795  1.00 92.80 182 A 1 
ATOM 1426  O O   . ALA A 1 182 ? -6.748  41.641  17.655  1.00 90.17 182 A 1 
ATOM 1427  C CB  . ALA A 1 182 ? -7.233  41.746  14.331  1.00 91.05 182 A 1 
ATOM 1428  N N   . ALA A 1 183 ? -8.767  40.900  17.012  1.00 92.68 183 A 1 
ATOM 1429  C CA  . ALA A 1 183 ? -9.458  41.195  18.266  1.00 92.79 183 A 1 
ATOM 1430  C C   . ALA A 1 183 ? -8.811  40.482  19.468  1.00 93.21 183 A 1 
ATOM 1431  O O   . ALA A 1 183 ? -8.558  41.108  20.502  1.00 91.05 183 A 1 
ATOM 1432  C CB  . ALA A 1 183 ? -10.931 40.795  18.108  1.00 91.76 183 A 1 
ATOM 1433  N N   . ASP A 1 184 ? -8.455  39.211  19.322  1.00 92.97 184 A 1 
ATOM 1434  C CA  . ASP A 1 184 ? -7.798  38.453  20.388  1.00 93.50 184 A 1 
ATOM 1435  C C   . ASP A 1 184 ? -6.380  38.974  20.677  1.00 93.54 184 A 1 
ATOM 1436  O O   . ASP A 1 184 ? -5.956  39.008  21.832  1.00 91.26 184 A 1 
ATOM 1437  C CB  . ASP A 1 184 ? -7.749  36.968  20.033  1.00 92.82 184 A 1 
ATOM 1438  C CG  . ASP A 1 184 ? -9.103  36.260  20.084  1.00 92.84 184 A 1 
ATOM 1439  O OD1 . ASP A 1 184 ? -10.069 36.820  20.640  1.00 86.99 184 A 1 
ATOM 1440  O OD2 . ASP A 1 184 ? -9.166  35.122  19.579  1.00 88.17 184 A 1 
ATOM 1441  N N   . LYS A 1 185 ? -5.648  39.414  19.638  1.00 92.30 185 A 1 
ATOM 1442  C CA  . LYS A 1 185 ? -4.307  40.003  19.800  1.00 91.96 185 A 1 
ATOM 1443  C C   . LYS A 1 185 ? -4.308  41.317  20.580  1.00 91.76 185 A 1 
ATOM 1444  O O   . LYS A 1 185 ? -3.298  41.647  21.191  1.00 89.03 185 A 1 
ATOM 1445  C CB  . LYS A 1 185 ? -3.642  40.218  18.433  1.00 90.60 185 A 1 
ATOM 1446  C CG  . LYS A 1 185 ? -3.169  38.903  17.817  1.00 86.01 185 A 1 
ATOM 1447  C CD  . LYS A 1 185 ? -2.648  39.122  16.392  1.00 83.68 185 A 1 
ATOM 1448  C CE  . LYS A 1 185 ? -2.204  37.766  15.832  1.00 76.06 185 A 1 
ATOM 1449  N NZ  . LYS A 1 185 ? -1.895  37.824  14.389  1.00 68.05 185 A 1 
ATOM 1450  N N   . GLU A 1 186 ? -5.398  42.062  20.551  1.00 93.22 186 A 1 
ATOM 1451  C CA  . GLU A 1 186 ? -5.539  43.277  21.349  1.00 92.78 186 A 1 
ATOM 1452  C C   . GLU A 1 186 ? -5.793  42.978  22.837  1.00 93.10 186 A 1 
ATOM 1453  O O   . GLU A 1 186 ? -5.393  43.758  23.698  1.00 89.70 186 A 1 
ATOM 1454  C CB  . GLU A 1 186 ? -6.674  44.153  20.793  1.00 91.65 186 A 1 
ATOM 1455  C CG  . GLU A 1 186 ? -6.322  44.769  19.427  1.00 81.59 186 A 1 
ATOM 1456  C CD  . GLU A 1 186 ? -7.372  45.768  18.914  1.00 73.06 186 A 1 
ATOM 1457  O OE1 . GLU A 1 186 ? -7.064  46.439  17.902  1.00 63.75 186 A 1 
ATOM 1458  O OE2 . GLU A 1 186 ? -8.459  45.878  19.523  1.00 64.74 186 A 1 
ATOM 1459  N N   . VAL A 1 187 ? -6.423  41.856  23.143  1.00 93.34 187 A 1 
ATOM 1460  C CA  . VAL A 1 187 ? -6.811  41.484  24.509  1.00 93.33 187 A 1 
ATOM 1461  C C   . VAL A 1 187 ? -5.773  40.579  25.173  1.00 93.70 187 A 1 
ATOM 1462  O O   . VAL A 1 187 ? -5.452  40.753  26.352  1.00 91.02 187 A 1 
ATOM 1463  C CB  . VAL A 1 187 ? -8.205  40.830  24.504  1.00 91.69 187 A 1 
ATOM 1464  C CG1 . VAL A 1 187 ? -8.649  40.404  25.901  1.00 84.31 187 A 1 
ATOM 1465  C CG2 . VAL A 1 187 ? -9.258  41.815  23.971  1.00 86.01 187 A 1 
ATOM 1466  N N   . PHE A 1 188 ? -5.233  39.607  24.443  1.00 93.64 188 A 1 
ATOM 1467  C CA  . PHE A 1 188 ? -4.334  38.590  24.975  1.00 93.65 188 A 1 
ATOM 1468  C C   . PHE A 1 188 ? -2.903  38.772  24.461  1.00 93.13 188 A 1 
ATOM 1469  O O   . PHE A 1 188 ? -2.652  38.916  23.272  1.00 89.94 188 A 1 
ATOM 1470  C CB  . PHE A 1 188 ? -4.876  37.199  24.639  1.00 93.14 188 A 1 
ATOM 1471  C CG  . PHE A 1 188 ? -6.256  36.926  25.181  1.00 94.29 188 A 1 
ATOM 1472  C CD1 . PHE A 1 188 ? -6.455  36.716  26.555  1.00 90.14 188 A 1 
ATOM 1473  C CD2 . PHE A 1 188 ? -7.357  36.881  24.313  1.00 90.50 188 A 1 
ATOM 1474  C CE1 . PHE A 1 188 ? -7.738  36.470  27.059  1.00 89.71 188 A 1 
ATOM 1475  C CE2 . PHE A 1 188 ? -8.646  36.629  24.810  1.00 90.00 188 A 1 
ATOM 1476  C CZ  . PHE A 1 188 ? -8.834  36.425  26.184  1.00 92.53 188 A 1 
ATOM 1477  N N   . SER A 1 189 ? -1.955  38.696  25.369  1.00 93.02 189 A 1 
ATOM 1478  C CA  . SER A 1 189 ? -0.535  38.842  25.062  1.00 92.45 189 A 1 
ATOM 1479  C C   . SER A 1 189 ? 0.061   37.670  24.267  1.00 92.90 189 A 1 
ATOM 1480  O O   . SER A 1 189 ? 1.086   37.830  23.611  1.00 89.00 189 A 1 
ATOM 1481  C CB  . SER A 1 189 ? 0.259   39.050  26.351  1.00 89.76 189 A 1 
ATOM 1482  O OG  . SER A 1 189 ? -0.077  38.079  27.317  1.00 78.70 189 A 1 
ATOM 1483  N N   . SER A 1 190 ? -0.568  36.506  24.343  1.00 92.20 190 A 1 
ATOM 1484  C CA  . SER A 1 190 ? -0.178  35.344  23.551  1.00 92.99 190 A 1 
ATOM 1485  C C   . SER A 1 190 ? -1.334  34.366  23.363  1.00 93.54 190 A 1 
ATOM 1486  O O   . SER A 1 190 ? -2.331  34.414  24.081  1.00 92.12 190 A 1 
ATOM 1487  C CB  . SER A 1 190 ? 1.015   34.623  24.206  1.00 91.33 190 A 1 
ATOM 1488  O OG  . SER A 1 190 ? 0.612   33.889  25.338  1.00 87.99 190 A 1 
ATOM 1489  N N   . PHE A 1 191 ? -1.149  33.419  22.434  1.00 93.06 191 A 1 
ATOM 1490  C CA  . PHE A 1 191 ? -2.101  32.336  22.197  1.00 93.41 191 A 1 
ATOM 1491  C C   . PHE A 1 191 ? -2.345  31.499  23.455  1.00 94.43 191 A 1 
ATOM 1492  O O   . PHE A 1 191 ? -3.492  31.222  23.808  1.00 93.40 191 A 1 
ATOM 1493  C CB  . PHE A 1 191 ? -1.569  31.481  21.047  1.00 91.29 191 A 1 
ATOM 1494  C CG  . PHE A 1 191 ? -2.599  30.571  20.409  1.00 89.50 191 A 1 
ATOM 1495  C CD1 . PHE A 1 191 ? -2.267  29.236  20.094  1.00 82.10 191 A 1 
ATOM 1496  C CD2 . PHE A 1 191 ? -3.872  31.065  20.057  1.00 81.55 191 A 1 
ATOM 1497  C CE1 . PHE A 1 191 ? -3.190  28.418  19.427  1.00 79.82 191 A 1 
ATOM 1498  C CE2 . PHE A 1 191 ? -4.793  30.241  19.396  1.00 79.57 191 A 1 
ATOM 1499  C CZ  . PHE A 1 191 ? -4.455  28.922  19.076  1.00 83.20 191 A 1 
ATOM 1500  N N   . ALA A 1 192 ? -1.295  31.197  24.213  1.00 93.93 192 A 1 
ATOM 1501  C CA  . ALA A 1 192 ? -1.413  30.512  25.493  1.00 94.63 192 A 1 
ATOM 1502  C C   . ALA A 1 192 ? -2.237  31.312  26.517  1.00 95.34 192 A 1 
ATOM 1503  O O   . ALA A 1 192 ? -3.040  30.730  27.236  1.00 94.74 192 A 1 
ATOM 1504  C CB  . ALA A 1 192 ? -0.012  30.228  26.026  1.00 93.95 192 A 1 
ATOM 1505  N N   . HIS A 1 193 ? -2.093  32.634  26.568  1.00 94.44 193 A 1 
ATOM 1506  C CA  . HIS A 1 193 ? -2.899  33.457  27.479  1.00 94.53 193 A 1 
ATOM 1507  C C   . HIS A 1 193 ? -4.391  33.393  27.133  1.00 94.89 193 A 1 
ATOM 1508  O O   . HIS A 1 193 ? -5.209  33.292  28.046  1.00 94.23 193 A 1 
ATOM 1509  C CB  . HIS A 1 193 ? -2.425  34.915  27.483  1.00 94.18 193 A 1 
ATOM 1510  C CG  . HIS A 1 193 ? -1.140  35.133  28.241  1.00 92.52 193 A 1 
ATOM 1511  N ND1 . HIS A 1 193 ? 0.129   34.989  27.737  1.00 81.62 193 A 1 
ATOM 1512  C CD2 . HIS A 1 193 ? -1.000  35.562  29.535  1.00 82.39 193 A 1 
ATOM 1513  C CE1 . HIS A 1 193 ? 1.011   35.315  28.691  1.00 84.43 193 A 1 
ATOM 1514  N NE2 . HIS A 1 193 ? 0.368   35.672  29.802  1.00 85.59 193 A 1 
ATOM 1515  N N   . ALA A 1 194 ? -4.747  33.404  25.856  1.00 95.28 194 A 1 
ATOM 1516  C CA  . ALA A 1 194 ? -6.131  33.270  25.411  1.00 95.22 194 A 1 
ATOM 1517  C C   . ALA A 1 194 ? -6.722  31.907  25.812  1.00 95.64 194 A 1 
ATOM 1518  O O   . ALA A 1 194 ? -7.760  31.843  26.469  1.00 94.89 194 A 1 
ATOM 1519  C CB  . ALA A 1 194 ? -6.174  33.501  23.894  1.00 94.68 194 A 1 
ATOM 1520  N N   . GLN A 1 195 ? -6.017  30.816  25.485  1.00 95.71 195 A 1 
ATOM 1521  C CA  . GLN A 1 195 ? -6.437  29.455  25.821  1.00 96.03 195 A 1 
ATOM 1522  C C   . GLN A 1 195 ? -6.576  29.251  27.339  1.00 96.49 195 A 1 
ATOM 1523  O O   . GLN A 1 195 ? -7.581  28.728  27.816  1.00 95.86 195 A 1 
ATOM 1524  C CB  . GLN A 1 195 ? -5.421  28.452  25.273  1.00 95.50 195 A 1 
ATOM 1525  C CG  . GLN A 1 195 ? -5.411  28.355  23.740  1.00 94.28 195 A 1 
ATOM 1526  C CD  . GLN A 1 195 ? -4.373  27.353  23.240  1.00 94.83 195 A 1 
ATOM 1527  O OE1 . GLN A 1 195 ? -3.667  26.708  23.998  1.00 88.68 195 A 1 
ATOM 1528  N NE2 . GLN A 1 195 ? -4.244  27.190  21.946  1.00 87.88 195 A 1 
ATOM 1529  N N   . VAL A 1 196 ? -5.595  29.695  28.103  1.00 96.44 196 A 1 
ATOM 1530  C CA  . VAL A 1 196 ? -5.615  29.559  29.563  1.00 96.77 196 A 1 
ATOM 1531  C C   . VAL A 1 196 ? -6.726  30.397  30.188  1.00 96.74 196 A 1 
ATOM 1532  O O   . VAL A 1 196 ? -7.393  29.920  31.103  1.00 96.01 196 A 1 
ATOM 1533  C CB  . VAL A 1 196 ? -4.240  29.927  30.149  1.00 95.96 196 A 1 
ATOM 1534  C CG1 . VAL A 1 196 ? -4.271  30.037  31.675  1.00 90.93 196 A 1 
ATOM 1535  C CG2 . VAL A 1 196 ? -3.204  28.855  29.793  1.00 90.84 196 A 1 
ATOM 1536  N N   . SER A 1 197 ? -6.963  31.608  29.698  1.00 96.39 197 A 1 
ATOM 1537  C CA  . SER A 1 197 ? -8.025  32.471  30.207  1.00 96.07 197 A 1 
ATOM 1538  C C   . SER A 1 197 ? -9.398  31.817  30.084  1.00 96.31 197 A 1 
ATOM 1539  O O   . SER A 1 197 ? -10.102 31.689  31.078  1.00 95.32 197 A 1 
ATOM 1540  C CB  . SER A 1 197 ? -8.003  33.814  29.469  1.00 95.29 197 A 1 
ATOM 1541  O OG  . SER A 1 197 ? -8.992  34.681  29.990  1.00 85.95 197 A 1 
ATOM 1542  N N   . ILE A 1 198 ? -9.750  31.341  28.882  1.00 96.69 198 A 1 
ATOM 1543  C CA  . ILE A 1 198 ? -11.044 30.697  28.675  1.00 96.59 198 A 1 
ATOM 1544  C C   . ILE A 1 198 ? -11.143 29.372  29.431  1.00 96.84 198 A 1 
ATOM 1545  O O   . ILE A 1 198 ? -12.182 29.070  30.004  1.00 96.06 198 A 1 
ATOM 1546  C CB  . ILE A 1 198 ? -11.357 30.560  27.166  1.00 95.37 198 A 1 
ATOM 1547  C CG1 . ILE A 1 198 ? -12.868 30.327  26.975  1.00 83.62 198 A 1 
ATOM 1548  C CG2 . ILE A 1 198 ? -10.539 29.460  26.477  1.00 84.07 198 A 1 
ATOM 1549  C CD1 . ILE A 1 198 ? -13.331 30.479  25.527  1.00 77.77 198 A 1 
ATOM 1550  N N   . THR A 1 199 ? -10.058 28.592  29.482  1.00 96.74 199 A 1 
ATOM 1551  C CA  . THR A 1 199 ? -10.038 27.310  30.189  1.00 97.09 199 A 1 
ATOM 1552  C C   . THR A 1 199 ? -10.270 27.496  31.685  1.00 97.22 199 A 1 
ATOM 1553  O O   . THR A 1 199 ? -11.112 26.814  32.262  1.00 96.55 199 A 1 
ATOM 1554  C CB  . THR A 1 199 ? -8.719  26.562  29.944  1.00 96.75 199 A 1 
ATOM 1555  O OG1 . THR A 1 199 ? -8.518  26.389  28.562  1.00 92.23 199 A 1 
ATOM 1556  C CG2 . THR A 1 199 ? -8.715  25.171  30.564  1.00 92.06 199 A 1 
ATOM 1557  N N   . ASN A 1 200 ? -9.584  28.441  32.304  1.00 96.74 200 A 1 
ATOM 1558  C CA  . ASN A 1 200 ? -9.780  28.766  33.713  1.00 96.66 200 A 1 
ATOM 1559  C C   . ASN A 1 200 ? -11.216 29.243  33.986  1.00 96.63 200 A 1 
ATOM 1560  O O   . ASN A 1 200 ? -11.823 28.821  34.966  1.00 95.75 200 A 1 
ATOM 1561  C CB  . ASN A 1 200 ? -8.782  29.855  34.117  1.00 96.33 200 A 1 
ATOM 1562  C CG  . ASN A 1 200 ? -7.353  29.360  34.274  1.00 96.54 200 A 1 
ATOM 1563  O OD1 . ASN A 1 200 ? -7.042  28.193  34.339  1.00 90.47 200 A 1 
ATOM 1564  N ND2 . ASN A 1 200 ? -6.418  30.272  34.417  1.00 90.47 200 A 1 
ATOM 1565  N N   . GLU A 1 201 ? -11.762 30.101  33.119  1.00 96.50 201 A 1 
ATOM 1566  C CA  . GLU A 1 201 ? -13.117 30.623  33.289  1.00 96.32 201 A 1 
ATOM 1567  C C   . GLU A 1 201 ? -14.179 29.512  33.179  1.00 96.56 201 A 1 
ATOM 1568  O O   . GLU A 1 201 ? -15.129 29.494  33.963  1.00 95.38 201 A 1 
ATOM 1569  C CB  . GLU A 1 201 ? -13.368 31.735  32.270  1.00 95.80 201 A 1 
ATOM 1570  C CG  . GLU A 1 201 ? -14.683 32.457  32.589  1.00 91.69 201 A 1 
ATOM 1571  C CD  . GLU A 1 201 ? -15.038 33.597  31.618  1.00 90.54 201 A 1 
ATOM 1572  O OE1 . GLU A 1 201 ? -16.229 33.980  31.644  1.00 82.56 201 A 1 
ATOM 1573  O OE2 . GLU A 1 201 ? -14.172 34.068  30.867  1.00 84.20 201 A 1 
ATOM 1574  N N   . ILE A 1 202 ? -14.006 28.572  32.254  1.00 96.84 202 A 1 
ATOM 1575  C CA  . ILE A 1 202 ? -14.901 27.421  32.104  1.00 96.72 202 A 1 
ATOM 1576  C C   . ILE A 1 202 ? -14.779 26.466  33.299  1.00 96.87 202 A 1 
ATOM 1577  O O   . ILE A 1 202 ? -15.800 26.038  33.837  1.00 96.19 202 A 1 
ATOM 1578  C CB  . ILE A 1 202 ? -14.629 26.705  30.766  1.00 96.35 202 A 1 
ATOM 1579  C CG1 . ILE A 1 202 ? -15.014 27.585  29.553  1.00 93.59 202 A 1 
ATOM 1580  C CG2 . ILE A 1 202 ? -15.341 25.349  30.674  1.00 94.54 202 A 1 
ATOM 1581  C CD1 . ILE A 1 202 ? -16.494 27.926  29.403  1.00 87.57 202 A 1 
ATOM 1582  N N   . TYR A 1 203 ? -13.559 26.175  33.749  1.00 96.52 203 A 1 
ATOM 1583  C CA  . TYR A 1 203 ? -13.312 25.324  34.912  1.00 96.62 203 A 1 
ATOM 1584  C C   . TYR A 1 203 ? -13.996 25.869  36.175  1.00 96.84 203 A 1 
ATOM 1585  O O   . TYR A 1 203 ? -14.716 25.139  36.853  1.00 95.74 203 A 1 
ATOM 1586  C CB  . TYR A 1 203 ? -11.803 25.203  35.105  1.00 96.37 203 A 1 
ATOM 1587  C CG  . TYR A 1 203 ? -11.388 24.446  36.351  1.00 96.78 203 A 1 
ATOM 1588  C CD1 . TYR A 1 203 ? -10.801 25.124  37.435  1.00 92.79 203 A 1 
ATOM 1589  C CD2 . TYR A 1 203 ? -11.592 23.058  36.430  1.00 93.89 203 A 1 
ATOM 1590  C CE1 . TYR A 1 203 ? -10.420 24.423  38.588  1.00 93.76 203 A 1 
ATOM 1591  C CE2 . TYR A 1 203 ? -11.217 22.346  37.585  1.00 93.48 203 A 1 
ATOM 1592  C CZ  . TYR A 1 203 ? -10.628 23.029  38.662  1.00 95.76 203 A 1 
ATOM 1593  O OH  . TYR A 1 203 ? -10.268 22.335  39.784  1.00 94.87 203 A 1 
ATOM 1594  N N   . GLN A 1 204 ? -13.839 27.159  36.439  1.00 96.91 204 A 1 
ATOM 1595  C CA  . GLN A 1 204 ? -14.488 27.821  37.569  1.00 96.59 204 A 1 
ATOM 1596  C C   . GLN A 1 204 ? -16.012 27.874  37.405  1.00 96.21 204 A 1 
ATOM 1597  O O   . GLN A 1 204 ? -16.745 27.651  38.364  1.00 94.81 204 A 1 
ATOM 1598  C CB  . GLN A 1 204 ? -13.920 29.238  37.728  1.00 96.03 204 A 1 
ATOM 1599  C CG  . GLN A 1 204 ? -12.488 29.191  38.272  1.00 93.95 204 A 1 
ATOM 1600  C CD  . GLN A 1 204 ? -11.886 30.582  38.488  1.00 93.44 204 A 1 
ATOM 1601  O OE1 . GLN A 1 204 ? -12.183 31.549  37.824  1.00 86.92 204 A 1 
ATOM 1602  N NE2 . GLN A 1 204 ? -10.994 30.704  39.445  1.00 84.34 204 A 1 
ATOM 1603  N N   . TYR A 1 205 ? -16.504 28.145  36.202  1.00 96.40 205 A 1 
ATOM 1604  C CA  . TYR A 1 205 ? -17.939 28.170  35.917  1.00 96.32 205 A 1 
ATOM 1605  C C   . TYR A 1 205 ? -18.621 26.829  36.197  1.00 96.36 205 A 1 
ATOM 1606  O O   . TYR A 1 205 ? -19.721 26.809  36.748  1.00 94.98 205 A 1 
ATOM 1607  C CB  . TYR A 1 205 ? -18.148 28.592  34.458  1.00 96.03 205 A 1 
ATOM 1608  C CG  . TYR A 1 205 ? -19.598 28.542  34.036  1.00 95.79 205 A 1 
ATOM 1609  C CD1 . TYR A 1 205 ? -20.099 27.434  33.335  1.00 91.99 205 A 1 
ATOM 1610  C CD2 . TYR A 1 205 ? -20.470 29.589  34.404  1.00 92.55 205 A 1 
ATOM 1611  C CE1 . TYR A 1 205 ? -21.463 27.376  32.993  1.00 92.03 205 A 1 
ATOM 1612  C CE2 . TYR A 1 205 ? -21.827 29.537  34.069  1.00 91.72 205 A 1 
ATOM 1613  C CZ  . TYR A 1 205 ? -22.322 28.429  33.362  1.00 93.96 205 A 1 
ATOM 1614  O OH  . TYR A 1 205 ? -23.654 28.382  33.045  1.00 92.79 205 A 1 
ATOM 1615  N N   . LEU A 1 206 ? -17.959 25.725  35.871  1.00 96.34 206 A 1 
ATOM 1616  C CA  . LEU A 1 206 ? -18.446 24.373  36.134  1.00 95.91 206 A 1 
ATOM 1617  C C   . LEU A 1 206 ? -18.286 23.936  37.609  1.00 95.68 206 A 1 
ATOM 1618  O O   . LEU A 1 206 ? -18.572 22.792  37.940  1.00 93.03 206 A 1 
ATOM 1619  C CB  . LEU A 1 206 ? -17.757 23.394  35.169  1.00 95.44 206 A 1 
ATOM 1620  C CG  . LEU A 1 206 ? -18.115 23.598  33.680  1.00 94.81 206 A 1 
ATOM 1621  C CD1 . LEU A 1 206 ? -17.225 22.695  32.830  1.00 90.84 206 A 1 
ATOM 1622  C CD2 . LEU A 1 206 ? -19.566 23.257  33.370  1.00 90.28 206 A 1 
ATOM 1623  N N   . GLY A 1 207 ? -17.859 24.826  38.490  1.00 95.51 207 A 1 
ATOM 1624  C CA  . GLY A 1 207 ? -17.693 24.551  39.918  1.00 95.26 207 A 1 
ATOM 1625  C C   . GLY A 1 207 ? -16.432 23.756  40.250  1.00 95.86 207 A 1 
ATOM 1626  O O   . GLY A 1 207 ? -16.459 22.950  41.172  1.00 92.61 207 A 1 
ATOM 1627  N N   . GLU A 1 208 ? -15.365 23.968  39.497  1.00 95.50 208 A 1 
ATOM 1628  C CA  . GLU A 1 208 ? -14.066 23.303  39.668  1.00 95.87 208 A 1 
ATOM 1629  C C   . GLU A 1 208 ? -14.178 21.764  39.718  1.00 95.56 208 A 1 
ATOM 1630  O O   . GLU A 1 208 ? -13.866 21.144  40.736  1.00 92.30 208 A 1 
ATOM 1631  C CB  . GLU A 1 208 ? -13.287 23.903  40.853  1.00 94.74 208 A 1 
ATOM 1632  C CG  . GLU A 1 208 ? -13.074 25.418  40.719  1.00 93.70 208 A 1 
ATOM 1633  C CD  . GLU A 1 208 ? -12.103 26.016  41.752  1.00 93.09 208 A 1 
ATOM 1634  O OE1 . GLU A 1 208 ? -11.748 27.213  41.570  1.00 85.85 208 A 1 
ATOM 1635  O OE2 . GLU A 1 208 ? -11.689 25.322  42.703  1.00 87.13 208 A 1 
ATOM 1636  N N   . PRO A 1 209 ? -14.667 21.131  38.653  1.00 95.96 209 A 1 
ATOM 1637  C CA  . PRO A 1 209 ? -14.908 19.696  38.642  1.00 95.67 209 A 1 
ATOM 1638  C C   . PRO A 1 209 ? -13.641 18.905  38.969  1.00 95.62 209 A 1 
ATOM 1639  O O   . PRO A 1 209 ? -12.526 19.292  38.623  1.00 93.74 209 A 1 
ATOM 1640  C CB  . PRO A 1 209 ? -15.456 19.367  37.254  1.00 94.46 209 A 1 
ATOM 1641  C CG  . PRO A 1 209 ? -14.936 20.503  36.378  1.00 92.13 209 A 1 
ATOM 1642  C CD  . PRO A 1 209 ? -14.935 21.691  37.333  1.00 94.97 209 A 1 
ATOM 1643  N N   . GLU A 1 210 ? -13.825 17.762  39.609  1.00 95.50 210 A 1 
ATOM 1644  C CA  . GLU A 1 210 ? -12.722 16.943  40.122  1.00 94.68 210 A 1 
ATOM 1645  C C   . GLU A 1 210 ? -11.757 16.483  39.012  1.00 95.26 210 A 1 
ATOM 1646  O O   . GLU A 1 210 ? -10.553 16.392  39.233  1.00 92.26 210 A 1 
ATOM 1647  C CB  . GLU A 1 210 ? -13.346 15.751  40.848  1.00 92.09 210 A 1 
ATOM 1648  C CG  . GLU A 1 210 ? -12.368 15.071  41.811  1.00 79.71 210 A 1 
ATOM 1649  C CD  . GLU A 1 210 ? -12.866 13.715  42.320  1.00 71.67 210 A 1 
ATOM 1650  O OE1 . GLU A 1 210 ? -12.133 13.114  43.143  1.00 63.51 210 A 1 
ATOM 1651  O OE2 . GLU A 1 210 ? -13.898 13.214  41.825  1.00 64.45 210 A 1 
ATOM 1652  N N   . THR A 1 211 ? -12.287 16.233  37.816  1.00 95.50 211 A 1 
ATOM 1653  C CA  . THR A 1 211 ? -11.513 15.964  36.607  1.00 96.34 211 A 1 
ATOM 1654  C C   . THR A 1 211 ? -11.812 17.012  35.556  1.00 96.88 211 A 1 
ATOM 1655  O O   . THR A 1 211 ? -12.921 17.089  35.040  1.00 95.33 211 A 1 
ATOM 1656  C CB  . THR A 1 211 ? -11.815 14.575  36.027  1.00 95.28 211 A 1 
ATOM 1657  O OG1 . THR A 1 211 ? -11.681 13.590  37.015  1.00 89.49 211 A 1 
ATOM 1658  C CG2 . THR A 1 211 ? -10.852 14.203  34.901  1.00 89.23 211 A 1 
ATOM 1659  N N   . PHE A 1 212 ? -10.801 17.790  35.214  1.00 96.90 212 A 1 
ATOM 1660  C CA  . PHE A 1 212 ? -10.837 18.710  34.091  1.00 97.48 212 A 1 
ATOM 1661  C C   . PHE A 1 212 ? -9.489  18.673  33.367  1.00 97.52 212 A 1 
ATOM 1662  O O   . PHE A 1 212 ? -8.445  18.916  33.978  1.00 96.54 212 A 1 
ATOM 1663  C CB  . PHE A 1 212 ? -11.204 20.114  34.583  1.00 97.00 212 A 1 
ATOM 1664  C CG  . PHE A 1 212 ? -11.641 21.047  33.475  1.00 97.25 212 A 1 
ATOM 1665  C CD1 . PHE A 1 212 ? -10.694 21.724  32.694  1.00 93.87 212 A 1 
ATOM 1666  C CD2 . PHE A 1 212 ? -13.011 21.214  33.209  1.00 93.61 212 A 1 
ATOM 1667  C CE1 . PHE A 1 212 ? -11.112 22.579  31.656  1.00 92.75 212 A 1 
ATOM 1668  C CE2 . PHE A 1 212 ? -13.434 22.066  32.181  1.00 92.23 212 A 1 
ATOM 1669  C CZ  . PHE A 1 212 ? -12.488 22.750  31.399  1.00 94.63 212 A 1 
ATOM 1670  N N   . LEU A 1 213 ? -9.503  18.357  32.068  1.00 97.34 213 A 1 
ATOM 1671  C CA  . LEU A 1 213 ? -8.296  18.203  31.264  1.00 97.55 213 A 1 
ATOM 1672  C C   . LEU A 1 213 ? -8.123  19.372  30.292  1.00 97.69 213 A 1 
ATOM 1673  O O   . LEU A 1 213 ? -9.093  19.900  29.747  1.00 96.61 213 A 1 
ATOM 1674  C CB  . LEU A 1 213 ? -8.308  16.857  30.518  1.00 97.14 213 A 1 
ATOM 1675  C CG  . LEU A 1 213 ? -8.599  15.610  31.376  1.00 95.72 213 A 1 
ATOM 1676  C CD1 . LEU A 1 213 ? -8.568  14.360  30.499  1.00 90.52 213 A 1 
ATOM 1677  C CD2 . LEU A 1 213 ? -7.580  15.416  32.488  1.00 90.55 213 A 1 
ATOM 1678  N N   . PHE A 1 214 ? -6.881  19.738  30.044  1.00 97.19 214 A 1 
ATOM 1679  C CA  . PHE A 1 214 ? -6.476  20.708  29.040  1.00 97.39 214 A 1 
ATOM 1680  C C   . PHE A 1 214 ? -5.458  20.061  28.095  1.00 97.34 214 A 1 
ATOM 1681  O O   . PHE A 1 214 ? -4.393  19.625  28.541  1.00 96.63 214 A 1 
ATOM 1682  C CB  . PHE A 1 214 ? -5.906  21.939  29.748  1.00 97.08 214 A 1 
ATOM 1683  C CG  . PHE A 1 214 ? -5.267  22.956  28.834  1.00 97.45 214 A 1 
ATOM 1684  C CD1 . PHE A 1 214 ? -3.871  22.947  28.623  1.00 94.03 214 A 1 
ATOM 1685  C CD2 . PHE A 1 214 ? -6.045  23.929  28.202  1.00 94.35 214 A 1 
ATOM 1686  C CE1 . PHE A 1 214 ? -3.269  23.903  27.788  1.00 94.17 214 A 1 
ATOM 1687  C CE2 . PHE A 1 214 ? -5.451  24.895  27.369  1.00 93.96 214 A 1 
ATOM 1688  C CZ  . PHE A 1 214 ? -4.065  24.876  27.164  1.00 96.18 214 A 1 
ATOM 1689  N N   . CYS A 1 215 ? -5.767  20.009  26.799  1.00 96.80 215 A 1 
ATOM 1690  C CA  . CYS A 1 215 ? -4.790  19.616  25.791  1.00 96.52 215 A 1 
ATOM 1691  C C   . CYS A 1 215 ? -4.148  20.869  25.186  1.00 96.39 215 A 1 
ATOM 1692  O O   . CYS A 1 215 ? -4.844  21.645  24.526  1.00 95.66 215 A 1 
ATOM 1693  C CB  . CYS A 1 215 ? -5.425  18.720  24.727  1.00 96.01 215 A 1 
ATOM 1694  S SG  . CYS A 1 215 ? -4.119  17.985  23.710  1.00 94.45 215 A 1 
ATOM 1695  N N   . PRO A 1 216 ? -2.847  21.102  25.400  1.00 96.60 216 A 1 
ATOM 1696  C CA  . PRO A 1 216 ? -2.156  22.243  24.835  1.00 96.33 216 A 1 
ATOM 1697  C C   . PRO A 1 216 ? -1.975  22.094  23.319  1.00 95.52 216 A 1 
ATOM 1698  O O   . PRO A 1 216 ? -1.987  20.985  22.789  1.00 94.01 216 A 1 
ATOM 1699  C CB  . PRO A 1 216 ? -0.825  22.302  25.586  1.00 95.71 216 A 1 
ATOM 1700  C CG  . PRO A 1 216 ? -0.538  20.845  25.929  1.00 94.06 216 A 1 
ATOM 1701  C CD  . PRO A 1 216 ? -1.933  20.274  26.177  1.00 96.05 216 A 1 
ATOM 1702  N N   . THR A 1 217 ? -1.731  23.216  22.624  1.00 95.16 217 A 1 
ATOM 1703  C CA  . THR A 1 217 ? -1.366  23.192  21.198  1.00 94.66 217 A 1 
ATOM 1704  C C   . THR A 1 217 ? 0.040   22.618  20.999  1.00 94.06 217 A 1 
ATOM 1705  O O   . THR A 1 217 ? 0.267   21.842  20.073  1.00 92.34 217 A 1 
ATOM 1706  C CB  . THR A 1 217 ? -1.462  24.600  20.590  1.00 93.84 217 A 1 
ATOM 1707  O OG1 . THR A 1 217 ? -2.721  25.167  20.860  1.00 88.72 217 A 1 
ATOM 1708  C CG2 . THR A 1 217 ? -1.302  24.603  19.076  1.00 88.06 217 A 1 
ATOM 1709  N N   . GLU A 1 218 ? 0.969   22.939  21.890  1.00 93.56 218 A 1 
ATOM 1710  C CA  . GLU A 1 218 ? 2.280   22.289  21.977  1.00 94.08 218 A 1 
ATOM 1711  C C   . GLU A 1 218 ? 2.172   21.055  22.901  1.00 94.44 218 A 1 
ATOM 1712  O O   . GLU A 1 218 ? 2.571   21.099  24.066  1.00 93.55 218 A 1 
ATOM 1713  C CB  . GLU A 1 218 ? 3.361   23.289  22.447  1.00 93.64 218 A 1 
ATOM 1714  C CG  . GLU A 1 218 ? 3.551   24.480  21.500  1.00 91.79 218 A 1 
ATOM 1715  C CD  . GLU A 1 218 ? 4.688   25.430  21.912  1.00 92.48 218 A 1 
ATOM 1716  O OE1 . GLU A 1 218 ? 4.859   26.480  21.252  1.00 86.57 218 A 1 
ATOM 1717  O OE2 . GLU A 1 218 ? 5.418   25.162  22.891  1.00 87.93 218 A 1 
ATOM 1718  N N   . TYR A 1 219 ? 1.604   19.967  22.390  1.00 94.99 219 A 1 
ATOM 1719  C CA  . TYR A 1 219 ? 1.278   18.775  23.183  1.00 94.84 219 A 1 
ATOM 1720  C C   . TYR A 1 219 ? 2.349   17.670  23.196  1.00 95.03 219 A 1 
ATOM 1721  O O   . TYR A 1 219 ? 2.142   16.611  23.803  1.00 93.71 219 A 1 
ATOM 1722  C CB  . TYR A 1 219 ? -0.084  18.232  22.738  1.00 93.85 219 A 1 
ATOM 1723  C CG  . TYR A 1 219 ? -0.138  17.722  21.314  1.00 93.49 219 A 1 
ATOM 1724  C CD1 . TYR A 1 219 ? -0.767  18.486  20.314  1.00 90.48 219 A 1 
ATOM 1725  C CD2 . TYR A 1 219 ? 0.416   16.469  20.974  1.00 89.91 219 A 1 
ATOM 1726  C CE1 . TYR A 1 219 ? -0.863  18.000  19.001  1.00 88.78 219 A 1 
ATOM 1727  C CE2 . TYR A 1 219 ? 0.335   15.983  19.659  1.00 88.36 219 A 1 
ATOM 1728  C CZ  . TYR A 1 219 ? -0.312  16.747  18.672  1.00 90.06 219 A 1 
ATOM 1729  O OH  . TYR A 1 219 ? -0.416  16.261  17.394  1.00 88.06 219 A 1 
ATOM 1730  N N   . CYS A 1 220 ? 3.480   17.881  22.534  1.00 93.83 220 A 1 
ATOM 1731  C CA  . CYS A 1 220 ? 4.630   16.972  22.547  1.00 93.68 220 A 1 
ATOM 1732  C C   . CYS A 1 220 ? 5.954   17.734  22.369  1.00 94.00 220 A 1 
ATOM 1733  O O   . CYS A 1 220 ? 5.960   18.897  21.959  1.00 93.47 220 A 1 
ATOM 1734  C CB  . CYS A 1 220 ? 4.450   15.891  21.477  1.00 92.42 220 A 1 
ATOM 1735  S SG  . CYS A 1 220 ? 4.596   16.564  19.798  1.00 91.06 220 A 1 
ATOM 1736  N N   . GLY A 1 221 ? 7.073   17.063  22.631  1.00 93.52 221 A 1 
ATOM 1737  C CA  . GLY A 1 221 ? 8.400   17.677  22.570  1.00 93.25 221 A 1 
ATOM 1738  C C   . GLY A 1 221 ? 8.735   18.304  21.214  1.00 93.13 221 A 1 
ATOM 1739  O O   . GLY A 1 221 ? 9.231   19.429  21.167  1.00 91.60 221 A 1 
ATOM 1740  N N   . THR A 1 222 ? 8.407   17.633  20.110  1.00 92.08 222 A 1 
ATOM 1741  C CA  . THR A 1 222 ? 8.678   18.128  18.749  1.00 90.39 222 A 1 
ATOM 1742  C C   . THR A 1 222 ? 7.839   19.351  18.350  1.00 90.41 222 A 1 
ATOM 1743  O O   . THR A 1 222 ? 8.240   20.077  17.441  1.00 87.82 222 A 1 
ATOM 1744  C CB  . THR A 1 222 ? 8.470   17.032  17.702  1.00 88.25 222 A 1 
ATOM 1745  O OG1 . THR A 1 222 ? 7.224   16.395  17.869  1.00 78.67 222 A 1 
ATOM 1746  C CG2 . THR A 1 222 ? 9.544   15.946  17.803  1.00 76.97 222 A 1 
ATOM 1747  N N   . PHE A 1 223 ? 6.723   19.594  19.013  1.00 91.54 223 A 1 
ATOM 1748  C CA  . PHE A 1 223 ? 5.874   20.757  18.741  1.00 91.03 223 A 1 
ATOM 1749  C C   . PHE A 1 223 ? 6.229   21.971  19.610  1.00 91.19 223 A 1 
ATOM 1750  O O   . PHE A 1 223 ? 5.782   23.083  19.321  1.00 88.47 223 A 1 
ATOM 1751  C CB  . PHE A 1 223 ? 4.400   20.364  18.885  1.00 89.80 223 A 1 
ATOM 1752  C CG  . PHE A 1 223 ? 3.809   19.507  17.784  1.00 89.72 223 A 1 
ATOM 1753  C CD1 . PHE A 1 223 ? 4.568   18.984  16.720  1.00 84.03 223 A 1 
ATOM 1754  C CD2 . PHE A 1 223 ? 2.419   19.249  17.808  1.00 84.33 223 A 1 
ATOM 1755  C CE1 . PHE A 1 223 ? 3.976   18.216  15.705  1.00 82.21 223 A 1 
ATOM 1756  C CE2 . PHE A 1 223 ? 1.818   18.482  16.799  1.00 83.11 223 A 1 
ATOM 1757  C CZ  . PHE A 1 223 ? 2.598   17.965  15.752  1.00 85.74 223 A 1 
ATOM 1758  N N   . CYS A 1 224 ? 7.049   21.790  20.639  1.00 91.10 224 A 1 
ATOM 1759  C CA  . CYS A 1 224 ? 7.494   22.879  21.492  1.00 91.71 224 A 1 
ATOM 1760  C C   . CYS A 1 224 ? 8.510   23.763  20.774  1.00 90.81 224 A 1 
ATOM 1761  O O   . CYS A 1 224 ? 9.560   23.300  20.321  1.00 88.40 224 A 1 
ATOM 1762  C CB  . CYS A 1 224 ? 8.073   22.318  22.789  1.00 92.07 224 A 1 
ATOM 1763  S SG  . CYS A 1 224 ? 6.754   21.527  23.744  1.00 90.78 224 A 1 
ATOM 1764  N N   . TYR A 1 225 ? 8.236   25.063  20.726  1.00 91.05 225 A 1 
ATOM 1765  C CA  . TYR A 1 225 ? 9.155   26.044  20.163  1.00 89.88 225 A 1 
ATOM 1766  C C   . TYR A 1 225 ? 9.691   26.990  21.240  1.00 89.96 225 A 1 
ATOM 1767  O O   . TYR A 1 225 ? 8.902   27.632  21.928  1.00 87.15 225 A 1 
ATOM 1768  C CB  . TYR A 1 225 ? 8.464   26.806  19.027  1.00 87.21 225 A 1 
ATOM 1769  C CG  . TYR A 1 225 ? 9.429   27.693  18.275  1.00 84.18 225 A 1 
ATOM 1770  C CD1 . TYR A 1 225 ? 9.544   29.065  18.595  1.00 78.00 225 A 1 
ATOM 1771  C CD2 . TYR A 1 225 ? 10.258  27.140  17.275  1.00 77.63 225 A 1 
ATOM 1772  C CE1 . TYR A 1 225 ? 10.477  29.869  17.921  1.00 75.58 225 A 1 
ATOM 1773  C CE2 . TYR A 1 225 ? 11.190  27.938  16.604  1.00 74.62 225 A 1 
ATOM 1774  C CZ  . TYR A 1 225 ? 11.301  29.303  16.923  1.00 76.63 225 A 1 
ATOM 1775  O OH  . TYR A 1 225 ? 12.219  30.087  16.263  1.00 75.11 225 A 1 
ATOM 1776  N N   . PRO A 1 226 ? 11.033  27.148  21.384  1.00 88.41 226 A 1 
ATOM 1777  C CA  . PRO A 1 226 ? 12.099  26.469  20.634  1.00 89.51 226 A 1 
ATOM 1778  C C   . PRO A 1 226 ? 12.374  25.035  21.094  1.00 90.07 226 A 1 
ATOM 1779  O O   . PRO A 1 226 ? 12.900  24.239  20.329  1.00 86.74 226 A 1 
ATOM 1780  C CB  . PRO A 1 226 ? 13.326  27.365  20.830  1.00 87.88 226 A 1 
ATOM 1781  C CG  . PRO A 1 226 ? 13.104  27.958  22.217  1.00 84.06 226 A 1 
ATOM 1782  C CD  . PRO A 1 226 ? 11.592  28.129  22.285  1.00 86.56 226 A 1 
ATOM 1783  N N   . ASN A 1 227 ? 12.046  24.714  22.342  1.00 90.44 227 A 1 
ATOM 1784  C CA  . ASN A 1 227 ? 12.121  23.385  22.946  1.00 90.98 227 A 1 
ATOM 1785  C C   . ASN A 1 227 ? 11.217  23.345  24.193  1.00 92.29 227 A 1 
ATOM 1786  O O   . ASN A 1 227 ? 10.674  24.381  24.587  1.00 90.29 227 A 1 
ATOM 1787  C CB  . ASN A 1 227 ? 13.590  23.044  23.265  1.00 88.72 227 A 1 
ATOM 1788  C CG  . ASN A 1 227 ? 14.255  24.052  24.188  1.00 87.74 227 A 1 
ATOM 1789  O OD1 . ASN A 1 227 ? 13.749  24.405  25.236  1.00 80.14 227 A 1 
ATOM 1790  N ND2 . ASN A 1 227 ? 15.410  24.553  23.821  1.00 79.54 227 A 1 
ATOM 1791  N N   . VAL A 1 228 ? 11.061  22.182  24.822  1.00 93.92 228 A 1 
ATOM 1792  C CA  . VAL A 1 228 ? 10.169  22.020  25.982  1.00 94.74 228 A 1 
ATOM 1793  C C   . VAL A 1 228 ? 10.525  22.989  27.113  1.00 94.94 228 A 1 
ATOM 1794  O O   . VAL A 1 228 ? 9.683   23.788  27.534  1.00 93.77 228 A 1 
ATOM 1795  C CB  . VAL A 1 228 ? 10.188  20.558  26.485  1.00 94.20 228 A 1 
ATOM 1796  C CG1 . VAL A 1 228 ? 9.314   20.376  27.725  1.00 88.63 228 A 1 
ATOM 1797  C CG2 . VAL A 1 228 ? 9.694   19.590  25.411  1.00 88.68 228 A 1 
ATOM 1798  N N   . SER A 1 229 ? 11.764  22.970  27.556  1.00 94.45 229 A 1 
ATOM 1799  C CA  . SER A 1 229 ? 12.212  23.728  28.738  1.00 94.10 229 A 1 
ATOM 1800  C C   . SER A 1 229 ? 12.216  25.252  28.560  1.00 94.30 229 A 1 
ATOM 1801  O O   . SER A 1 229 ? 12.187  25.991  29.548  1.00 91.58 229 A 1 
ATOM 1802  C CB  . SER A 1 229 ? 13.601  23.242  29.167  1.00 92.27 229 A 1 
ATOM 1803  O OG  . SER A 1 229 ? 14.486  23.115  28.076  1.00 82.15 229 A 1 
ATOM 1804  N N   . GLN A 1 230 ? 12.203  25.730  27.316  1.00 93.40 230 A 1 
ATOM 1805  C CA  . GLN A 1 230 ? 12.235  27.160  26.988  1.00 93.00 230 A 1 
ATOM 1806  C C   . GLN A 1 230 ? 10.976  27.661  26.259  1.00 93.46 230 A 1 
ATOM 1807  O O   . GLN A 1 230 ? 10.924  28.833  25.904  1.00 90.02 230 A 1 
ATOM 1808  C CB  . GLN A 1 230 ? 13.503  27.469  26.180  1.00 91.45 230 A 1 
ATOM 1809  C CG  . GLN A 1 230 ? 14.791  27.174  26.955  1.00 88.13 230 A 1 
ATOM 1810  C CD  . GLN A 1 230 ? 16.052  27.562  26.174  1.00 81.77 230 A 1 
ATOM 1811  O OE1 . GLN A 1 230 ? 16.008  28.065  25.063  1.00 72.15 230 A 1 
ATOM 1812  N NE2 . GLN A 1 230 ? 17.214  27.343  26.734  1.00 68.97 230 A 1 
ATOM 1813  N N   . SER A 1 231 ? 9.970   26.824  26.064  1.00 93.27 231 A 1 
ATOM 1814  C CA  . SER A 1 231 ? 8.742   27.212  25.365  1.00 93.93 231 A 1 
ATOM 1815  C C   . SER A 1 231 ? 8.013   28.346  26.103  1.00 94.75 231 A 1 
ATOM 1816  O O   . SER A 1 231 ? 7.571   28.153  27.240  1.00 94.13 231 A 1 
ATOM 1817  C CB  . SER A 1 231 ? 7.816   26.004  25.195  1.00 93.41 231 A 1 
ATOM 1818  O OG  . SER A 1 231 ? 6.544   26.439  24.735  1.00 89.90 231 A 1 
ATOM 1819  N N   . PRO A 1 232 ? 7.812   29.516  25.471  1.00 93.73 232 A 1 
ATOM 1820  C CA  . PRO A 1 232 ? 7.004   30.576  26.058  1.00 93.56 232 A 1 
ATOM 1821  C C   . PRO A 1 232 ? 5.539   30.161  26.237  1.00 94.21 232 A 1 
ATOM 1822  O O   . PRO A 1 232 ? 4.886   30.589  27.192  1.00 93.45 232 A 1 
ATOM 1823  C CB  . PRO A 1 232 ? 7.117   31.766  25.097  1.00 92.44 232 A 1 
ATOM 1824  C CG  . PRO A 1 232 ? 8.380   31.479  24.287  1.00 89.97 232 A 1 
ATOM 1825  C CD  . PRO A 1 232 ? 8.394   29.953  24.215  1.00 93.50 232 A 1 
ATOM 1826  N N   . TYR A 1 233 ? 5.038   29.314  25.329  1.00 94.36 233 A 1 
ATOM 1827  C CA  . TYR A 1 233 ? 3.682   28.781  25.382  1.00 94.84 233 A 1 
ATOM 1828  C C   . TYR A 1 233 ? 3.500   27.898  26.627  1.00 95.57 233 A 1 
ATOM 1829  O O   . TYR A 1 233 ? 2.673   28.219  27.480  1.00 95.02 233 A 1 
ATOM 1830  C CB  . TYR A 1 233 ? 3.394   28.035  24.070  1.00 94.29 233 A 1 
ATOM 1831  C CG  . TYR A 1 233 ? 2.046   27.343  24.054  1.00 94.67 233 A 1 
ATOM 1832  C CD1 . TYR A 1 233 ? 1.909   26.075  24.623  1.00 92.10 233 A 1 
ATOM 1833  C CD2 . TYR A 1 233 ? 0.922   27.983  23.502  1.00 92.03 233 A 1 
ATOM 1834  C CE1 . TYR A 1 233 ? 0.657   25.445  24.672  1.00 92.00 233 A 1 
ATOM 1835  C CE2 . TYR A 1 233 ? -0.334  27.371  23.538  1.00 91.57 233 A 1 
ATOM 1836  C CZ  . TYR A 1 233 ? -0.472  26.094  24.138  1.00 94.67 233 A 1 
ATOM 1837  O OH  . TYR A 1 233 ? -1.691  25.499  24.216  1.00 94.10 233 A 1 
ATOM 1838  N N   . LEU A 1 234 ? 4.318   26.874  26.793  1.00 95.54 234 A 1 
ATOM 1839  C CA  . LEU A 1 234 ? 4.222   25.978  27.957  1.00 96.10 234 A 1 
ATOM 1840  C C   . LEU A 1 234 ? 4.508   26.699  29.279  1.00 96.49 234 A 1 
ATOM 1841  O O   . LEU A 1 234 ? 3.861   26.403  30.282  1.00 95.63 234 A 1 
ATOM 1842  C CB  . LEU A 1 234 ? 5.174   24.792  27.807  1.00 95.76 234 A 1 
ATOM 1843  C CG  . LEU A 1 234 ? 4.788   23.748  26.743  1.00 94.24 234 A 1 
ATOM 1844  C CD1 . LEU A 1 234 ? 5.764   22.581  26.858  1.00 90.32 234 A 1 
ATOM 1845  C CD2 . LEU A 1 234 ? 3.378   23.197  26.942  1.00 90.01 234 A 1 
ATOM 1846  N N   . ARG A 1 235 ? 5.420   27.672  29.280  1.00 96.18 235 A 1 
ATOM 1847  C CA  . ARG A 1 235 ? 5.662   28.499  30.477  1.00 96.01 235 A 1 
ATOM 1848  C C   . ARG A 1 235 ? 4.391   29.223  30.911  1.00 96.15 235 A 1 
ATOM 1849  O O   . ARG A 1 235 ? 4.043   29.193  32.090  1.00 95.10 235 A 1 
ATOM 1850  C CB  . ARG A 1 235 ? 6.809   29.478  30.210  1.00 95.41 235 A 1 
ATOM 1851  C CG  . ARG A 1 235 ? 7.208   30.235  31.493  1.00 88.51 235 A 1 
ATOM 1852  C CD  . ARG A 1 235 ? 8.338   31.233  31.226  1.00 85.19 235 A 1 
ATOM 1853  N NE  . ARG A 1 235 ? 9.560   30.545  30.759  1.00 73.96 235 A 1 
ATOM 1854  C CZ  . ARG A 1 235 ? 10.654  31.111  30.282  1.00 66.72 235 A 1 
ATOM 1855  N NH1 . ARG A 1 235 ? 10.785  32.410  30.226  1.00 58.68 235 A 1 
ATOM 1856  N NH2 . ARG A 1 235 ? 11.637  30.370  29.854  1.00 57.81 235 A 1 
ATOM 1857  N N   . THR A 1 236 ? 3.686   29.829  29.965  1.00 95.93 236 A 1 
ATOM 1858  C CA  . THR A 1 236 ? 2.423   30.521  30.238  1.00 95.94 236 A 1 
ATOM 1859  C C   . THR A 1 236 ? 1.362   29.554  30.755  1.00 96.20 236 A 1 
ATOM 1860  O O   . THR A 1 236 ? 0.706   29.851  31.754  1.00 95.42 236 A 1 
ATOM 1861  C CB  . THR A 1 236 ? 1.918   31.257  28.994  1.00 95.49 236 A 1 
ATOM 1862  O OG1 . THR A 1 236 ? 2.894   32.183  28.559  1.00 89.32 236 A 1 
ATOM 1863  C CG2 . THR A 1 236 ? 0.642   32.050  29.281  1.00 89.78 236 A 1 
ATOM 1864  N N   . VAL A 1 237 ? 1.231   28.374  30.138  1.00 96.34 237 A 1 
ATOM 1865  C CA  . VAL A 1 237 ? 0.334   27.313  30.625  1.00 96.47 237 A 1 
ATOM 1866  C C   . VAL A 1 237 ? 0.681   26.938  32.065  1.00 96.68 237 A 1 
ATOM 1867  O O   . VAL A 1 237 ? -0.187  26.976  32.936  1.00 96.10 237 A 1 
ATOM 1868  C CB  . VAL A 1 237 ? 0.371   26.087  29.695  1.00 96.24 237 A 1 
ATOM 1869  C CG1 . VAL A 1 237 ? -0.432  24.908  30.260  1.00 92.62 237 A 1 
ATOM 1870  C CG2 . VAL A 1 237 ? -0.217  26.418  28.316  1.00 92.42 237 A 1 
ATOM 1871  N N   . GLY A 1 238 ? 1.943   26.641  32.353  1.00 96.30 238 A 1 
ATOM 1872  C CA  . GLY A 1 238 ? 2.377   26.251  33.691  1.00 96.22 238 A 1 
ATOM 1873  C C   . GLY A 1 238 ? 2.152   27.324  34.759  1.00 96.39 238 A 1 
ATOM 1874  O O   . GLY A 1 238 ? 1.801   27.015  35.898  1.00 94.92 238 A 1 
ATOM 1875  N N   . GLU A 1 239 ? 2.314   28.608  34.393  1.00 96.12 239 A 1 
ATOM 1876  C CA  . GLU A 1 239 ? 2.156   29.737  35.315  1.00 95.83 239 A 1 
ATOM 1877  C C   . GLU A 1 239 ? 0.703   30.154  35.537  1.00 95.98 239 A 1 
ATOM 1878  O O   . GLU A 1 239 ? 0.366   30.571  36.643  1.00 93.51 239 A 1 
ATOM 1879  C CB  . GLU A 1 239 ? 2.961   30.935  34.814  1.00 94.48 239 A 1 
ATOM 1880  C CG  . GLU A 1 239 ? 4.468   30.721  35.022  1.00 87.01 239 A 1 
ATOM 1881  C CD  . GLU A 1 239 ? 5.319   31.929  34.627  1.00 81.68 239 A 1 
ATOM 1882  O OE1 . GLU A 1 239 ? 6.541   31.853  34.916  1.00 72.84 239 A 1 
ATOM 1883  O OE2 . GLU A 1 239 ? 4.766   32.931  34.114  1.00 73.89 239 A 1 
ATOM 1884  N N   . LYS A 1 240 ? -0.126  30.096  34.516  1.00 95.99 240 A 1 
ATOM 1885  C CA  . LYS A 1 240 ? -1.454  30.720  34.500  1.00 95.98 240 A 1 
ATOM 1886  C C   . LYS A 1 240 ? -2.610  29.728  34.553  1.00 96.69 240 A 1 
ATOM 1887  O O   . LYS A 1 240 ? -3.684  30.107  35.016  1.00 94.83 240 A 1 
ATOM 1888  C CB  . LYS A 1 240 ? -1.581  31.613  33.258  1.00 95.24 240 A 1 
ATOM 1889  C CG  . LYS A 1 240 ? -0.557  32.768  33.176  1.00 91.92 240 A 1 
ATOM 1890  C CD  . LYS A 1 240 ? -0.813  33.832  34.243  1.00 84.11 240 A 1 
ATOM 1891  C CE  . LYS A 1 240 ? 0.140   35.021  34.028  1.00 77.86 240 A 1 
ATOM 1892  N NZ  . LYS A 1 240 ? -0.144  36.135  34.953  1.00 67.25 240 A 1 
ATOM 1893  N N   . LEU A 1 241 ? -2.443  28.487  34.086  1.00 95.93 241 A 1 
ATOM 1894  C CA  . LEU A 1 241 ? -3.487  27.468  34.155  1.00 96.53 241 A 1 
ATOM 1895  C C   . LEU A 1 241 ? -3.704  27.058  35.611  1.00 96.84 241 A 1 
ATOM 1896  O O   . LEU A 1 241 ? -2.748  26.696  36.308  1.00 95.91 241 A 1 
ATOM 1897  C CB  . LEU A 1 241 ? -3.106  26.289  33.253  1.00 96.65 241 A 1 
ATOM 1898  C CG  . LEU A 1 241 ? -4.243  25.263  33.068  1.00 96.26 241 A 1 
ATOM 1899  C CD1 . LEU A 1 241 ? -5.349  25.797  32.158  1.00 92.04 241 A 1 
ATOM 1900  C CD2 . LEU A 1 241 ? -3.696  23.992  32.413  1.00 91.90 241 A 1 
ATOM 1901  N N   . LEU A 1 242 ? -4.952  27.079  36.069  1.00 96.34 242 A 1 
ATOM 1902  C CA  . LEU A 1 242 ? -5.299  26.754  37.455  1.00 96.47 242 A 1 
ATOM 1903  C C   . LEU A 1 242 ? -4.769  25.361  37.857  1.00 96.17 242 A 1 
ATOM 1904  O O   . LEU A 1 242 ? -4.814  24.427  37.053  1.00 95.39 242 A 1 
ATOM 1905  C CB  . LEU A 1 242 ? -6.816  26.856  37.657  1.00 96.26 242 A 1 
ATOM 1906  C CG  . LEU A 1 242 ? -7.356  28.300  37.670  1.00 94.90 242 A 1 
ATOM 1907  C CD1 . LEU A 1 242 ? -8.878  28.279  37.665  1.00 89.86 242 A 1 
ATOM 1908  C CD2 . LEU A 1 242 ? -6.902  29.083  38.902  1.00 90.04 242 A 1 
ATOM 1909  N N   . PRO A 1 243 ? -4.276  25.206  39.097  1.00 96.52 243 A 1 
ATOM 1910  C CA  . PRO A 1 243 ? -3.570  23.985  39.495  1.00 95.91 243 A 1 
ATOM 1911  C C   . PRO A 1 243 ? -4.447  22.725  39.532  1.00 96.07 243 A 1 
ATOM 1912  O O   . PRO A 1 243 ? -3.908  21.632  39.414  1.00 93.70 243 A 1 
ATOM 1913  C CB  . PRO A 1 243 ? -2.976  24.301  40.878  1.00 94.33 243 A 1 
ATOM 1914  C CG  . PRO A 1 243 ? -3.891  25.407  41.416  1.00 91.23 243 A 1 
ATOM 1915  C CD  . PRO A 1 243 ? -4.245  26.185  40.154  1.00 94.96 243 A 1 
ATOM 1916  N N   . GLY A 1 244 ? -5.763  22.864  39.651  1.00 95.69 244 A 1 
ATOM 1917  C CA  . GLY A 1 244 ? -6.703  21.748  39.608  1.00 95.75 244 A 1 
ATOM 1918  C C   . GLY A 1 244 ? -6.945  21.162  38.216  1.00 96.43 244 A 1 
ATOM 1919  O O   . GLY A 1 244 ? -7.523  20.083  38.102  1.00 94.48 244 A 1 
ATOM 1920  N N   . ILE A 1 245 ? -6.500  21.848  37.160  1.00 96.79 245 A 1 
ATOM 1921  C CA  . ILE A 1 245 ? -6.646  21.403  35.769  1.00 97.14 245 A 1 
ATOM 1922  C C   . ILE A 1 245 ? -5.439  20.542  35.390  1.00 97.07 245 A 1 
ATOM 1923  O O   . ILE A 1 245 ? -4.292  20.966  35.539  1.00 95.87 245 A 1 
ATOM 1924  C CB  . ILE A 1 245 ? -6.815  22.602  34.819  1.00 97.06 245 A 1 
ATOM 1925  C CG1 . ILE A 1 245 ? -7.989  23.510  35.259  1.00 95.42 245 A 1 
ATOM 1926  C CG2 . ILE A 1 245 ? -7.033  22.109  33.377  1.00 95.59 245 A 1 
ATOM 1927  C CD1 . ILE A 1 245 ? -8.126  24.809  34.450  1.00 94.23 245 A 1 
ATOM 1928  N N   . GLU A 1 246 ? -5.690  19.356  34.880  1.00 97.28 246 A 1 
ATOM 1929  C CA  . GLU A 1 246 ? -4.644  18.461  34.382  1.00 97.24 246 A 1 
ATOM 1930  C C   . GLU A 1 246 ? -4.277  18.799  32.928  1.00 97.51 246 A 1 
ATOM 1931  O O   . GLU A 1 246 ? -5.106  19.268  32.149  1.00 96.36 246 A 1 
ATOM 1932  C CB  . GLU A 1 246 ? -5.067  16.997  34.545  1.00 96.39 246 A 1 
ATOM 1933  C CG  . GLU A 1 246 ? -5.466  16.593  35.982  1.00 93.29 246 A 1 
ATOM 1934  C CD  . GLU A 1 246 ? -4.360  16.748  37.045  1.00 91.38 246 A 1 
ATOM 1935  O OE1 . GLU A 1 246 ? -4.654  16.629  38.247  1.00 82.34 246 A 1 
ATOM 1936  O OE2 . GLU A 1 246 ? -3.173  16.924  36.704  1.00 83.29 246 A 1 
ATOM 1937  N N   . VAL A 1 247 ? -3.027  18.550  32.560  1.00 97.30 247 A 1 
ATOM 1938  C CA  . VAL A 1 247 ? -2.503  18.835  31.218  1.00 97.50 247 A 1 
ATOM 1939  C C   . VAL A 1 247 ? -2.226  17.531  30.489  1.00 97.43 247 A 1 
ATOM 1940  O O   . VAL A 1 247 ? -1.508  16.671  31.008  1.00 96.56 247 A 1 
ATOM 1941  C CB  . VAL A 1 247 ? -1.261  19.741  31.277  1.00 96.97 247 A 1 
ATOM 1942  C CG1 . VAL A 1 247 ? -0.647  19.980  29.895  1.00 93.64 247 A 1 
ATOM 1943  C CG2 . VAL A 1 247 ? -1.613  21.114  31.862  1.00 93.41 247 A 1 
ATOM 1944  N N   . LEU A 1 248 ? -2.758  17.395  29.276  1.00 97.37 248 A 1 
ATOM 1945  C CA  . LEU A 1 248 ? -2.470  16.271  28.390  1.00 97.35 248 A 1 
ATOM 1946  C C   . LEU A 1 248 ? -1.117  16.458  27.692  1.00 97.25 248 A 1 
ATOM 1947  O O   . LEU A 1 248 ? -0.734  17.569  27.334  1.00 96.37 248 A 1 
ATOM 1948  C CB  . LEU A 1 248 ? -3.616  16.098  27.379  1.00 97.12 248 A 1 
ATOM 1949  C CG  . LEU A 1 248 ? -4.937  15.606  28.005  1.00 96.23 248 A 1 
ATOM 1950  C CD1 . LEU A 1 248 ? -6.086  15.755  27.020  1.00 92.64 248 A 1 
ATOM 1951  C CD2 . LEU A 1 248 ? -4.858  14.123  28.395  1.00 92.05 248 A 1 
ATOM 1952  N N   . TRP A 1 249 ? -0.412  15.353  27.483  1.00 97.17 249 A 1 
ATOM 1953  C CA  . TRP A 1 249 ? 0.912   15.329  26.851  1.00 97.26 249 A 1 
ATOM 1954  C C   . TRP A 1 249 ? 1.130   13.990  26.140  1.00 97.11 249 A 1 
ATOM 1955  O O   . TRP A 1 249 ? 0.821   12.950  26.709  1.00 96.09 249 A 1 
ATOM 1956  C CB  . TRP A 1 249 ? 1.961   15.529  27.954  1.00 96.89 249 A 1 
ATOM 1957  C CG  . TRP A 1 249 ? 3.365   15.634  27.467  1.00 97.05 249 A 1 
ATOM 1958  C CD1 . TRP A 1 249 ? 4.325   14.695  27.583  1.00 95.70 249 A 1 
ATOM 1959  C CD2 . TRP A 1 249 ? 3.978   16.768  26.788  1.00 96.86 249 A 1 
ATOM 1960  N NE1 . TRP A 1 249 ? 5.500   15.174  27.039  1.00 95.65 249 A 1 
ATOM 1961  C CE2 . TRP A 1 249 ? 5.344   16.442  26.541  1.00 96.58 249 A 1 
ATOM 1962  C CE3 . TRP A 1 249 ? 3.514   18.036  26.372  1.00 96.47 249 A 1 
ATOM 1963  C CZ2 . TRP A 1 249 ? 6.220   17.350  25.910  1.00 96.19 249 A 1 
ATOM 1964  C CZ3 . TRP A 1 249 ? 4.387   18.935  25.740  1.00 95.10 249 A 1 
ATOM 1965  C CH2 . TRP A 1 249 ? 5.720   18.593  25.517  1.00 95.02 249 A 1 
ATOM 1966  N N   . THR A 1 250 ? 1.669   13.986  24.915  1.00 96.09 250 A 1 
ATOM 1967  C CA  . THR A 1 250 ? 1.862   12.736  24.147  1.00 95.21 250 A 1 
ATOM 1968  C C   . THR A 1 250 ? 3.280   12.153  24.247  1.00 94.74 250 A 1 
ATOM 1969  O O   . THR A 1 250 ? 3.551   11.087  23.691  1.00 93.14 250 A 1 
ATOM 1970  C CB  . THR A 1 250 ? 1.429   12.874  22.679  1.00 94.19 250 A 1 
ATOM 1971  O OG1 . THR A 1 250 ? 2.292   13.729  21.977  1.00 89.58 250 A 1 
ATOM 1972  C CG2 . THR A 1 250 ? 0.010   13.433  22.528  1.00 89.24 250 A 1 
ATOM 1973  N N   . GLY A 1 251 ? 4.180   12.811  24.960  1.00 94.79 251 A 1 
ATOM 1974  C CA  . GLY A 1 251 ? 5.577   12.430  25.073  1.00 94.80 251 A 1 
ATOM 1975  C C   . GLY A 1 251 ? 6.509   13.289  24.206  1.00 94.91 251 A 1 
ATOM 1976  O O   . GLY A 1 251 ? 6.144   14.397  23.820  1.00 93.75 251 A 1 
ATOM 1977  N N   . PRO A 1 252 ? 7.710   12.789  23.870  1.00 94.47 252 A 1 
ATOM 1978  C CA  . PRO A 1 252 ? 8.655   13.512  23.011  1.00 93.31 252 A 1 
ATOM 1979  C C   . PRO A 1 252 ? 8.133   13.809  21.601  1.00 92.34 252 A 1 
ATOM 1980  O O   . PRO A 1 252 ? 8.495   14.825  21.008  1.00 90.14 252 A 1 
ATOM 1981  C CB  . PRO A 1 252 ? 9.901   12.616  22.952  1.00 92.51 252 A 1 
ATOM 1982  C CG  . PRO A 1 252 ? 9.833   11.798  24.231  1.00 90.58 252 A 1 
ATOM 1983  C CD  . PRO A 1 252 ? 8.326   11.599  24.428  1.00 93.79 252 A 1 
ATOM 1984  N N   . LYS A 1 253 ? 7.277   12.935  21.069  1.00 92.03 253 A 1 
ATOM 1985  C CA  . LYS A 1 253 ? 6.692   13.015  19.725  1.00 91.38 253 A 1 
ATOM 1986  C C   . LYS A 1 253 ? 5.165   12.843  19.781  1.00 91.85 253 A 1 
ATOM 1987  O O   . LYS A 1 253 ? 4.609   12.516  20.832  1.00 90.62 253 A 1 
ATOM 1988  C CB  . LYS A 1 253 ? 7.335   11.960  18.809  1.00 89.77 253 A 1 
ATOM 1989  C CG  . LYS A 1 253 ? 8.855   12.140  18.673  1.00 86.02 253 A 1 
ATOM 1990  C CD  . LYS A 1 253 ? 9.452   11.171  17.643  1.00 80.73 253 A 1 
ATOM 1991  C CE  . LYS A 1 253 ? 10.967  11.381  17.593  1.00 73.47 253 A 1 
ATOM 1992  N NZ  . LYS A 1 253 ? 11.625  10.507  16.600  1.00 65.38 253 A 1 
ATOM 1993  N N   . VAL A 1 254 ? 4.499   13.025  18.636  1.00 91.43 254 A 1 
ATOM 1994  C CA  . VAL A 1 254 ? 3.072   12.678  18.498  1.00 90.91 254 A 1 
ATOM 1995  C C   . VAL A 1 254 ? 2.873   11.190  18.774  1.00 91.72 254 A 1 
ATOM 1996  O O   . VAL A 1 254 ? 2.089   10.825  19.648  1.00 91.50 254 A 1 
ATOM 1997  C CB  . VAL A 1 254 ? 2.538   13.052  17.105  1.00 89.77 254 A 1 
ATOM 1998  C CG1 . VAL A 1 254 ? 1.058   12.673  16.946  1.00 85.92 254 A 1 
ATOM 1999  C CG2 . VAL A 1 254 ? 2.664   14.554  16.836  1.00 85.89 254 A 1 
ATOM 2000  N N   . VAL A 1 255 ? 3.648   10.345  18.099  1.00 91.12 255 A 1 
ATOM 2001  C CA  . VAL A 1 255 ? 3.761   8.913   18.378  1.00 90.81 255 A 1 
ATOM 2002  C C   . VAL A 1 255 ? 5.133   8.669   19.003  1.00 90.96 255 A 1 
ATOM 2003  O O   . VAL A 1 255 ? 6.131   8.531   18.301  1.00 90.06 255 A 1 
ATOM 2004  C CB  . VAL A 1 255 ? 3.546   8.058   17.112  1.00 90.47 255 A 1 
ATOM 2005  C CG1 . VAL A 1 255 ? 3.503   6.572   17.472  1.00 87.39 255 A 1 
ATOM 2006  C CG2 . VAL A 1 255 ? 2.242   8.423   16.398  1.00 87.60 255 A 1 
ATOM 2007  N N   . SER A 1 256 ? 5.182   8.645   20.328  1.00 92.23 256 A 1 
ATOM 2008  C CA  . SER A 1 256 ? 6.440   8.456   21.044  1.00 92.94 256 A 1 
ATOM 2009  C C   . SER A 1 256 ? 6.867   6.988   21.026  1.00 92.70 256 A 1 
ATOM 2010  O O   . SER A 1 256 ? 6.132   6.131   21.506  1.00 92.10 256 A 1 
ATOM 2011  C CB  . SER A 1 256 ? 6.316   8.962   22.477  1.00 93.42 256 A 1 
ATOM 2012  O OG  . SER A 1 256 ? 6.064   10.356  22.473  1.00 90.56 256 A 1 
ATOM 2013  N N   . LYS A 1 257 ? 8.078   6.694   20.516  1.00 91.63 257 A 1 
ATOM 2014  C CA  . LYS A 1 257 ? 8.669   5.356   20.648  1.00 91.28 257 A 1 
ATOM 2015  C C   . LYS A 1 257 ? 8.837   4.986   22.127  1.00 91.78 257 A 1 
ATOM 2016  O O   . LYS A 1 257 ? 8.379   3.949   22.584  1.00 91.32 257 A 1 
ATOM 2017  C CB  . LYS A 1 257 ? 10.013  5.319   19.900  1.00 89.96 257 A 1 
ATOM 2018  C CG  . LYS A 1 257 ? 10.652  3.927   19.949  1.00 86.45 257 A 1 
ATOM 2019  C CD  . LYS A 1 257 ? 12.024  3.926   19.266  1.00 82.82 257 A 1 
ATOM 2020  C CE  . LYS A 1 257 ? 12.673  2.550   19.435  1.00 75.18 257 A 1 
ATOM 2021  N NZ  . LYS A 1 257 ? 14.084  2.555   18.966  1.00 67.86 257 A 1 
ATOM 2022  N N   . GLU A 1 258 ? 9.459   5.901   22.850  1.00 92.93 258 A 1 
ATOM 2023  C CA  . GLU A 1 258 ? 9.728   5.804   24.279  1.00 93.38 258 A 1 
ATOM 2024  C C   . GLU A 1 258 ? 9.332   7.116   24.952  1.00 94.34 258 A 1 
ATOM 2025  O O   . GLU A 1 258 ? 9.274   8.168   24.314  1.00 92.99 258 A 1 
ATOM 2026  C CB  . GLU A 1 258 ? 11.213  5.481   24.506  1.00 91.33 258 A 1 
ATOM 2027  C CG  . GLU A 1 258 ? 11.560  4.067   24.005  1.00 83.42 258 A 1 
ATOM 2028  C CD  . GLU A 1 258 ? 13.047  3.722   24.061  1.00 80.73 258 A 1 
ATOM 2029  O OE1 . GLU A 1 258 ? 13.420  2.762   23.343  1.00 71.69 258 A 1 
ATOM 2030  O OE2 . GLU A 1 258 ? 13.795  4.417   24.777  1.00 72.11 258 A 1 
ATOM 2031  N N   . ILE A 1 259 ? 9.028   7.056   26.236  1.00 94.78 259 A 1 
ATOM 2032  C CA  . ILE A 1 259 ? 8.808   8.242   27.069  1.00 95.95 259 A 1 
ATOM 2033  C C   . ILE A 1 259 ? 9.801   8.170   28.233  1.00 96.02 259 A 1 
ATOM 2034  O O   . ILE A 1 259 ? 9.495   7.552   29.255  1.00 94.97 259 A 1 
ATOM 2035  C CB  . ILE A 1 259 ? 7.334   8.372   27.525  1.00 96.25 259 A 1 
ATOM 2036  C CG1 . ILE A 1 259 ? 6.373   8.380   26.315  1.00 94.69 259 A 1 
ATOM 2037  C CG2 . ILE A 1 259 ? 7.177   9.674   28.333  1.00 94.81 259 A 1 
ATOM 2038  C CD1 . ILE A 1 259 ? 4.882   8.500   26.689  1.00 93.59 259 A 1 
ATOM 2039  N N   . PRO A 1 260 ? 10.997  8.759   28.094  1.00 95.72 260 A 1 
ATOM 2040  C CA  . PRO A 1 260 ? 12.000  8.767   29.152  1.00 95.60 260 A 1 
ATOM 2041  C C   . PRO A 1 260 ? 11.505  9.494   30.402  1.00 96.04 260 A 1 
ATOM 2042  O O   . PRO A 1 260 ? 10.801  10.504  30.314  1.00 95.24 260 A 1 
ATOM 2043  C CB  . PRO A 1 260 ? 13.239  9.435   28.557  1.00 94.50 260 A 1 
ATOM 2044  C CG  . PRO A 1 260 ? 13.061  9.276   27.047  1.00 92.76 260 A 1 
ATOM 2045  C CD  . PRO A 1 260 ? 11.546  9.364   26.892  1.00 95.36 260 A 1 
ATOM 2046  N N   . VAL A 1 261 ? 11.922  9.023   31.565  1.00 95.75 261 A 1 
ATOM 2047  C CA  . VAL A 1 261 ? 11.574  9.655   32.852  1.00 95.53 261 A 1 
ATOM 2048  C C   . VAL A 1 261 ? 12.033  11.118  32.878  1.00 95.79 261 A 1 
ATOM 2049  O O   . VAL A 1 261 ? 11.265  11.990  33.276  1.00 94.66 261 A 1 
ATOM 2050  C CB  . VAL A 1 261 ? 12.181  8.856   34.018  1.00 94.28 261 A 1 
ATOM 2051  C CG1 . VAL A 1 261 ? 12.035  9.580   35.356  1.00 87.75 261 A 1 
ATOM 2052  C CG2 . VAL A 1 261 ? 11.484  7.503   34.160  1.00 87.76 261 A 1 
ATOM 2053  N N   . GLU A 1 262 ? 13.222  11.399  32.368  1.00 95.11 262 A 1 
ATOM 2054  C CA  . GLU A 1 262 ? 13.794  12.740  32.288  1.00 94.85 262 A 1 
ATOM 2055  C C   . GLU A 1 262 ? 12.925  13.694  31.461  1.00 95.36 262 A 1 
ATOM 2056  O O   . GLU A 1 262 ? 12.723  14.846  31.848  1.00 93.56 262 A 1 
ATOM 2057  C CB  . GLU A 1 262 ? 15.202  12.690  31.666  1.00 93.65 262 A 1 
ATOM 2058  C CG  . GLU A 1 262 ? 16.235  11.846  32.431  1.00 80.83 262 A 1 
ATOM 2059  C CD  . GLU A 1 262 ? 16.072  10.323  32.282  1.00 72.68 262 A 1 
ATOM 2060  O OE1 . GLU A 1 262 ? 16.727  9.604   33.065  1.00 63.61 262 A 1 
ATOM 2061  O OE2 . GLU A 1 262 ? 15.273  9.893   31.419  1.00 65.94 262 A 1 
ATOM 2062  N N   . SER A 1 263 ? 12.343  13.212  30.359  1.00 95.31 263 A 1 
ATOM 2063  C CA  . SER A 1 263 ? 11.457  14.026  29.525  1.00 95.59 263 A 1 
ATOM 2064  C C   . SER A 1 263 ? 10.174  14.421  30.265  1.00 96.11 263 A 1 
ATOM 2065  O O   . SER A 1 263 ? 9.683   15.542  30.121  1.00 95.12 263 A 1 
ATOM 2066  C CB  . SER A 1 263 ? 11.121  13.296  28.215  1.00 94.76 263 A 1 
ATOM 2067  O OG  . SER A 1 263 ? 10.159  12.269  28.382  1.00 90.96 263 A 1 
ATOM 2068  N N   . ILE A 1 264 ? 9.658   13.535  31.107  1.00 96.35 264 A 1 
ATOM 2069  C CA  . ILE A 1 264 ? 8.499   13.820  31.955  1.00 96.74 264 A 1 
ATOM 2070  C C   . ILE A 1 264 ? 8.865   14.770  33.095  1.00 96.68 264 A 1 
ATOM 2071  O O   . ILE A 1 264 ? 8.081   15.652  33.431  1.00 95.99 264 A 1 
ATOM 2072  C CB  . ILE A 1 264 ? 7.849   12.518  32.447  1.00 96.58 264 A 1 
ATOM 2073  C CG1 . ILE A 1 264 ? 7.278   11.692  31.278  1.00 94.32 264 A 1 
ATOM 2074  C CG2 . ILE A 1 264 ? 6.754   12.771  33.493  1.00 95.35 264 A 1 
ATOM 2075  C CD1 . ILE A 1 264 ? 6.211   12.401  30.420  1.00 91.54 264 A 1 
ATOM 2076  N N   . GLU A 1 265 ? 10.055  14.637  33.669  1.00 96.50 265 A 1 
ATOM 2077  C CA  . GLU A 1 265 ? 10.533  15.588  34.677  1.00 96.06 265 A 1 
ATOM 2078  C C   . GLU A 1 265 ? 10.713  16.990  34.078  1.00 96.14 265 A 1 
ATOM 2079  O O   . GLU A 1 265 ? 10.285  17.973  34.688  1.00 94.64 265 A 1 
ATOM 2080  C CB  . GLU A 1 265 ? 11.813  15.068  35.343  1.00 95.32 265 A 1 
ATOM 2081  C CG  . GLU A 1 265 ? 11.499  13.841  36.214  1.00 91.10 265 A 1 
ATOM 2082  C CD  . GLU A 1 265 ? 12.647  13.377  37.113  1.00 87.57 265 A 1 
ATOM 2083  O OE1 . GLU A 1 265 ? 12.321  12.641  38.082  1.00 78.67 265 A 1 
ATOM 2084  O OE2 . GLU A 1 265 ? 13.802  13.777  36.904  1.00 80.30 265 A 1 
ATOM 2085  N N   . GLU A 1 266 ? 11.238  17.092  32.858  1.00 95.93 266 A 1 
ATOM 2086  C CA  . GLU A 1 266 ? 11.409  18.349  32.142  1.00 95.74 266 A 1 
ATOM 2087  C C   . GLU A 1 266 ? 10.061  19.036  31.879  1.00 96.02 266 A 1 
ATOM 2088  O O   . GLU A 1 266 ? 9.850   20.180  32.297  1.00 94.47 266 A 1 
ATOM 2089  C CB  . GLU A 1 266 ? 12.185  18.108  30.841  1.00 94.46 266 A 1 
ATOM 2090  C CG  . GLU A 1 266 ? 12.518  19.438  30.149  1.00 87.44 266 A 1 
ATOM 2091  C CD  . GLU A 1 266 ? 13.274  19.302  28.827  1.00 86.09 266 A 1 
ATOM 2092  O OE1 . GLU A 1 266 ? 14.004  20.274  28.492  1.00 77.63 266 A 1 
ATOM 2093  O OE2 . GLU A 1 266 ? 13.095  18.293  28.121  1.00 79.78 266 A 1 
ATOM 2094  N N   . VAL A 1 267 ? 9.113   18.335  31.259  1.00 96.31 267 A 1 
ATOM 2095  C CA  . VAL A 1 267 ? 7.790   18.914  30.981  1.00 96.65 267 A 1 
ATOM 2096  C C   . VAL A 1 267 ? 7.030   19.226  32.273  1.00 96.74 267 A 1 
ATOM 2097  O O   . VAL A 1 267 ? 6.434   20.291  32.393  1.00 96.12 267 A 1 
ATOM 2098  C CB  . VAL A 1 267 ? 6.972   18.066  29.993  1.00 96.06 267 A 1 
ATOM 2099  C CG1 . VAL A 1 267 ? 6.432   16.760  30.579  1.00 91.42 267 A 1 
ATOM 2100  C CG2 . VAL A 1 267 ? 5.792   18.872  29.448  1.00 89.72 267 A 1 
ATOM 2101  N N   . SER A 1 268 ? 7.108   18.369  33.283  1.00 96.71 268 A 1 
ATOM 2102  C CA  . SER A 1 268 ? 6.445   18.589  34.573  1.00 96.52 268 A 1 
ATOM 2103  C C   . SER A 1 268 ? 6.932   19.865  35.260  1.00 96.34 268 A 1 
ATOM 2104  O O   . SER A 1 268 ? 6.151   20.555  35.913  1.00 94.96 268 A 1 
ATOM 2105  C CB  . SER A 1 268 ? 6.683   17.415  35.523  1.00 95.84 268 A 1 
ATOM 2106  O OG  . SER A 1 268 ? 6.101   16.243  35.011  1.00 87.86 268 A 1 
ATOM 2107  N N   . LYS A 1 269 ? 8.209   20.190  35.096  1.00 96.62 269 A 1 
ATOM 2108  C CA  . LYS A 1 269 ? 8.820   21.390  35.664  1.00 96.31 269 A 1 
ATOM 2109  C C   . LYS A 1 269 ? 8.266   22.662  35.029  1.00 96.55 269 A 1 
ATOM 2110  O O   . LYS A 1 269 ? 7.981   23.624  35.745  1.00 94.60 269 A 1 
ATOM 2111  C CB  . LYS A 1 269 ? 10.343  21.265  35.524  1.00 95.12 269 A 1 
ATOM 2112  C CG  . LYS A 1 269 ? 11.120  22.238  36.425  1.00 83.18 269 A 1 
ATOM 2113  C CD  . LYS A 1 269 ? 12.624  21.938  36.300  1.00 81.60 269 A 1 
ATOM 2114  C CE  . LYS A 1 269 ? 13.457  22.746  37.294  1.00 69.36 269 A 1 
ATOM 2115  N NZ  . LYS A 1 269 ? 14.884  22.332  37.254  1.00 61.37 269 A 1 
ATOM 2116  N N   . ILE A 1 270 ? 8.072   22.689  33.720  1.00 96.22 270 A 1 
ATOM 2117  C CA  . ILE A 1 270 ? 7.565   23.866  33.016  1.00 96.27 270 A 1 
ATOM 2118  C C   . ILE A 1 270 ? 6.048   24.028  33.143  1.00 96.48 270 A 1 
ATOM 2119  O O   . ILE A 1 270 ? 5.582   25.138  33.382  1.00 95.25 270 A 1 
ATOM 2120  C CB  . ILE A 1 270 ? 8.082   23.909  31.558  1.00 95.55 270 A 1 
ATOM 2121  C CG1 . ILE A 1 270 ? 7.869   25.321  30.979  1.00 87.41 270 A 1 
ATOM 2122  C CG2 . ILE A 1 270 ? 7.451   22.841  30.655  1.00 88.17 270 A 1 
ATOM 2123  C CD1 . ILE A 1 270 ? 8.670   25.597  29.711  1.00 83.27 270 A 1 
ATOM 2124  N N   . ILE A 1 271 ? 5.274   22.954  33.087  1.00 96.59 271 A 1 
ATOM 2125  C CA  . ILE A 1 271 ? 3.814   23.007  33.288  1.00 96.43 271 A 1 
ATOM 2126  C C   . ILE A 1 271 ? 3.416   23.017  34.774  1.00 96.65 271 A 1 
ATOM 2127  O O   . ILE A 1 271 ? 2.233   23.130  35.102  1.00 95.15 271 A 1 
ATOM 2128  C CB  . ILE A 1 271 ? 3.069   21.918  32.490  1.00 95.89 271 A 1 
ATOM 2129  C CG1 . ILE A 1 271 ? 3.281   20.514  33.096  1.00 91.83 271 A 1 
ATOM 2130  C CG2 . ILE A 1 271 ? 3.428   21.985  30.998  1.00 91.49 271 A 1 
ATOM 2131  C CD1 . ILE A 1 271 ? 2.541   19.384  32.392  1.00 90.92 271 A 1 
ATOM 2132  N N   . LYS A 1 272 ? 4.388   22.898  35.673  1.00 96.20 272 A 1 
ATOM 2133  C CA  . LYS A 1 272 ? 4.244   22.927  37.143  1.00 96.49 272 A 1 
ATOM 2134  C C   . LYS A 1 272 ? 3.254   21.892  37.710  1.00 96.47 272 A 1 
ATOM 2135  O O   . LYS A 1 272 ? 2.615   22.128  38.733  1.00 93.70 272 A 1 
ATOM 2136  C CB  . LYS A 1 272 ? 3.948   24.356  37.629  1.00 95.93 272 A 1 
ATOM 2137  C CG  . LYS A 1 272 ? 5.022   25.364  37.211  1.00 93.78 272 A 1 
ATOM 2138  C CD  . LYS A 1 272 ? 4.702   26.754  37.778  1.00 89.05 272 A 1 
ATOM 2139  C CE  . LYS A 1 272 ? 5.797   27.727  37.356  1.00 81.12 272 A 1 
ATOM 2140  N NZ  . LYS A 1 272 ? 5.493   29.115  37.764  1.00 71.46 272 A 1 
ATOM 2141  N N   . ARG A 1 273 ? 3.128   20.749  37.046  1.00 96.67 273 A 1 
ATOM 2142  C CA  . ARG A 1 273 ? 2.277   19.630  37.463  1.00 96.52 273 A 1 
ATOM 2143  C C   . ARG A 1 273 ? 2.709   18.353  36.742  1.00 96.99 273 A 1 
ATOM 2144  O O   . ARG A 1 273 ? 3.388   18.422  35.718  1.00 95.65 273 A 1 
ATOM 2145  C CB  . ARG A 1 273 ? 0.804   19.973  37.185  1.00 94.69 273 A 1 
ATOM 2146  C CG  . ARG A 1 273 ? 0.432   20.070  35.700  1.00 92.36 273 A 1 
ATOM 2147  C CD  . ARG A 1 273 ? -0.838  20.883  35.477  1.00 93.91 273 A 1 
ATOM 2148  N NE  . ARG A 1 273 ? -0.554  22.315  35.603  1.00 93.37 273 A 1 
ATOM 2149  C CZ  . ARG A 1 273 ? -1.427  23.286  35.800  1.00 95.43 273 A 1 
ATOM 2150  N NH1 . ARG A 1 273 ? -2.700  23.060  35.914  1.00 87.02 273 A 1 
ATOM 2151  N NH2 . ARG A 1 273 ? -1.015  24.516  35.877  1.00 88.53 273 A 1 
ATOM 2152  N N   . ALA A 1 274 ? 2.287   17.211  37.257  1.00 96.31 274 A 1 
ATOM 2153  C CA  . ALA A 1 274 ? 2.432   15.955  36.527  1.00 96.38 274 A 1 
ATOM 2154  C C   . ALA A 1 274 ? 1.391   15.904  35.396  1.00 96.70 274 A 1 
ATOM 2155  O O   . ALA A 1 274 ? 0.218   16.168  35.668  1.00 95.33 274 A 1 
ATOM 2156  C CB  . ALA A 1 274 ? 2.282   14.785  37.502  1.00 95.26 274 A 1 
ATOM 2157  N N   . PRO A 1 275 ? 1.768   15.560  34.160  1.00 96.94 275 A 1 
ATOM 2158  C CA  . PRO A 1 275 ? 0.819   15.464  33.050  1.00 97.15 275 A 1 
ATOM 2159  C C   . PRO A 1 275 ? -0.022  14.181  33.121  1.00 97.28 275 A 1 
ATOM 2160  O O   . PRO A 1 275 ? 0.348   13.195  33.766  1.00 96.21 275 A 1 
ATOM 2161  C CB  . PRO A 1 275 ? 1.689   15.521  31.786  1.00 96.68 275 A 1 
ATOM 2162  C CG  . PRO A 1 275 ? 2.989   14.862  32.234  1.00 95.56 275 A 1 
ATOM 2163  C CD  . PRO A 1 275 ? 3.123   15.292  33.694  1.00 96.66 275 A 1 
ATOM 2164  N N   . VAL A 1 276 ? -1.132  14.193  32.398  1.00 97.26 276 A 1 
ATOM 2165  C CA  . VAL A 1 276 ? -1.810  12.985  31.927  1.00 97.49 276 A 1 
ATOM 2166  C C   . VAL A 1 276 ? -1.286  12.676  30.531  1.00 97.53 276 A 1 
ATOM 2167  O O   . VAL A 1 276 ? -1.301  13.552  29.664  1.00 96.70 276 A 1 
ATOM 2168  C CB  . VAL A 1 276 ? -3.341  13.162  31.905  1.00 96.99 276 A 1 
ATOM 2169  C CG1 . VAL A 1 276 ? -4.053  11.926  31.354  1.00 93.83 276 A 1 
ATOM 2170  C CG2 . VAL A 1 276 ? -3.896  13.430  33.312  1.00 93.03 276 A 1 
ATOM 2171  N N   . ILE A 1 277 ? -0.807  11.460  30.305  1.00 97.49 277 A 1 
ATOM 2172  C CA  . ILE A 1 277 ? -0.350  11.069  28.973  1.00 97.50 277 A 1 
ATOM 2173  C C   . ILE A 1 277 ? -1.555  10.772  28.083  1.00 97.58 277 A 1 
ATOM 2174  O O   . ILE A 1 277 ? -2.401  9.961   28.434  1.00 97.01 277 A 1 
ATOM 2175  C CB  . ILE A 1 277 ? 0.640   9.892   29.033  1.00 97.28 277 A 1 
ATOM 2176  C CG1 . ILE A 1 277 ? 1.892   10.221  29.862  1.00 94.83 277 A 1 
ATOM 2177  C CG2 . ILE A 1 277 ? 1.055   9.423   27.629  1.00 96.02 277 A 1 
ATOM 2178  C CD1 . ILE A 1 277 ? 2.714   11.421  29.361  1.00 90.76 277 A 1 
ATOM 2179  N N   . TRP A 1 278 ? -1.608  11.410  26.925  1.00 97.20 278 A 1 
ATOM 2180  C CA  . TRP A 1 278 ? -2.363  10.931  25.774  1.00 97.17 278 A 1 
ATOM 2181  C C   . TRP A 1 278 ? -1.398  10.106  24.933  1.00 96.70 278 A 1 
ATOM 2182  O O   . TRP A 1 278 ? -0.467  10.651  24.344  1.00 95.66 278 A 1 
ATOM 2183  C CB  . TRP A 1 278 ? -2.949  12.116  25.006  1.00 96.61 278 A 1 
ATOM 2184  C CG  . TRP A 1 278 ? -3.694  11.812  23.741  1.00 96.59 278 A 1 
ATOM 2185  C CD1 . TRP A 1 278 ? -3.293  10.998  22.741  1.00 94.37 278 A 1 
ATOM 2186  C CD2 . TRP A 1 278 ? -4.970  12.373  23.300  1.00 94.89 278 A 1 
ATOM 2187  N NE1 . TRP A 1 278 ? -4.223  11.015  21.701  1.00 92.34 278 A 1 
ATOM 2188  C CE2 . TRP A 1 278 ? -5.258  11.858  22.011  1.00 93.41 278 A 1 
ATOM 2189  C CE3 . TRP A 1 278 ? -5.895  13.286  23.867  1.00 93.46 278 A 1 
ATOM 2190  C CZ2 . TRP A 1 278 ? -6.420  12.235  21.291  1.00 93.05 278 A 1 
ATOM 2191  C CZ3 . TRP A 1 278 ? -7.052  13.657  23.156  1.00 91.47 278 A 1 
ATOM 2192  C CH2 . TRP A 1 278 ? -7.305  13.139  21.885  1.00 91.31 278 A 1 
ATOM 2193  N N   . ASP A 1 279 ? -1.563  8.781   24.901  1.00 96.34 279 A 1 
ATOM 2194  C CA  . ASP A 1 279 ? -0.583  7.898   24.280  1.00 96.47 279 A 1 
ATOM 2195  C C   . ASP A 1 279 ? -1.054  7.399   22.911  1.00 96.19 279 A 1 
ATOM 2196  O O   . ASP A 1 279 ? -1.987  6.610   22.803  1.00 94.79 279 A 1 
ATOM 2197  C CB  . ASP A 1 279 ? -0.215  6.760   25.236  1.00 96.54 279 A 1 
ATOM 2198  C CG  . ASP A 1 279 ? 1.174   6.208   24.918  1.00 96.27 279 A 1 
ATOM 2199  O OD1 . ASP A 1 279 ? 1.629   6.303   23.763  1.00 92.17 279 A 1 
ATOM 2200  O OD2 . ASP A 1 279 ? 1.866   5.748   25.851  1.00 92.26 279 A 1 
ATOM 2201  N N   . ASN A 1 280 ? -0.373  7.843   21.857  1.00 94.98 280 A 1 
ATOM 2202  C CA  . ASN A 1 280 ? -0.652  7.460   20.479  1.00 94.09 280 A 1 
ATOM 2203  C C   . ASN A 1 280 ? 0.153   6.232   20.017  1.00 93.73 280 A 1 
ATOM 2204  O O   . ASN A 1 280 ? 0.197   5.960   18.826  1.00 92.47 280 A 1 
ATOM 2205  C CB  . ASN A 1 280 ? -0.418  8.680   19.574  1.00 93.43 280 A 1 
ATOM 2206  C CG  . ASN A 1 280 ? -1.420  9.800   19.782  1.00 92.82 280 A 1 
ATOM 2207  O OD1 . ASN A 1 280 ? -2.601  9.592   19.977  1.00 88.16 280 A 1 
ATOM 2208  N ND2 . ASN A 1 280 ? -0.980  11.034  19.706  1.00 87.69 280 A 1 
ATOM 2209  N N   . ILE A 1 281 ? 0.785   5.470   20.910  1.00 94.59 281 A 1 
ATOM 2210  C CA  . ILE A 1 281 ? 1.633   4.328   20.522  1.00 94.63 281 A 1 
ATOM 2211  C C   . ILE A 1 281 ? 0.908   3.299   19.646  1.00 94.44 281 A 1 
ATOM 2212  O O   . ILE A 1 281 ? 1.519   2.727   18.747  1.00 93.86 281 A 1 
ATOM 2213  C CB  . ILE A 1 281 ? 2.283   3.671   21.758  1.00 94.72 281 A 1 
ATOM 2214  C CG1 . ILE A 1 281 ? 3.349   2.647   21.311  1.00 91.98 281 A 1 
ATOM 2215  C CG2 . ILE A 1 281 ? 1.256   3.033   22.707  1.00 90.87 281 A 1 
ATOM 2216  C CD1 . ILE A 1 281 ? 4.208   2.084   22.435  1.00 88.05 281 A 1 
ATOM 2217  N N   . HIS A 1 282 ? -0.391  3.082   19.871  1.00 95.12 282 A 1 
ATOM 2218  C CA  . HIS A 1 282 ? -1.207  2.165   19.080  1.00 95.60 282 A 1 
ATOM 2219  C C   . HIS A 1 282 ? -2.151  2.871   18.095  1.00 95.09 282 A 1 
ATOM 2220  O O   . HIS A 1 282 ? -2.963  2.201   17.459  1.00 93.83 282 A 1 
ATOM 2221  C CB  . HIS A 1 282 ? -1.979  1.228   20.021  1.00 96.18 282 A 1 
ATOM 2222  C CG  . HIS A 1 282 ? -1.111  0.345   20.865  1.00 96.72 282 A 1 
ATOM 2223  N ND1 . HIS A 1 282 ? -0.718  0.592   22.162  1.00 87.83 282 A 1 
ATOM 2224  C CD2 . HIS A 1 282 ? -0.597  -0.887  20.521  1.00 87.69 282 A 1 
ATOM 2225  C CE1 . HIS A 1 282 ? 0.010   -0.450  22.580  1.00 90.20 282 A 1 
ATOM 2226  N NE2 . HIS A 1 282 ? 0.104   -1.368  21.615  1.00 92.11 282 A 1 
ATOM 2227  N N   . ALA A 1 283 ? -2.074  4.195   17.953  1.00 94.29 283 A 1 
ATOM 2228  C CA  . ALA A 1 283 ? -2.896  4.936   17.001  1.00 93.27 283 A 1 
ATOM 2229  C C   . ALA A 1 283 ? -2.483  4.616   15.561  1.00 92.25 283 A 1 
ATOM 2230  O O   . ALA A 1 283 ? -1.297  4.585   15.242  1.00 90.86 283 A 1 
ATOM 2231  C CB  . ALA A 1 283 ? -2.813  6.432   17.285  1.00 92.77 283 A 1 
ATOM 2232  N N   . ASN A 1 284 ? -3.452  4.421   14.683  1.00 92.20 284 A 1 
ATOM 2233  C CA  . ASN A 1 284 ? -3.232  4.218   13.249  1.00 91.23 284 A 1 
ATOM 2234  C C   . ASN A 1 284 ? -4.016  5.199   12.360  1.00 89.92 284 A 1 
ATOM 2235  O O   . ASN A 1 284 ? -4.004  5.050   11.138  1.00 86.30 284 A 1 
ATOM 2236  C CB  . ASN A 1 284 ? -3.511  2.746   12.899  1.00 90.50 284 A 1 
ATOM 2237  C CG  . ASN A 1 284 ? -4.979  2.360   12.951  1.00 91.64 284 A 1 
ATOM 2238  O OD1 . ASN A 1 284 ? -5.812  3.012   13.549  1.00 85.82 284 A 1 
ATOM 2239  N ND2 . ASN A 1 284 ? -5.327  1.265   12.311  1.00 86.36 284 A 1 
ATOM 2240  N N   . ASP A 1 285 ? -4.667  6.209   12.925  1.00 89.87 285 A 1 
ATOM 2241  C CA  . ASP A 1 285 ? -5.442  7.207   12.180  1.00 87.80 285 A 1 
ATOM 2242  C C   . ASP A 1 285 ? -4.608  7.984   11.146  1.00 87.04 285 A 1 
ATOM 2243  O O   . ASP A 1 285 ? -5.123  8.363   10.098  1.00 83.70 285 A 1 
ATOM 2244  C CB  . ASP A 1 285 ? -6.156  8.151   13.162  1.00 85.46 285 A 1 
ATOM 2245  C CG  . ASP A 1 285 ? -5.238  9.083   13.976  1.00 84.93 285 A 1 
ATOM 2246  O OD1 . ASP A 1 285 ? -4.047  8.749   14.142  1.00 78.61 285 A 1 
ATOM 2247  O OD2 . ASP A 1 285 ? -5.746  10.129  14.422  1.00 80.68 285 A 1 
ATOM 2248  N N   . TYR A 1 286 ? -3.306  8.154   11.395  1.00 85.81 286 A 1 
ATOM 2249  C CA  . TYR A 1 286 ? -2.367  8.817   10.485  1.00 84.66 286 A 1 
ATOM 2250  C C   . TYR A 1 286 ? -1.839  7.921   9.354   1.00 83.83 286 A 1 
ATOM 2251  O O   . TYR A 1 286 ? -1.299  8.431   8.372   1.00 81.29 286 A 1 
ATOM 2252  C CB  . TYR A 1 286 ? -1.206  9.400   11.303  1.00 84.31 286 A 1 
ATOM 2253  C CG  . TYR A 1 286 ? -0.312  8.347   11.949  1.00 85.39 286 A 1 
ATOM 2254  C CD1 . TYR A 1 286 ? -0.586  7.879   13.247  1.00 83.06 286 A 1 
ATOM 2255  C CD2 . TYR A 1 286 ? 0.781   7.813   11.243  1.00 83.52 286 A 1 
ATOM 2256  C CE1 . TYR A 1 286 ? 0.214   6.873   13.827  1.00 82.22 286 A 1 
ATOM 2257  C CE2 . TYR A 1 286 ? 1.581   6.798   11.808  1.00 81.81 286 A 1 
ATOM 2258  C CZ  . TYR A 1 286 ? 1.292   6.331   13.099  1.00 84.09 286 A 1 
ATOM 2259  O OH  . TYR A 1 286 ? 2.064   5.333   13.649  1.00 82.22 286 A 1 
ATOM 2260  N N   . ASP A 1 287 ? -1.945  6.597   9.482   1.00 85.05 287 A 1 
ATOM 2261  C CA  . ASP A 1 287 ? -1.514  5.641   8.458   1.00 85.19 287 A 1 
ATOM 2262  C C   . ASP A 1 287 ? -2.447  4.418   8.434   1.00 86.07 287 A 1 
ATOM 2263  O O   . ASP A 1 287 ? -2.165  3.375   9.028   1.00 83.79 287 A 1 
ATOM 2264  C CB  . ASP A 1 287 ? -0.042  5.239   8.644   1.00 82.77 287 A 1 
ATOM 2265  C CG  . ASP A 1 287 ? 0.518   4.431   7.462   1.00 81.61 287 A 1 
ATOM 2266  O OD1 . ASP A 1 287 ? -0.241  4.068   6.528   1.00 76.49 287 A 1 
ATOM 2267  O OD2 . ASP A 1 287 ? 1.751   4.195   7.451   1.00 76.13 287 A 1 
ATOM 2268  N N   . GLN A 1 288 ? -3.514  4.537   7.665   1.00 84.31 288 A 1 
ATOM 2269  C CA  . GLN A 1 288 ? -4.570  3.528   7.502   1.00 84.17 288 A 1 
ATOM 2270  C C   . GLN A 1 288 ? -4.106  2.217   6.825   1.00 85.04 288 A 1 
ATOM 2271  O O   . GLN A 1 288 ? -4.921  1.337   6.554   1.00 81.04 288 A 1 
ATOM 2272  C CB  . GLN A 1 288 ? -5.724  4.165   6.714   1.00 80.88 288 A 1 
ATOM 2273  C CG  . GLN A 1 288 ? -6.402  5.341   7.439   1.00 76.50 288 A 1 
ATOM 2274  C CD  . GLN A 1 288 ? -7.353  4.870   8.547   1.00 70.29 288 A 1 
ATOM 2275  O OE1 . GLN A 1 288 ? -8.337  4.205   8.279   1.00 63.79 288 A 1 
ATOM 2276  N NE2 . GLN A 1 288 ? -7.100  5.204   9.791   1.00 61.98 288 A 1 
ATOM 2277  N N   . LYS A 1 289 ? -2.807  2.061   6.540   1.00 85.90 289 A 1 
ATOM 2278  C CA  . LYS A 1 289 ? -2.192  0.815   6.053   1.00 85.68 289 A 1 
ATOM 2279  C C   . LYS A 1 289 ? -1.487  0.014   7.156   1.00 87.38 289 A 1 
ATOM 2280  O O   . LYS A 1 289 ? -0.912  -1.034  6.873   1.00 84.45 289 A 1 
ATOM 2281  C CB  . LYS A 1 289 ? -1.222  1.125   4.904   1.00 82.42 289 A 1 
ATOM 2282  C CG  . LYS A 1 289 ? -1.957  1.539   3.630   1.00 77.59 289 A 1 
ATOM 2283  C CD  . LYS A 1 289 ? -0.953  1.859   2.518   1.00 68.55 289 A 1 
ATOM 2284  C CE  . LYS A 1 289 ? -1.697  1.983   1.183   1.00 61.56 289 A 1 
ATOM 2285  N NZ  . LYS A 1 289 ? -0.893  2.693   0.167   1.00 53.72 289 A 1 
ATOM 2286  N N   . ARG A 1 290 ? -1.508  0.492   8.378   1.00 89.29 290 A 1 
ATOM 2287  C CA  . ARG A 1 290 ? -0.826  -0.123  9.519   1.00 90.28 290 A 1 
ATOM 2288  C C   . ARG A 1 290 ? -1.823  -0.444  10.627  1.00 91.54 290 A 1 
ATOM 2289  O O   . ARG A 1 290 ? -2.798  0.275   10.820  1.00 90.33 290 A 1 
ATOM 2290  C CB  . ARG A 1 290 ? 0.305   0.784   10.012  1.00 88.22 290 A 1 
ATOM 2291  C CG  . ARG A 1 290 ? 1.330   1.106   8.899   1.00 85.05 290 A 1 
ATOM 2292  C CD  . ARG A 1 290 ? 2.453   1.996   9.410   1.00 82.99 290 A 1 
ATOM 2293  N NE  . ARG A 1 290 ? 3.367   1.247   10.292  1.00 80.08 290 A 1 
ATOM 2294  C CZ  . ARG A 1 290 ? 4.347   1.762   11.018  1.00 78.92 290 A 1 
ATOM 2295  N NH1 . ARG A 1 290 ? 4.592   3.045   11.037  1.00 71.44 290 A 1 
ATOM 2296  N NH2 . ARG A 1 290 ? 5.102   0.985   11.729  1.00 70.84 290 A 1 
ATOM 2297  N N   . LEU A 1 291 ? -1.518  -1.515  11.351  1.00 92.90 291 A 1 
ATOM 2298  C CA  . LEU A 1 291 ? -2.284  -1.982  12.498  1.00 94.15 291 A 1 
ATOM 2299  C C   . LEU A 1 291 ? -1.296  -2.344  13.603  1.00 94.97 291 A 1 
ATOM 2300  O O   . LEU A 1 291 ? -0.223  -2.882  13.312  1.00 93.61 291 A 1 
ATOM 2301  C CB  . LEU A 1 291 ? -3.129  -3.188  12.048  1.00 93.51 291 A 1 
ATOM 2302  C CG  . LEU A 1 291 ? -4.204  -3.610  13.043  1.00 92.37 291 A 1 
ATOM 2303  C CD1 . LEU A 1 291 ? -5.350  -2.596  13.081  1.00 87.51 291 A 1 
ATOM 2304  C CD2 . LEU A 1 291 ? -4.789  -4.962  12.634  1.00 87.24 291 A 1 
ATOM 2305  N N   . PHE A 1 292 ? -1.626  -2.050  14.852  1.00 95.71 292 A 1 
ATOM 2306  C CA  . PHE A 1 292 ? -0.713  -2.217  15.980  1.00 95.85 292 A 1 
ATOM 2307  C C   . PHE A 1 292 ? -1.317  -3.120  17.060  1.00 96.26 292 A 1 
ATOM 2308  O O   . PHE A 1 292 ? -2.112  -2.684  17.887  1.00 95.30 292 A 1 
ATOM 2309  C CB  . PHE A 1 292 ? -0.296  -0.843  16.508  1.00 95.01 292 A 1 
ATOM 2310  C CG  . PHE A 1 292 ? 0.303   0.073   15.464  1.00 94.66 292 A 1 
ATOM 2311  C CD1 . PHE A 1 292 ? 1.476   -0.285  14.782  1.00 92.11 292 A 1 
ATOM 2312  C CD2 . PHE A 1 292 ? -0.335  1.288   15.133  1.00 91.92 292 A 1 
ATOM 2313  C CE1 . PHE A 1 292 ? 2.018   0.560   13.784  1.00 90.90 292 A 1 
ATOM 2314  C CE2 . PHE A 1 292 ? 0.196   2.134   14.150  1.00 90.71 292 A 1 
ATOM 2315  C CZ  . PHE A 1 292 ? 1.374   1.765   13.474  1.00 91.94 292 A 1 
ATOM 2316  N N   . LEU A 1 293 ? -0.904  -4.370  17.034  1.00 96.49 293 A 1 
ATOM 2317  C CA  . LEU A 1 293 ? -1.337  -5.425  17.956  1.00 97.08 293 A 1 
ATOM 2318  C C   . LEU A 1 293 ? -0.265  -5.789  18.993  1.00 97.30 293 A 1 
ATOM 2319  O O   . LEU A 1 293 ? -0.430  -6.753  19.746  1.00 96.07 293 A 1 
ATOM 2320  C CB  . LEU A 1 293 ? -1.765  -6.667  17.147  1.00 96.83 293 A 1 
ATOM 2321  C CG  . LEU A 1 293 ? -2.804  -6.436  16.036  1.00 96.12 293 A 1 
ATOM 2322  C CD1 . LEU A 1 293 ? -3.099  -7.764  15.338  1.00 93.01 293 A 1 
ATOM 2323  C CD2 . LEU A 1 293 ? -4.115  -5.876  16.575  1.00 92.36 293 A 1 
ATOM 2324  N N   . GLY A 1 294 ? 0.844   -5.057  19.012  1.00 96.35 294 A 1 
ATOM 2325  C CA  . GLY A 1 294 ? 1.929   -5.258  19.965  1.00 96.69 294 A 1 
ATOM 2326  C C   . GLY A 1 294 ? 1.585   -4.774  21.387  1.00 97.11 294 A 1 
ATOM 2327  O O   . GLY A 1 294 ? 0.581   -4.091  21.598  1.00 96.41 294 A 1 
ATOM 2328  N N   . PRO A 1 295 ? 2.408   -5.111  22.382  1.00 97.00 295 A 1 
ATOM 2329  C CA  . PRO A 1 295 ? 2.170   -4.708  23.761  1.00 97.14 295 A 1 
ATOM 2330  C C   . PRO A 1 295 ? 2.453   -3.217  23.985  1.00 96.85 295 A 1 
ATOM 2331  O O   . PRO A 1 295 ? 3.244   -2.602  23.274  1.00 95.63 295 A 1 
ATOM 2332  C CB  . PRO A 1 295 ? 3.111   -5.587  24.587  1.00 96.72 295 A 1 
ATOM 2333  C CG  . PRO A 1 295 ? 4.305   -5.792  23.654  1.00 96.06 295 A 1 
ATOM 2334  C CD  . PRO A 1 295 ? 3.648   -5.868  22.275  1.00 96.63 295 A 1 
ATOM 2335  N N   . TYR A 1 296 ? 1.874   -2.664  25.053  1.00 97.27 296 A 1 
ATOM 2336  C CA  . TYR A 1 296 ? 2.314   -1.400  25.615  1.00 97.10 296 A 1 
ATOM 2337  C C   . TYR A 1 296 ? 3.801   -1.500  25.986  1.00 97.09 296 A 1 
ATOM 2338  O O   . TYR A 1 296 ? 4.199   -2.415  26.711  1.00 96.20 296 A 1 
ATOM 2339  C CB  . TYR A 1 296 ? 1.440   -1.037  26.812  1.00 97.09 296 A 1 
ATOM 2340  C CG  . TYR A 1 296 ? 1.580   0.409   27.241  1.00 97.34 296 A 1 
ATOM 2341  C CD1 . TYR A 1 296 ? 2.242   0.755   28.428  1.00 94.90 296 A 1 
ATOM 2342  C CD2 . TYR A 1 296 ? 1.033   1.423   26.431  1.00 95.02 296 A 1 
ATOM 2343  C CE1 . TYR A 1 296 ? 2.364   2.100   28.810  1.00 94.83 296 A 1 
ATOM 2344  C CE2 . TYR A 1 296 ? 1.155   2.770   26.795  1.00 94.37 296 A 1 
ATOM 2345  C CZ  . TYR A 1 296 ? 1.818   3.114   27.990  1.00 96.49 296 A 1 
ATOM 2346  O OH  . TYR A 1 296 ? 1.947   4.430   28.341  1.00 95.61 296 A 1 
ATOM 2347  N N   . LYS A 1 297 ? 4.637   -0.603  25.430  1.00 95.90 297 A 1 
ATOM 2348  C CA  . LYS A 1 297 ? 6.100   -0.695  25.517  1.00 95.53 297 A 1 
ATOM 2349  C C   . LYS A 1 297 ? 6.743   0.687   25.444  1.00 95.53 297 A 1 
ATOM 2350  O O   . LYS A 1 297 ? 6.146   1.629   24.934  1.00 93.50 297 A 1 
ATOM 2351  C CB  . LYS A 1 297 ? 6.590   -1.626  24.382  1.00 93.28 297 A 1 
ATOM 2352  C CG  . LYS A 1 297 ? 8.097   -1.911  24.428  1.00 91.22 297 A 1 
ATOM 2353  C CD  . LYS A 1 297 ? 8.532   -2.852  23.303  1.00 90.24 297 A 1 
ATOM 2354  C CE  . LYS A 1 297 ? 10.049  -3.022  23.308  1.00 85.51 297 A 1 
ATOM 2355  N NZ  . LYS A 1 297 ? 10.529  -3.748  22.117  1.00 80.22 297 A 1 
ATOM 2356  N N   . GLY A 1 298 ? 7.968   0.798   25.944  1.00 94.86 298 A 1 
ATOM 2357  C CA  . GLY A 1 298 ? 8.749   2.037   25.897  1.00 94.98 298 A 1 
ATOM 2358  C C   . GLY A 1 298 ? 8.393   3.065   26.972  1.00 95.46 298 A 1 
ATOM 2359  O O   . GLY A 1 298 ? 8.879   4.188   26.938  1.00 93.34 298 A 1 
ATOM 2360  N N   . ARG A 1 299 ? 7.551   2.693   27.922  1.00 95.44 299 A 1 
ATOM 2361  C CA  . ARG A 1 299 ? 7.164   3.510   29.075  1.00 95.53 299 A 1 
ATOM 2362  C C   . ARG A 1 299 ? 7.501   2.733   30.344  1.00 95.62 299 A 1 
ATOM 2363  O O   . ARG A 1 299 ? 6.848   1.725   30.628  1.00 93.05 299 A 1 
ATOM 2364  C CB  . ARG A 1 299 ? 5.668   3.876   29.049  1.00 94.32 299 A 1 
ATOM 2365  C CG  . ARG A 1 299 ? 5.237   4.840   27.931  1.00 92.32 299 A 1 
ATOM 2366  C CD  . ARG A 1 299 ? 5.035   4.116   26.581  1.00 91.18 299 A 1 
ATOM 2367  N NE  . ARG A 1 299 ? 4.403   4.990   25.582  1.00 92.05 299 A 1 
ATOM 2368  C CZ  . ARG A 1 299 ? 4.756   5.175   24.330  1.00 94.49 299 A 1 
ATOM 2369  N NH1 . ARG A 1 299 ? 5.784   4.572   23.799  1.00 86.14 299 A 1 
ATOM 2370  N NH2 . ARG A 1 299 ? 4.081   5.966   23.564  1.00 89.75 299 A 1 
ATOM 2371  N N   . SER A 1 300 ? 8.499   3.191   31.094  1.00 94.69 300 A 1 
ATOM 2372  C CA  . SER A 1 300 ? 8.845   2.550   32.364  1.00 94.57 300 A 1 
ATOM 2373  C C   . SER A 1 300 ? 7.703   2.680   33.377  1.00 95.07 300 A 1 
ATOM 2374  O O   . SER A 1 300 ? 7.044   3.719   33.452  1.00 93.82 300 A 1 
ATOM 2375  C CB  . SER A 1 300 ? 10.134  3.148   32.934  1.00 92.85 300 A 1 
ATOM 2376  O OG  . SER A 1 300 ? 10.404  2.601   34.211  1.00 84.30 300 A 1 
ATOM 2377  N N   . THR A 1 301 ? 7.502   1.656   34.207  1.00 94.23 301 A 1 
ATOM 2378  C CA  . THR A 1 301 ? 6.551   1.740   35.333  1.00 94.35 301 A 1 
ATOM 2379  C C   . THR A 1 301 ? 6.963   2.789   36.368  1.00 94.10 301 A 1 
ATOM 2380  O O   . THR A 1 301 ? 6.112   3.272   37.118  1.00 92.20 301 A 1 
ATOM 2381  C CB  . THR A 1 301 ? 6.346   0.387   36.004  1.00 93.50 301 A 1 
ATOM 2382  O OG1 . THR A 1 301 ? 7.563   -0.142  36.466  1.00 86.68 301 A 1 
ATOM 2383  C CG2 . THR A 1 301 ? 5.688   -0.623  35.074  1.00 86.50 301 A 1 
ATOM 2384  N N   . GLU A 1 302 ? 8.216   3.249   36.360  1.00 94.22 302 A 1 
ATOM 2385  C CA  . GLU A 1 302 ? 8.657   4.405   37.153  1.00 93.66 302 A 1 
ATOM 2386  C C   . GLU A 1 302 ? 7.999   5.733   36.731  1.00 94.45 302 A 1 
ATOM 2387  O O   . GLU A 1 302 ? 8.065   6.721   37.472  1.00 92.08 302 A 1 
ATOM 2388  C CB  . GLU A 1 302 ? 10.184  4.573   37.076  1.00 91.67 302 A 1 
ATOM 2389  C CG  . GLU A 1 302 ? 10.983  3.399   37.653  1.00 82.06 302 A 1 
ATOM 2390  C CD  . GLU A 1 302 ? 12.387  3.822   38.091  1.00 73.86 302 A 1 
ATOM 2391  O OE1 . GLU A 1 302 ? 12.948  3.144   38.986  1.00 64.53 302 A 1 
ATOM 2392  O OE2 . GLU A 1 302 ? 12.871  4.895   37.665  1.00 64.50 302 A 1 
ATOM 2393  N N   . LEU A 1 303 ? 7.343   5.790   35.579  1.00 94.18 303 A 1 
ATOM 2394  C CA  . LEU A 1 303 ? 6.525   6.942   35.182  1.00 94.94 303 A 1 
ATOM 2395  C C   . LEU A 1 303 ? 5.241   7.047   36.005  1.00 95.56 303 A 1 
ATOM 2396  O O   . LEU A 1 303 ? 4.805   8.158   36.277  1.00 94.35 303 A 1 
ATOM 2397  C CB  . LEU A 1 303 ? 6.189   6.866   33.687  1.00 94.26 303 A 1 
ATOM 2398  C CG  . LEU A 1 303 ? 7.394   7.028   32.744  1.00 93.27 303 A 1 
ATOM 2399  C CD1 . LEU A 1 303 ? 6.933   6.836   31.302  1.00 89.79 303 A 1 
ATOM 2400  C CD2 . LEU A 1 303 ? 8.013   8.426   32.859  1.00 89.47 303 A 1 
ATOM 2401  N N   . ILE A 1 304 ? 4.655   5.940   36.451  1.00 94.62 304 A 1 
ATOM 2402  C CA  . ILE A 1 304 ? 3.358   5.942   37.158  1.00 94.82 304 A 1 
ATOM 2403  C C   . ILE A 1 304 ? 3.346   6.926   38.348  1.00 94.85 304 A 1 
ATOM 2404  O O   . ILE A 1 304 ? 2.443   7.764   38.415  1.00 93.79 304 A 1 
ATOM 2405  C CB  . ILE A 1 304 ? 2.940   4.504   37.547  1.00 94.48 304 A 1 
ATOM 2406  C CG1 . ILE A 1 304 ? 2.771   3.638   36.279  1.00 92.08 304 A 1 
ATOM 2407  C CG2 . ILE A 1 304 ? 1.635   4.514   38.364  1.00 91.96 304 A 1 
ATOM 2408  C CD1 . ILE A 1 304 ? 2.554   2.151   36.549  1.00 87.04 304 A 1 
ATOM 2409  N N   . PRO A 1 305 ? 4.347   6.946   39.248  1.00 94.61 305 A 1 
ATOM 2410  C CA  . PRO A 1 305 ? 4.393   7.934   40.323  1.00 93.93 305 A 1 
ATOM 2411  C C   . PRO A 1 305 ? 4.712   9.374   39.866  1.00 94.14 305 A 1 
ATOM 2412  O O   . PRO A 1 305 ? 4.626   10.295  40.679  1.00 92.27 305 A 1 
ATOM 2413  C CB  . PRO A 1 305 ? 5.428   7.396   41.312  1.00 92.29 305 A 1 
ATOM 2414  C CG  . PRO A 1 305 ? 6.368   6.567   40.449  1.00 89.60 305 A 1 
ATOM 2415  C CD  . PRO A 1 305 ? 5.405   5.961   39.421  1.00 93.48 305 A 1 
ATOM 2416  N N   . ARG A 1 306 ? 5.065   9.588   38.596  1.00 94.58 306 A 1 
ATOM 2417  C CA  . ARG A 1 306 ? 5.371   10.902  37.998  1.00 94.90 306 A 1 
ATOM 2418  C C   . ARG A 1 306 ? 4.242   11.454  37.118  1.00 95.60 306 A 1 
ATOM 2419  O O   . ARG A 1 306 ? 4.330   12.599  36.686  1.00 94.34 306 A 1 
ATOM 2420  C CB  . ARG A 1 306 ? 6.684   10.809  37.209  1.00 94.43 306 A 1 
ATOM 2421  C CG  . ARG A 1 306 ? 7.892   10.543  38.115  1.00 92.19 306 A 1 
ATOM 2422  C CD  . ARG A 1 306 ? 9.159   10.358  37.257  1.00 90.22 306 A 1 
ATOM 2423  N NE  . ARG A 1 306 ? 10.377  10.241  38.061  1.00 86.40 306 A 1 
ATOM 2424  C CZ  . ARG A 1 306 ? 10.820  9.181   38.717  1.00 83.68 306 A 1 
ATOM 2425  N NH1 . ARG A 1 306 ? 10.155  8.057   38.776  1.00 73.73 306 A 1 
ATOM 2426  N NH2 . ARG A 1 306 ? 11.957  9.227   39.319  1.00 78.58 306 A 1 
ATOM 2427  N N   . LEU A 1 307 ? 3.204   10.671  36.888  1.00 95.15 307 A 1 
ATOM 2428  C CA  . LEU A 1 307 ? 2.071   11.021  36.036  1.00 95.85 307 A 1 
ATOM 2429  C C   . LEU A 1 307 ? 0.772   11.165  36.843  1.00 95.85 307 A 1 
ATOM 2430  O O   . LEU A 1 307 ? 0.669   10.686  37.973  1.00 94.65 307 A 1 
ATOM 2431  C CB  . LEU A 1 307 ? 1.943   9.960   34.926  1.00 95.66 307 A 1 
ATOM 2432  C CG  . LEU A 1 307 ? 3.133   9.884   33.954  1.00 95.38 307 A 1 
ATOM 2433  C CD1 . LEU A 1 307 ? 2.922   8.749   32.968  1.00 92.38 307 A 1 
ATOM 2434  C CD2 . LEU A 1 307 ? 3.337   11.188  33.169  1.00 92.69 307 A 1 
ATOM 2435  N N   . LYS A 1 308 ? -0.221  11.823  36.258  1.00 96.51 308 A 1 
ATOM 2436  C CA  . LYS A 1 308 ? -1.602  11.845  36.752  1.00 96.40 308 A 1 
ATOM 2437  C C   . LYS A 1 308 ? -2.502  10.818  36.071  1.00 96.79 308 A 1 
ATOM 2438  O O   . LYS A 1 308 ? -3.566  10.510  36.597  1.00 94.20 308 A 1 
ATOM 2439  C CB  . LYS A 1 308 ? -2.199  13.258  36.610  1.00 95.37 308 A 1 
ATOM 2440  C CG  . LYS A 1 308 ? -1.709  14.247  37.675  1.00 91.17 308 A 1 
ATOM 2441  C CD  . LYS A 1 308 ? -2.111  13.818  39.087  1.00 85.93 308 A 1 
ATOM 2442  C CE  . LYS A 1 308 ? -2.040  14.990  40.066  1.00 80.45 308 A 1 
ATOM 2443  N NZ  . LYS A 1 308 ? -3.339  15.711  40.126  1.00 71.16 308 A 1 
ATOM 2444  N N   . GLY A 1 309 ? -2.076  10.278  34.956  1.00 96.30 309 A 1 
ATOM 2445  C CA  . GLY A 1 309 ? -2.805  9.269   34.216  1.00 96.77 309 A 1 
ATOM 2446  C C   . GLY A 1 309 ? -2.141  8.895   32.899  1.00 97.47 309 A 1 
ATOM 2447  O O   . GLY A 1 309 ? -1.176  9.528   32.469  1.00 96.31 309 A 1 
ATOM 2448  N N   . VAL A 1 310 ? -2.679  7.854   32.275  1.00 97.12 310 A 1 
ATOM 2449  C CA  . VAL A 1 310 ? -2.358  7.453   30.907  1.00 97.46 310 A 1 
ATOM 2450  C C   . VAL A 1 310 ? -3.656  7.075   30.199  1.00 97.59 310 A 1 
ATOM 2451  O O   . VAL A 1 310 ? -4.361  6.167   30.638  1.00 96.65 310 A 1 
ATOM 2452  C CB  . VAL A 1 310 ? -1.367  6.276   30.849  1.00 96.92 310 A 1 
ATOM 2453  C CG1 . VAL A 1 310 ? -1.074  5.860   29.403  1.00 93.66 310 A 1 
ATOM 2454  C CG2 . VAL A 1 310 ? -0.024  6.627   31.501  1.00 93.44 310 A 1 
ATOM 2455  N N   . LEU A 1 311 ? -3.972  7.771   29.123  1.00 97.50 311 A 1 
ATOM 2456  C CA  . LEU A 1 311 ? -5.110  7.486   28.255  1.00 97.50 311 A 1 
ATOM 2457  C C   . LEU A 1 311 ? -4.575  7.081   26.877  1.00 97.32 311 A 1 
ATOM 2458  O O   . LEU A 1 311 ? -3.935  7.895   26.207  1.00 96.11 311 A 1 
ATOM 2459  C CB  . LEU A 1 311 ? -6.038  8.709   28.170  1.00 97.38 311 A 1 
ATOM 2460  C CG  . LEU A 1 311 ? -6.557  9.235   29.528  1.00 96.69 311 A 1 
ATOM 2461  C CD1 . LEU A 1 311 ? -7.437  10.464  29.312  1.00 93.96 311 A 1 
ATOM 2462  C CD2 . LEU A 1 311 ? -7.379  8.180   30.268  1.00 93.61 311 A 1 
ATOM 2463  N N   . THR A 1 312 ? -4.810  5.841   26.467  1.00 97.43 312 A 1 
ATOM 2464  C CA  . THR A 1 312 ? -4.349  5.372   25.156  1.00 97.45 312 A 1 
ATOM 2465  C C   . THR A 1 312 ? -5.337  5.763   24.056  1.00 97.21 312 A 1 
ATOM 2466  O O   . THR A 1 312 ? -6.537  5.525   24.193  1.00 96.21 312 A 1 
ATOM 2467  C CB  . THR A 1 312 ? -4.002  3.868   25.164  1.00 96.76 312 A 1 
ATOM 2468  O OG1 . THR A 1 312 ? -3.327  3.531   23.979  1.00 91.24 312 A 1 
ATOM 2469  C CG2 . THR A 1 312 ? -5.203  2.932   25.307  1.00 89.77 312 A 1 
ATOM 2470  N N   . ASN A 1 313 ? -4.846  6.365   22.973  1.00 96.44 313 A 1 
ATOM 2471  C CA  . ASN A 1 313 ? -5.572  6.573   21.723  1.00 95.87 313 A 1 
ATOM 2472  C C   . ASN A 1 313 ? -5.183  5.442   20.769  1.00 95.66 313 A 1 
ATOM 2473  O O   . ASN A 1 313 ? -4.072  5.461   20.233  1.00 94.16 313 A 1 
ATOM 2474  C CB  . ASN A 1 313 ? -5.221  7.959   21.162  1.00 94.90 313 A 1 
ATOM 2475  C CG  . ASN A 1 313 ? -5.978  8.262   19.879  1.00 93.88 313 A 1 
ATOM 2476  O OD1 . ASN A 1 313 ? -7.133  7.929   19.729  1.00 87.39 313 A 1 
ATOM 2477  N ND2 . ASN A 1 313 ? -5.355  8.932   18.937  1.00 87.04 313 A 1 
ATOM 2478  N N   . PRO A 1 314 ? -6.021  4.412   20.609  1.00 96.28 314 A 1 
ATOM 2479  C CA  . PRO A 1 314 ? -5.613  3.166   19.976  1.00 96.13 314 A 1 
ATOM 2480  C C   . PRO A 1 314 ? -5.917  3.133   18.467  1.00 95.65 314 A 1 
ATOM 2481  O O   . PRO A 1 314 ? -6.118  4.177   17.846  1.00 93.70 314 A 1 
ATOM 2482  C CB  . PRO A 1 314 ? -6.348  2.113   20.812  1.00 95.47 314 A 1 
ATOM 2483  C CG  . PRO A 1 314 ? -7.705  2.774   21.044  1.00 94.51 314 A 1 
ATOM 2484  C CD  . PRO A 1 314 ? -7.356  4.247   21.188  1.00 95.51 314 A 1 
ATOM 2485  N N   . ASN A 1 315 ? -5.932  1.950   17.860  1.00 95.96 315 A 1 
ATOM 2486  C CA  . ASN A 1 315 ? -6.320  1.772   16.464  1.00 95.89 315 A 1 
ATOM 2487  C C   . ASN A 1 315 ? -7.781  2.197   16.240  1.00 95.74 315 A 1 
ATOM 2488  O O   . ASN A 1 315 ? -8.625  1.996   17.115  1.00 94.71 315 A 1 
ATOM 2489  C CB  . ASN A 1 315 ? -6.146  0.306   16.035  1.00 95.65 315 A 1 
ATOM 2490  C CG  . ASN A 1 315 ? -4.763  -0.286  16.280  1.00 95.57 315 A 1 
ATOM 2491  O OD1 . ASN A 1 315 ? -3.895  -0.292  15.430  1.00 86.77 315 A 1 
ATOM 2492  N ND2 . ASN A 1 315 ? -4.549  -0.881  17.436  1.00 86.44 315 A 1 
ATOM 2493  N N   . CYS A 1 316 ? -8.083  2.706   15.040  1.00 94.77 316 A 1 
ATOM 2494  C CA  . CYS A 1 316 ? -9.456  3.037   14.646  1.00 94.20 316 A 1 
ATOM 2495  C C   . CYS A 1 316 ? -10.373 1.803   14.657  1.00 94.48 316 A 1 
ATOM 2496  O O   . CYS A 1 316 ? -11.539 1.902   15.030  1.00 93.44 316 A 1 
ATOM 2497  C CB  . CYS A 1 316 ? -9.438  3.668   13.245  1.00 92.99 316 A 1 
ATOM 2498  S SG  . CYS A 1 316 ? -8.423  5.184   13.209  1.00 89.01 316 A 1 
ATOM 2499  N N   . GLU A 1 317 ? -9.836  0.644   14.281  1.00 94.59 317 A 1 
ATOM 2500  C CA  . GLU A 1 317 ? -10.526 -0.641  14.286  1.00 94.53 317 A 1 
ATOM 2501  C C   . GLU A 1 317 ? -10.698 -1.130  15.732  1.00 95.13 317 A 1 
ATOM 2502  O O   . GLU A 1 317 ? -9.732  -1.492  16.405  1.00 94.23 317 A 1 
ATOM 2503  C CB  . GLU A 1 317 ? -9.766  -1.664  13.438  1.00 93.82 317 A 1 
ATOM 2504  C CG  . GLU A 1 317 ? -9.608  -1.286  11.948  1.00 91.11 317 A 1 
ATOM 2505  C CD  . GLU A 1 317 ? -8.469  -0.294  11.631  1.00 90.69 317 A 1 
ATOM 2506  O OE1 . GLU A 1 317 ? -8.289  0.036   10.438  1.00 82.31 317 A 1 
ATOM 2507  O OE2 . GLU A 1 317 ? -7.735  0.136   12.551  1.00 83.89 317 A 1 
ATOM 2508  N N   . PHE A 1 318 ? -11.935 -1.165  16.200  1.00 95.43 318 A 1 
ATOM 2509  C CA  . PHE A 1 318 ? -12.243 -1.414  17.610  1.00 95.94 318 A 1 
ATOM 2510  C C   . PHE A 1 318 ? -11.661 -2.739  18.130  1.00 96.18 318 A 1 
ATOM 2511  O O   . PHE A 1 318 ? -11.013 -2.766  19.181  1.00 95.57 318 A 1 
ATOM 2512  C CB  . PHE A 1 318 ? -13.762 -1.366  17.805  1.00 95.95 318 A 1 
ATOM 2513  C CG  . PHE A 1 318 ? -14.192 -1.654  19.228  1.00 96.28 318 A 1 
ATOM 2514  C CD1 . PHE A 1 318 ? -14.708 -2.916  19.559  1.00 93.77 318 A 1 
ATOM 2515  C CD2 . PHE A 1 318 ? -14.023 -0.687  20.226  1.00 93.83 318 A 1 
ATOM 2516  C CE1 . PHE A 1 318 ? -15.058 -3.209  20.893  1.00 93.41 318 A 1 
ATOM 2517  C CE2 . PHE A 1 318 ? -14.363 -0.972  21.557  1.00 93.28 318 A 1 
ATOM 2518  C CZ  . PHE A 1 318 ? -14.872 -2.230  21.889  1.00 95.02 318 A 1 
ATOM 2519  N N   . GLU A 1 319 ? -11.849 -3.828  17.386  1.00 95.66 319 A 1 
ATOM 2520  C CA  . GLU A 1 319 ? -11.422 -5.168  17.804  1.00 95.51 319 A 1 
ATOM 2521  C C   . GLU A 1 319 ? -9.898  -5.384  17.735  1.00 95.72 319 A 1 
ATOM 2522  O O   . GLU A 1 319 ? -9.386  -6.330  18.326  1.00 94.27 319 A 1 
ATOM 2523  C CB  . GLU A 1 319 ? -12.175 -6.228  16.987  1.00 94.90 319 A 1 
ATOM 2524  C CG  . GLU A 1 319 ? -13.693 -6.260  17.238  1.00 92.41 319 A 1 
ATOM 2525  C CD  . GLU A 1 319 ? -14.078 -6.609  18.692  1.00 91.58 319 A 1 
ATOM 2526  O OE1 . GLU A 1 319 ? -15.220 -6.323  19.092  1.00 82.97 319 A 1 
ATOM 2527  O OE2 . GLU A 1 319 ? -13.233 -7.142  19.458  1.00 84.48 319 A 1 
ATOM 2528  N N   . ALA A 1 320 ? -9.149  -4.486  17.082  1.00 95.63 320 A 1 
ATOM 2529  C CA  . ALA A 1 320 ? -7.688  -4.529  17.098  1.00 95.96 320 A 1 
ATOM 2530  C C   . ALA A 1 320 ? -7.083  -4.079  18.442  1.00 96.45 320 A 1 
ATOM 2531  O O   . ALA A 1 320 ? -5.898  -4.305  18.693  1.00 94.98 320 A 1 
ATOM 2532  C CB  . ALA A 1 320 ? -7.175  -3.676  15.938  1.00 94.95 320 A 1 
ATOM 2533  N N   . ASN A 1 321 ? -7.876  -3.472  19.321  1.00 96.60 321 A 1 
ATOM 2534  C CA  . ASN A 1 321 ? -7.382  -2.804  20.528  1.00 97.08 321 A 1 
ATOM 2535  C C   . ASN A 1 321 ? -7.322  -3.685  21.776  1.00 97.32 321 A 1 
ATOM 2536  O O   . ASN A 1 321 ? -6.939  -3.197  22.843  1.00 96.32 321 A 1 
ATOM 2537  C CB  . ASN A 1 321 ? -8.198  -1.527  20.740  1.00 96.57 321 A 1 
ATOM 2538  C CG  . ASN A 1 321 ? -7.963  -0.565  19.588  1.00 96.52 321 A 1 
ATOM 2539  O OD1 . ASN A 1 321 ? -6.848  -0.416  19.113  1.00 89.23 321 A 1 
ATOM 2540  N ND2 . ASN A 1 321 ? -8.989  0.095   19.117  1.00 88.51 321 A 1 
ATOM 2541  N N   . TYR A 1 322 ? -7.666  -4.972  21.681  1.00 97.16 322 A 1 
ATOM 2542  C CA  . TYR A 1 322 ? -7.668  -5.876  22.833  1.00 97.14 322 A 1 
ATOM 2543  C C   . TYR A 1 322 ? -6.305  -5.901  23.533  1.00 97.45 322 A 1 
ATOM 2544  O O   . TYR A 1 322 ? -6.215  -5.647  24.731  1.00 96.82 322 A 1 
ATOM 2545  C CB  . TYR A 1 322 ? -8.086  -7.273  22.370  1.00 96.79 322 A 1 
ATOM 2546  C CG  . TYR A 1 322 ? -8.502  -8.174  23.513  1.00 96.93 322 A 1 
ATOM 2547  C CD1 . TYR A 1 322 ? -7.539  -8.832  24.312  1.00 94.37 322 A 1 
ATOM 2548  C CD2 . TYR A 1 322 ? -9.869  -8.343  23.797  1.00 94.76 322 A 1 
ATOM 2549  C CE1 . TYR A 1 322 ? -7.937  -9.652  25.389  1.00 94.19 322 A 1 
ATOM 2550  C CE2 . TYR A 1 322 ? -10.277 -9.161  24.863  1.00 93.74 322 A 1 
ATOM 2551  C CZ  . TYR A 1 322 ? -9.314  -9.810  25.652  1.00 95.40 322 A 1 
ATOM 2552  O OH  . TYR A 1 322 ? -9.721  -10.600 26.697  1.00 94.22 322 A 1 
ATOM 2553  N N   . VAL A 1 323 ? -5.234  -6.145  22.780  1.00 97.25 323 A 1 
ATOM 2554  C CA  . VAL A 1 323 ? -3.871  -6.212  23.326  1.00 97.57 323 A 1 
ATOM 2555  C C   . VAL A 1 323 ? -3.409  -4.854  23.848  1.00 97.67 323 A 1 
ATOM 2556  O O   . VAL A 1 323 ? -2.867  -4.778  24.943  1.00 97.11 323 A 1 
ATOM 2557  C CB  . VAL A 1 323 ? -2.873  -6.751  22.284  1.00 97.19 323 A 1 
ATOM 2558  C CG1 . VAL A 1 323 ? -1.445  -6.780  22.836  1.00 94.71 323 A 1 
ATOM 2559  C CG2 . VAL A 1 323 ? -3.241  -8.185  21.865  1.00 94.16 323 A 1 
ATOM 2560  N N   . ALA A 1 324 ? -3.644  -3.778  23.088  1.00 97.35 324 A 1 
ATOM 2561  C CA  . ALA A 1 324 ? -3.245  -2.428  23.461  1.00 97.41 324 A 1 
ATOM 2562  C C   . ALA A 1 324 ? -3.778  -2.029  24.848  1.00 97.50 324 A 1 
ATOM 2563  O O   . ALA A 1 324 ? -3.025  -1.570  25.707  1.00 96.87 324 A 1 
ATOM 2564  C CB  . ALA A 1 324 ? -3.743  -1.463  22.371  1.00 96.83 324 A 1 
ATOM 2565  N N   . ILE A 1 325 ? -5.060  -2.275  25.098  1.00 97.57 325 A 1 
ATOM 2566  C CA  . ILE A 1 325 ? -5.720  -1.909  26.359  1.00 97.61 325 A 1 
ATOM 2567  C C   . ILE A 1 325 ? -5.371  -2.895  27.483  1.00 97.60 325 A 1 
ATOM 2568  O O   . ILE A 1 325 ? -5.063  -2.486  28.595  1.00 97.00 325 A 1 
ATOM 2569  C CB  . ILE A 1 325 ? -7.243  -1.777  26.142  1.00 97.54 325 A 1 
ATOM 2570  C CG1 . ILE A 1 325 ? -7.580  -0.765  25.015  1.00 96.19 325 A 1 
ATOM 2571  C CG2 . ILE A 1 325 ? -7.913  -1.317  27.453  1.00 95.94 325 A 1 
ATOM 2572  C CD1 . ILE A 1 325 ? -9.035  -0.862  24.529  1.00 93.61 325 A 1 
ATOM 2573  N N   . HIS A 1 326 ? -5.373  -4.207  27.193  1.00 97.50 326 A 1 
ATOM 2574  C CA  . HIS A 1 326 ? -5.048  -5.230  28.188  1.00 97.54 326 A 1 
ATOM 2575  C C   . HIS A 1 326 ? -3.612  -5.082  28.715  1.00 97.37 326 A 1 
ATOM 2576  O O   . HIS A 1 326 ? -3.368  -5.197  29.914  1.00 96.85 326 A 1 
ATOM 2577  C CB  . HIS A 1 326 ? -5.270  -6.618  27.569  1.00 97.46 326 A 1 
ATOM 2578  C CG  . HIS A 1 326 ? -5.048  -7.751  28.534  1.00 97.57 326 A 1 
ATOM 2579  N ND1 . HIS A 1 326 ? -3.845  -8.120  29.097  1.00 90.03 326 A 1 
ATOM 2580  C CD2 . HIS A 1 326 ? -5.999  -8.603  29.038  1.00 88.85 326 A 1 
ATOM 2581  C CE1 . HIS A 1 326 ? -4.071  -9.152  29.929  1.00 90.33 326 A 1 
ATOM 2582  N NE2 . HIS A 1 326 ? -5.362  -9.476  29.912  1.00 92.10 326 A 1 
ATOM 2583  N N   . THR A 1 327 ? -2.655  -4.797  27.839  1.00 97.40 327 A 1 
ATOM 2584  C CA  . THR A 1 327 ? -1.257  -4.616  28.233  1.00 97.41 327 A 1 
ATOM 2585  C C   . THR A 1 327 ? -1.037  -3.293  28.972  1.00 97.24 327 A 1 
ATOM 2586  O O   . THR A 1 327 ? -0.293  -3.282  29.949  1.00 96.50 327 A 1 
ATOM 2587  C CB  . THR A 1 327 ? -0.296  -4.742  27.044  1.00 97.06 327 A 1 
ATOM 2588  O OG1 . THR A 1 327 ? -0.619  -3.862  26.008  1.00 92.69 327 A 1 
ATOM 2589  C CG2 . THR A 1 327 ? -0.288  -6.159  26.474  1.00 91.77 327 A 1 
ATOM 2590  N N   . LEU A 1 328 ? -1.750  -2.227  28.614  1.00 97.42 328 A 1 
ATOM 2591  C CA  . LEU A 1 328 ? -1.781  -0.999  29.408  1.00 97.41 328 A 1 
ATOM 2592  C C   . LEU A 1 328 ? -2.295  -1.266  30.831  1.00 97.26 328 A 1 
ATOM 2593  O O   . LEU A 1 328 ? -1.681  -0.808  31.798  1.00 96.69 328 A 1 
ATOM 2594  C CB  . LEU A 1 328 ? -2.645  0.052   28.690  1.00 97.44 328 A 1 
ATOM 2595  C CG  . LEU A 1 328 ? -2.871  1.351   29.500  1.00 97.04 328 A 1 
ATOM 2596  C CD1 . LEU A 1 328 ? -1.567  2.095   29.759  1.00 93.56 328 A 1 
ATOM 2597  C CD2 . LEU A 1 328 ? -3.819  2.266   28.752  1.00 93.53 328 A 1 
ATOM 2598  N N   . ALA A 1 329 ? -3.366  -2.040  30.982  1.00 97.22 329 A 1 
ATOM 2599  C CA  . ALA A 1 329 ? -3.894  -2.405  32.292  1.00 96.99 329 A 1 
ATOM 2600  C C   . ALA A 1 329 ? -2.893  -3.223  33.122  1.00 96.64 329 A 1 
ATOM 2601  O O   . ALA A 1 329 ? -2.724  -2.987  34.315  1.00 95.75 329 A 1 
ATOM 2602  C CB  . ALA A 1 329 ? -5.203  -3.175  32.095  1.00 96.70 329 A 1 
ATOM 2603  N N   . THR A 1 330 ? -2.182  -4.144  32.475  1.00 96.64 330 A 1 
ATOM 2604  C CA  . THR A 1 330 ? -1.113  -4.926  33.116  1.00 96.36 330 A 1 
ATOM 2605  C C   . THR A 1 330 ? 0.030   -4.019  33.583  1.00 95.97 330 A 1 
ATOM 2606  O O   . THR A 1 330 ? 0.479   -4.136  34.723  1.00 94.66 330 A 1 
ATOM 2607  C CB  . THR A 1 330 ? -0.581  -6.014  32.169  1.00 96.09 330 A 1 
ATOM 2608  O OG1 . THR A 1 330 ? -1.638  -6.853  31.762  1.00 90.76 330 A 1 
ATOM 2609  C CG2 . THR A 1 330 ? 0.457   -6.914  32.834  1.00 89.98 330 A 1 
ATOM 2610  N N   . TRP A 1 331 ? 0.442   -3.071  32.737  1.00 96.70 331 A 1 
ATOM 2611  C CA  . TRP A 1 331 ? 1.458   -2.071  33.066  1.00 96.57 331 A 1 
ATOM 2612  C C   . TRP A 1 331 ? 1.036   -1.198  34.258  1.00 96.20 331 A 1 
ATOM 2613  O O   . TRP A 1 331 ? 1.784   -1.081  35.225  1.00 95.11 331 A 1 
ATOM 2614  C CB  . TRP A 1 331 ? 1.734   -1.233  31.818  1.00 96.42 331 A 1 
ATOM 2615  C CG  . TRP A 1 331 ? 2.663   -0.071  32.018  1.00 96.56 331 A 1 
ATOM 2616  C CD1 . TRP A 1 331 ? 3.999   -0.103  31.868  1.00 95.29 331 A 1 
ATOM 2617  C CD2 . TRP A 1 331 ? 2.329   1.312   32.381  1.00 96.37 331 A 1 
ATOM 2618  N NE1 . TRP A 1 331 ? 4.531   1.155   32.099  1.00 95.23 331 A 1 
ATOM 2619  C CE2 . TRP A 1 331 ? 3.535   2.054   32.417  1.00 96.01 331 A 1 
ATOM 2620  C CE3 . TRP A 1 331 ? 1.121   1.982   32.666  1.00 95.87 331 A 1 
ATOM 2621  C CZ2 . TRP A 1 331 ? 3.557   3.432   32.730  1.00 95.40 331 A 1 
ATOM 2622  C CZ3 . TRP A 1 331 ? 1.141   3.355   32.977  1.00 94.63 331 A 1 
ATOM 2623  C CH2 . TRP A 1 331 ? 2.343   4.071   33.007  1.00 94.45 331 A 1 
ATOM 2624  N N   . TYR A 1 332 ? -0.169  -0.653  34.234  1.00 96.36 332 A 1 
ATOM 2625  C CA  . TYR A 1 332 ? -0.683  0.184   35.319  1.00 95.86 332 A 1 
ATOM 2626  C C   . TYR A 1 332 ? -0.706  -0.557  36.655  1.00 95.27 332 A 1 
ATOM 2627  O O   . TYR A 1 332 ? -0.168  -0.064  37.658  1.00 93.83 332 A 1 
ATOM 2628  C CB  . TYR A 1 332 ? -2.078  0.706   34.946  1.00 95.40 332 A 1 
ATOM 2629  C CG  . TYR A 1 332 ? -2.785  1.446   36.066  1.00 95.09 332 A 1 
ATOM 2630  C CD1 . TYR A 1 332 ? -4.090  1.094   36.445  1.00 90.89 332 A 1 
ATOM 2631  C CD2 . TYR A 1 332 ? -2.126  2.483   36.759  1.00 91.20 332 A 1 
ATOM 2632  C CE1 . TYR A 1 332 ? -4.738  1.772   37.497  1.00 90.55 332 A 1 
ATOM 2633  C CE2 . TYR A 1 332 ? -2.759  3.156   37.822  1.00 90.22 332 A 1 
ATOM 2634  C CZ  . TYR A 1 332 ? -4.068  2.794   38.182  1.00 91.84 332 A 1 
ATOM 2635  O OH  . TYR A 1 332 ? -4.688  3.452   39.227  1.00 90.44 332 A 1 
ATOM 2636  N N   . LYS A 1 333 ? -1.246  -1.765  36.673  1.00 95.33 333 A 1 
ATOM 2637  C CA  . LYS A 1 333 ? -1.328  -2.598  37.882  1.00 94.47 333 A 1 
ATOM 2638  C C   . LYS A 1 333 ? 0.042   -2.995  38.432  1.00 93.61 333 A 1 
ATOM 2639  O O   . LYS A 1 333 ? 0.162   -3.184  39.637  1.00 90.07 333 A 1 
ATOM 2640  C CB  . LYS A 1 333 ? -2.205  -3.825  37.604  1.00 92.75 333 A 1 
ATOM 2641  C CG  . LYS A 1 333 ? -3.690  -3.412  37.545  1.00 88.40 333 A 1 
ATOM 2642  C CD  . LYS A 1 333 ? -4.642  -4.591  37.363  1.00 85.96 333 A 1 
ATOM 2643  C CE  . LYS A 1 333 ? -4.687  -5.096  35.929  1.00 79.22 333 A 1 
ATOM 2644  N NZ  . LYS A 1 333 ? -5.859  -5.999  35.753  1.00 73.93 333 A 1 
ATOM 2645  N N   . SER A 1 334 ? 1.071   -3.052  37.592  1.00 93.45 334 A 1 
ATOM 2646  C CA  . SER A 1 334 ? 2.423   -3.426  38.022  1.00 92.06 334 A 1 
ATOM 2647  C C   . SER A 1 334 ? 3.049   -2.457  39.028  1.00 90.93 334 A 1 
ATOM 2648  O O   . SER A 1 334 ? 3.901   -2.867  39.815  1.00 83.97 334 A 1 
ATOM 2649  C CB  . SER A 1 334 ? 3.356   -3.539  36.812  1.00 89.94 334 A 1 
ATOM 2650  O OG  . SER A 1 334 ? 2.896   -4.529  35.916  1.00 79.41 334 A 1 
ATOM 2651  N N   . ASN A 1 335 ? 2.649   -1.182  39.012  1.00 86.76 335 A 1 
ATOM 2652  C CA  . ASN A 1 335 ? 3.205   -0.159  39.905  1.00 87.44 335 A 1 
ATOM 2653  C C   . ASN A 1 335 ? 2.173   0.898   40.349  1.00 87.84 335 A 1 
ATOM 2654  O O   . ASN A 1 335 ? 2.519   2.060   40.578  1.00 82.01 335 A 1 
ATOM 2655  C CB  . ASN A 1 335 ? 4.453   0.447   39.237  1.00 82.60 335 A 1 
ATOM 2656  C CG  . ASN A 1 335 ? 5.359   1.172   40.216  1.00 81.76 335 A 1 
ATOM 2657  O OD1 . ASN A 1 335 ? 5.356   0.961   41.417  1.00 76.34 335 A 1 
ATOM 2658  N ND2 . ASN A 1 335 ? 6.209   2.051   39.721  1.00 74.04 335 A 1 
ATOM 2659  N N   . MET A 1 336 ? 0.918   0.513   40.515  1.00 86.88 336 A 1 
ATOM 2660  C CA  . MET A 1 336 ? -0.179  1.421   40.874  1.00 86.30 336 A 1 
ATOM 2661  C C   . MET A 1 336 ? 0.084   2.233   42.152  1.00 86.01 336 A 1 
ATOM 2662  O O   . MET A 1 336 ? -0.253  3.410   42.241  1.00 80.56 336 A 1 
ATOM 2663  C CB  . MET A 1 336 ? -1.447  0.566   41.032  1.00 82.22 336 A 1 
ATOM 2664  C CG  . MET A 1 336 ? -2.727  1.404   41.149  1.00 77.88 336 A 1 
ATOM 2665  S SD  . MET A 1 336 ? -4.213  0.443   41.535  1.00 74.35 336 A 1 
ATOM 2666  C CE  . MET A 1 336 ? -4.324  -0.650  40.104  1.00 66.21 336 A 1 
ATOM 2667  N N   . ASN A 1 337 ? 0.742   1.605   43.138  1.00 84.54 337 A 1 
ATOM 2668  C CA  . ASN A 1 337 ? 1.099   2.209   44.425  1.00 84.30 337 A 1 
ATOM 2669  C C   . ASN A 1 337 ? 2.579   2.604   44.510  1.00 83.87 337 A 1 
ATOM 2670  O O   . ASN A 1 337 ? 3.138   2.725   45.606  1.00 74.66 337 A 1 
ATOM 2671  C CB  . ASN A 1 337 ? 0.668   1.255   45.547  1.00 79.31 337 A 1 
ATOM 2672  C CG  . ASN A 1 337 ? -0.834  1.046   45.579  1.00 75.40 337 A 1 
ATOM 2673  O OD1 . ASN A 1 337 ? -1.627  1.945   45.413  1.00 66.12 337 A 1 
ATOM 2674  N ND2 . ASN A 1 337 ? -1.272  -0.168  45.825  1.00 66.03 337 A 1 
ATOM 2675  N N   . GLY A 1 338 ? 3.255   2.786   43.368  1.00 79.58 338 A 1 
ATOM 2676  C CA  . GLY A 1 338 ? 4.658   3.179   43.314  1.00 79.31 338 A 1 
ATOM 2677  C C   . GLY A 1 338 ? 4.911   4.548   43.945  1.00 80.30 338 A 1 
ATOM 2678  O O   . GLY A 1 338 ? 4.100   5.473   43.861  1.00 74.35 338 A 1 
ATOM 2679  N N   . VAL A 1 339 ? 6.072   4.683   44.571  1.00 78.57 339 A 1 
ATOM 2680  C CA  . VAL A 1 339 ? 6.557   5.947   45.134  1.00 79.91 339 A 1 
ATOM 2681  C C   . VAL A 1 339 ? 7.640   6.496   44.213  1.00 80.56 339 A 1 
ATOM 2682  O O   . VAL A 1 339 ? 8.488   5.741   43.728  1.00 74.73 339 A 1 
ATOM 2683  C CB  . VAL A 1 339 ? 7.052   5.770   46.578  1.00 74.38 339 A 1 
ATOM 2684  C CG1 . VAL A 1 339 ? 7.371   7.121   47.230  1.00 65.58 339 A 1 
ATOM 2685  C CG2 . VAL A 1 339 ? 5.994   5.077   47.449  1.00 66.27 339 A 1 
ATOM 2686  N N   . ARG A 1 340 ? 7.636   7.797   43.990  1.00 76.73 340 A 1 
ATOM 2687  C CA  . ARG A 1 340 ? 8.723   8.464   43.262  1.00 76.16 340 A 1 
ATOM 2688  C C   . ARG A 1 340 ? 10.012  8.313   44.058  1.00 74.41 340 A 1 
ATOM 2689  O O   . ARG A 1 340 ? 10.043  8.701   45.223  1.00 70.18 340 A 1 
ATOM 2690  C CB  . ARG A 1 340 ? 8.347   9.936   43.024  1.00 72.15 340 A 1 
ATOM 2691  C CG  . ARG A 1 340 ? 9.387   10.668  42.160  1.00 67.02 340 A 1 
ATOM 2692  C CD  . ARG A 1 340 ? 8.923   12.097  41.856  1.00 64.57 340 A 1 
ATOM 2693  N NE  . ARG A 1 340 ? 9.911   12.806  41.027  1.00 59.14 340 A 1 
ATOM 2694  C CZ  . ARG A 1 340 ? 9.833   14.053  40.582  1.00 54.43 340 A 1 
ATOM 2695  N NH1 . ARG A 1 340 ? 8.806   14.800  40.852  1.00 51.76 340 A 1 
ATOM 2696  N NH2 . ARG A 1 340 ? 10.789  14.549  39.865  1.00 51.96 340 A 1 
ATOM 2697  N N   . LYS A 1 341 ? 11.060  7.785   43.448  1.00 63.58 341 A 1 
ATOM 2698  C CA  . LYS A 1 341 ? 12.404  7.848   44.041  1.00 62.17 341 A 1 
ATOM 2699  C C   . LYS A 1 341 ? 12.741  9.330   44.220  1.00 61.43 341 A 1 
ATOM 2700  O O   . LYS A 1 341 ? 12.824  10.056  43.229  1.00 55.68 341 A 1 
ATOM 2701  C CB  . LYS A 1 341 ? 13.440  7.137   43.159  1.00 56.86 341 A 1 
ATOM 2702  C CG  . LYS A 1 341 ? 13.333  5.596   43.198  1.00 52.72 341 A 1 
ATOM 2703  C CD  . LYS A 1 341 ? 14.299  4.957   42.185  1.00 48.33 341 A 1 
ATOM 2704  C CE  . LYS A 1 341 ? 14.181  3.427   42.145  1.00 43.10 341 A 1 
ATOM 2705  N NZ  . LYS A 1 341 ? 14.735  2.862   40.881  1.00 38.96 341 A 1 
ATOM 2706  N N   . ASP A 1 342 ? 12.917  9.768   45.476  1.00 50.05 342 A 1 
ATOM 2707  C CA  . ASP A 1 342 ? 13.415  11.101  45.760  1.00 48.42 342 A 1 
ATOM 2708  C C   . ASP A 1 342 ? 14.840  11.192  45.218  1.00 46.60 342 A 1 
ATOM 2709  O O   . ASP A 1 342 ? 15.794  10.730  45.838  1.00 43.83 342 A 1 
ATOM 2710  C CB  . ASP A 1 342 ? 13.370  11.412  47.266  1.00 44.47 342 A 1 
ATOM 2711  C CG  . ASP A 1 342 ? 11.966  11.737  47.787  1.00 42.31 342 A 1 
ATOM 2712  O OD1 . ASP A 1 342 ? 11.175  12.327  47.015  1.00 39.32 342 A 1 
ATOM 2713  O OD2 . ASP A 1 342 ? 11.695  11.410  48.961  1.00 39.15 342 A 1 
ATOM 2714  N N   . VAL A 1 343 ? 14.966  11.763  44.037  1.00 39.30 343 A 1 
ATOM 2715  C CA  . VAL A 1 343 ? 16.256  12.249  43.586  1.00 39.63 343 A 1 
ATOM 2716  C C   . VAL A 1 343 ? 16.578  13.414  44.507  1.00 38.71 343 A 1 
ATOM 2717  O O   . VAL A 1 343 ? 16.030  14.505  44.355  1.00 36.94 343 A 1 
ATOM 2718  C CB  . VAL A 1 343 ? 16.260  12.664  42.099  1.00 37.27 343 A 1 
ATOM 2719  C CG1 . VAL A 1 343 ? 17.663  13.116  41.669  1.00 34.03 343 A 1 
ATOM 2720  C CG2 . VAL A 1 343 ? 15.841  11.497  41.201  1.00 35.20 343 A 1 
ATOM 2721  N N   . VAL A 1 344 ? 17.431  13.153  45.494  1.00 30.31 344 A 1 
ATOM 2722  C CA  . VAL A 1 344 ? 18.043  14.206  46.298  1.00 31.23 344 A 1 
ATOM 2723  C C   . VAL A 1 344 ? 18.902  15.015  45.338  1.00 30.97 344 A 1 
ATOM 2724  O O   . VAL A 1 344 ? 20.066  14.702  45.114  1.00 29.63 344 A 1 
ATOM 2725  C CB  . VAL A 1 344 ? 18.869  13.626  47.471  1.00 29.31 344 A 1 
ATOM 2726  C CG1 . VAL A 1 344 ? 19.440  14.737  48.345  1.00 25.74 344 A 1 
ATOM 2727  C CG2 . VAL A 1 344 ? 18.001  12.729  48.375  1.00 27.17 344 A 1 
ATOM 2728  N N   . MET A 1 345 ? 18.306  16.040  44.739  1.00 32.84 345 A 1 
ATOM 2729  C CA  . MET A 1 345 ? 19.097  17.094  44.128  1.00 33.55 345 A 1 
ATOM 2730  C C   . MET A 1 345 ? 19.823  17.788  45.272  1.00 32.57 345 A 1 
ATOM 2731  O O   . MET A 1 345 ? 19.259  18.618  45.972  1.00 31.47 345 A 1 
ATOM 2732  C CB  . MET A 1 345 ? 18.241  18.068  43.301  1.00 32.50 345 A 1 
ATOM 2733  C CG  . MET A 1 345 ? 17.780  17.460  41.966  1.00 29.77 345 A 1 
ATOM 2734  S SD  . MET A 1 345 ? 17.433  18.663  40.644  1.00 27.98 345 A 1 
ATOM 2735  C CE  . MET A 1 345 ? 16.013  19.550  41.338  1.00 26.78 345 A 1 
ATOM 2736  N N   . THR A 1 346 ? 21.066  17.397  45.496  1.00 31.55 346 A 1 
ATOM 2737  C CA  . THR A 1 346 ? 21.977  18.225  46.266  1.00 32.46 346 A 1 
ATOM 2738  C C   . THR A 1 346 ? 22.179  19.518  45.491  1.00 31.58 346 A 1 
ATOM 2739  O O   . THR A 1 346 ? 22.449  19.477  44.293  1.00 29.13 346 A 1 
ATOM 2740  C CB  . THR A 1 346 ? 23.330  17.525  46.498  1.00 29.62 346 A 1 
ATOM 2741  O OG1 . THR A 1 346 ? 23.783  16.888  45.331  1.00 27.88 346 A 1 
ATOM 2742  C CG2 . THR A 1 346 ? 23.206  16.443  47.580  1.00 28.37 346 A 1 
ATOM 2743  N N   . ASP A 1 347 ? 22.081  20.638  46.179  1.00 29.70 347 A 1 
ATOM 2744  C CA  . ASP A 1 347 ? 22.239  22.006  45.667  1.00 30.79 347 A 1 
ATOM 2745  C C   . ASP A 1 347 ? 23.655  22.344  45.141  1.00 29.70 347 A 1 
ATOM 2746  O O   . ASP A 1 347 ? 24.092  23.490  45.230  1.00 27.38 347 A 1 
ATOM 2747  C CB  . ASP A 1 347 ? 21.847  23.002  46.781  1.00 27.19 347 A 1 
ATOM 2748  C CG  . ASP A 1 347 ? 20.346  23.157  47.041  1.00 24.24 347 A 1 
ATOM 2749  O OD1 . ASP A 1 347 ? 19.566  23.091  46.068  1.00 23.82 347 A 1 
ATOM 2750  O OD2 . ASP A 1 347 ? 19.994  23.371  48.223  1.00 23.67 347 A 1 
ATOM 2751  N N   . SER A 1 348 ? 24.427  21.418  44.649  1.00 28.87 348 A 1 
ATOM 2752  C CA  . SER A 1 348 ? 25.716  21.752  44.057  1.00 30.99 348 A 1 
ATOM 2753  C C   . SER A 1 348 ? 25.483  22.506  42.745  1.00 30.23 348 A 1 
ATOM 2754  O O   . SER A 1 348 ? 25.229  21.885  41.710  1.00 28.81 348 A 1 
ATOM 2755  C CB  . SER A 1 348 ? 26.590  20.499  43.870  1.00 28.83 348 A 1 
ATOM 2756  O OG  . SER A 1 348 ? 25.956  19.529  43.077  1.00 27.48 348 A 1 
ATOM 2757  N N   . GLU A 1 349 ? 25.602  23.814  42.806  1.00 27.84 349 A 1 
ATOM 2758  C CA  . GLU A 1 349 ? 25.331  24.791  41.734  1.00 29.45 349 A 1 
ATOM 2759  C C   . GLU A 1 349 ? 26.010  24.481  40.391  1.00 28.42 349 A 1 
ATOM 2760  O O   . GLU A 1 349 ? 25.390  24.556  39.341  1.00 27.05 349 A 1 
ATOM 2761  C CB  . GLU A 1 349 ? 25.822  26.180  42.186  1.00 27.70 349 A 1 
ATOM 2762  C CG  . GLU A 1 349 ? 25.064  26.794  43.373  1.00 26.12 349 A 1 
ATOM 2763  C CD  . GLU A 1 349 ? 25.608  28.178  43.766  1.00 24.75 349 A 1 
ATOM 2764  O OE1 . GLU A 1 349 ? 24.787  29.031  44.180  1.00 21.94 349 A 1 
ATOM 2765  O OE2 . GLU A 1 349 ? 26.841  28.376  43.672  1.00 27.07 349 A 1 
ATOM 2766  N N   . ASP A 1 350 ? 27.297  24.210  40.441  1.00 29.60 350 A 1 
ATOM 2767  C CA  . ASP A 1 350 ? 28.208  24.552  39.343  1.00 29.92 350 A 1 
ATOM 2768  C C   . ASP A 1 350 ? 28.291  23.502  38.219  1.00 28.76 350 A 1 
ATOM 2769  O O   . ASP A 1 350 ? 29.063  23.659  37.275  1.00 27.58 350 A 1 
ATOM 2770  C CB  . ASP A 1 350 ? 29.600  24.849  39.939  1.00 28.26 350 A 1 
ATOM 2771  C CG  . ASP A 1 350 ? 30.135  26.265  39.688  1.00 25.46 350 A 1 
ATOM 2772  O OD1 . ASP A 1 350 ? 29.481  27.054  38.979  1.00 25.44 350 A 1 
ATOM 2773  O OD2 . ASP A 1 350 ? 31.233  26.541  40.230  1.00 25.72 350 A 1 
ATOM 2774  N N   . SER A 1 351 ? 27.534  22.410  38.303  1.00 30.14 351 A 1 
ATOM 2775  C CA  . SER A 1 351 ? 27.594  21.374  37.282  1.00 30.68 351 A 1 
ATOM 2776  C C   . SER A 1 351 ? 26.943  21.876  35.990  1.00 29.84 351 A 1 
ATOM 2777  O O   . SER A 1 351 ? 25.730  21.772  35.793  1.00 28.91 351 A 1 
ATOM 2778  C CB  . SER A 1 351 ? 27.023  20.036  37.776  1.00 29.25 351 A 1 
ATOM 2779  O OG  . SER A 1 351 ? 25.679  20.131  38.186  1.00 28.14 351 A 1 
ATOM 2780  N N   . THR A 1 352 ? 27.768  22.399  35.103  1.00 29.92 352 A 1 
ATOM 2781  C CA  . THR A 1 352 ? 27.424  22.691  33.713  1.00 29.50 352 A 1 
ATOM 2782  C C   . THR A 1 352 ? 27.065  21.385  33.012  1.00 29.16 352 A 1 
ATOM 2783  O O   . THR A 1 352 ? 27.904  20.741  32.383  1.00 27.64 352 A 1 
ATOM 2784  C CB  . THR A 1 352 ? 28.578  23.402  32.980  1.00 27.73 352 A 1 
ATOM 2785  O OG1 . THR A 1 352 ? 29.829  22.904  33.380  1.00 25.63 352 A 1 
ATOM 2786  C CG2 . THR A 1 352 ? 28.583  24.903  33.253  1.00 26.93 352 A 1 
ATOM 2787  N N   . VAL A 1 353 ? 25.815  20.985  33.165  1.00 29.48 353 A 1 
ATOM 2788  C CA  . VAL A 1 353 ? 25.256  19.848  32.436  1.00 30.01 353 A 1 
ATOM 2789  C C   . VAL A 1 353 ? 25.217  20.265  30.974  1.00 29.67 353 A 1 
ATOM 2790  O O   . VAL A 1 353 ? 24.298  20.938  30.530  1.00 28.64 353 A 1 
ATOM 2791  C CB  . VAL A 1 353 ? 23.860  19.442  32.959  1.00 29.00 353 A 1 
ATOM 2792  C CG1 . VAL A 1 353 ? 23.343  18.205  32.230  1.00 25.93 353 A 1 
ATOM 2793  C CG2 . VAL A 1 353 ? 23.901  19.109  34.461  1.00 28.21 353 A 1 
ATOM 2794  N N   . SER A 1 354 ? 26.258  19.897  30.237  1.00 28.87 354 A 1 
ATOM 2795  C CA  . SER A 1 354 ? 26.223  19.989  28.789  1.00 28.08 354 A 1 
ATOM 2796  C C   . SER A 1 354 ? 25.103  19.071  28.310  1.00 27.21 354 A 1 
ATOM 2797  O O   . SER A 1 354 ? 25.240  17.848  28.366  1.00 26.92 354 A 1 
ATOM 2798  C CB  . SER A 1 354 ? 27.581  19.597  28.181  1.00 27.83 354 A 1 
ATOM 2799  O OG  . SER A 1 354 ? 27.940  18.276  28.544  1.00 26.12 354 A 1 
ATOM 2800  N N   . ILE A 1 355 ? 24.001  19.669  27.896  1.00 27.99 355 A 1 
ATOM 2801  C CA  . ILE A 1 355 ? 22.864  18.956  27.322  1.00 28.38 355 A 1 
ATOM 2802  C C   . ILE A 1 355 ? 23.333  18.401  25.972  1.00 28.29 355 A 1 
ATOM 2803  O O   . ILE A 1 355 ? 23.147  19.019  24.929  1.00 27.50 355 A 1 
ATOM 2804  C CB  . ILE A 1 355 ? 21.614  19.866  27.228  1.00 27.70 355 A 1 
ATOM 2805  C CG1 . ILE A 1 355 ? 21.237  20.459  28.608  1.00 25.79 355 A 1 
ATOM 2806  C CG2 . ILE A 1 355 ? 20.420  19.068  26.659  1.00 27.37 355 A 1 
ATOM 2807  C CD1 . ILE A 1 355 ? 20.105  21.499  28.571  1.00 25.17 355 A 1 
ATOM 2808  N N   . GLN A 1 356 ? 24.007  17.264  26.002  1.00 28.36 356 A 1 
ATOM 2809  C CA  . GLN A 1 356 ? 24.199  16.477  24.803  1.00 28.74 356 A 1 
ATOM 2810  C C   . GLN A 1 356 ? 22.829  15.920  24.430  1.00 27.30 356 A 1 
ATOM 2811  O O   . GLN A 1 356 ? 22.334  14.992  25.072  1.00 27.39 356 A 1 
ATOM 2812  C CB  . GLN A 1 356 ? 25.234  15.355  25.013  1.00 29.64 356 A 1 
ATOM 2813  C CG  . GLN A 1 356 ? 26.674  15.886  24.934  1.00 28.15 356 A 1 
ATOM 2814  C CD  . GLN A 1 356 ? 27.716  14.772  24.981  1.00 26.94 356 A 1 
ATOM 2815  O OE1 . GLN A 1 356 ? 27.478  13.644  25.386  1.00 26.72 356 A 1 
ATOM 2816  N NE2 . GLN A 1 356 ? 28.938  15.045  24.575  1.00 26.58 356 A 1 
ATOM 2817  N N   . ILE A 1 357 ? 22.234  16.519  23.418  1.00 29.12 357 A 1 
ATOM 2818  C CA  . ILE A 1 357 ? 21.078  15.946  22.745  1.00 28.91 357 A 1 
ATOM 2819  C C   . ILE A 1 357 ? 21.563  14.632  22.133  1.00 28.49 357 A 1 
ATOM 2820  O O   . ILE A 1 357 ? 22.144  14.628  21.048  1.00 27.60 357 A 1 
ATOM 2821  C CB  . ILE A 1 357 ? 20.495  16.934  21.704  1.00 28.48 357 A 1 
ATOM 2822  C CG1 . ILE A 1 357 ? 20.077  18.267  22.374  1.00 26.19 357 A 1 
ATOM 2823  C CG2 . ILE A 1 357 ? 19.297  16.293  20.980  1.00 27.69 357 A 1 
ATOM 2824  C CD1 . ILE A 1 357 ? 19.642  19.363  21.386  1.00 25.88 357 A 1 
ATOM 2825  N N   . LYS A 1 358 ? 21.409  13.539  22.858  1.00 30.06 358 A 1 
ATOM 2826  C CA  . LYS A 1 358 ? 21.564  12.210  22.274  1.00 29.92 358 A 1 
ATOM 2827  C C   . LYS A 1 358 ? 20.484  12.084  21.213  1.00 28.36 358 A 1 
ATOM 2828  O O   . LYS A 1 358 ? 19.301  12.115  21.527  1.00 27.72 358 A 1 
ATOM 2829  C CB  . LYS A 1 358 ? 21.436  11.097  23.337  1.00 30.54 358 A 1 
ATOM 2830  C CG  . LYS A 1 358 ? 22.746  10.815  24.102  1.00 28.60 358 A 1 
ATOM 2831  C CD  . LYS A 1 358 ? 22.543  9.601   25.033  1.00 28.37 358 A 1 
ATOM 2832  C CE  . LYS A 1 358 ? 23.838  9.154   25.709  1.00 24.31 358 A 1 
ATOM 2833  N NZ  . LYS A 1 358 ? 23.631  7.916   26.518  1.00 23.18 358 A 1 
ATOM 2834  N N   . LEU A 1 359 ? 20.900  11.954  19.967  1.00 31.93 359 A 1 
ATOM 2835  C CA  . LEU A 1 359 ? 20.021  11.437  18.930  1.00 31.56 359 A 1 
ATOM 2836  C C   . LEU A 1 359 ? 19.501  10.061  19.372  1.00 30.50 359 A 1 
ATOM 2837  O O   . LEU A 1 359 ? 20.220  9.311   20.028  1.00 29.61 359 A 1 
ATOM 2838  C CB  . LEU A 1 359 ? 20.780  11.322  17.602  1.00 30.36 359 A 1 
ATOM 2839  C CG  . LEU A 1 359 ? 20.924  12.655  16.851  1.00 27.47 359 A 1 
ATOM 2840  C CD1 . LEU A 1 359 ? 21.916  12.460  15.716  1.00 26.30 359 A 1 
ATOM 2841  C CD2 . LEU A 1 359 ? 19.593  13.110  16.241  1.00 29.07 359 A 1 
ATOM 2842  N N   . GLU A 1 360 ? 18.277  9.756   19.007  1.00 32.47 360 A 1 
ATOM 2843  C CA  . GLU A 1 360 ? 17.709  8.419   19.215  1.00 32.62 360 A 1 
ATOM 2844  C C   . GLU A 1 360 ? 18.513  7.415   18.366  1.00 31.26 360 A 1 
ATOM 2845  O O   . GLU A 1 360 ? 18.228  7.194   17.190  1.00 30.17 360 A 1 
ATOM 2846  C CB  . GLU A 1 360 ? 16.207  8.403   18.875  1.00 31.68 360 A 1 
ATOM 2847  C CG  . GLU A 1 360 ? 15.334  9.132   19.905  1.00 29.61 360 A 1 
ATOM 2848  C CD  . GLU A 1 360 ? 13.826  9.047   19.594  1.00 28.05 360 A 1 
ATOM 2849  O OE1 . GLU A 1 360 ? 13.012  9.108   20.548  1.00 25.47 360 A 1 
ATOM 2850  O OE2 . GLU A 1 360 ? 13.434  8.966   18.405  1.00 29.37 360 A 1 
ATOM 2851  N N   . ASN A 1 361 ? 19.528  6.825   18.961  1.00 32.53 361 A 1 
ATOM 2852  C CA  . ASN A 1 361 ? 20.209  5.686   18.370  1.00 32.84 361 A 1 
ATOM 2853  C C   . ASN A 1 361 ? 19.225  4.520   18.336  1.00 32.14 361 A 1 
ATOM 2854  O O   . ASN A 1 361 ? 18.776  4.056   19.388  1.00 30.48 361 A 1 
ATOM 2855  C CB  . ASN A 1 361 ? 21.469  5.342   19.191  1.00 31.21 361 A 1 
ATOM 2856  C CG  . ASN A 1 361 ? 22.689  6.166   18.815  1.00 28.04 361 A 1 
ATOM 2857  O OD1 . ASN A 1 361 ? 22.832  6.686   17.726  1.00 27.22 361 A 1 
ATOM 2858  N ND2 . ASN A 1 361 ? 23.654  6.264   19.704  1.00 28.01 361 A 1 
ATOM 2859  N N   . GLU A 1 362 ? 18.920  4.009   17.152  1.00 33.23 362 A 1 
ATOM 2860  C CA  . GLU A 1 362 ? 18.007  2.871   16.977  1.00 33.20 362 A 1 
ATOM 2861  C C   . GLU A 1 362 ? 18.425  1.617   17.769  1.00 32.16 362 A 1 
ATOM 2862  O O   . GLU A 1 362 ? 17.592  0.956   18.365  1.00 30.50 362 A 1 
ATOM 2863  C CB  . GLU A 1 362 ? 17.930  2.482   15.485  1.00 31.48 362 A 1 
ATOM 2864  C CG  . GLU A 1 362 ? 17.125  3.444   14.592  1.00 29.22 362 A 1 
ATOM 2865  C CD  . GLU A 1 362 ? 17.099  2.994   13.114  1.00 27.54 362 A 1 
ATOM 2866  O OE1 . GLU A 1 362 ? 16.125  3.322   12.413  1.00 24.93 362 A 1 
ATOM 2867  O OE2 . GLU A 1 362 ? 18.088  2.366   12.656  1.00 28.41 362 A 1 
ATOM 2868  N N   . GLY A 1 363 ? 19.688  1.270   17.692  1.00 33.97 363 A 1 
ATOM 2869  C CA  . GLY A 1 363 ? 20.080  -0.134  17.863  1.00 34.87 363 A 1 
ATOM 2870  C C   . GLY A 1 363 ? 20.881  -0.539  19.090  1.00 35.29 363 A 1 
ATOM 2871  O O   . GLY A 1 363 ? 21.191  -1.731  19.190  1.00 33.28 363 A 1 
ATOM 2872  N N   . SER A 1 364 ? 21.284  0.355   19.997  1.00 30.56 364 A 1 
ATOM 2873  C CA  . SER A 1 364 ? 22.012  -0.073  21.193  1.00 31.55 364 A 1 
ATOM 2874  C C   . SER A 1 364 ? 21.035  -0.479  22.297  1.00 31.86 364 A 1 
ATOM 2875  O O   . SER A 1 364 ? 20.730  0.316   23.178  1.00 30.51 364 A 1 
ATOM 2876  C CB  . SER A 1 364 ? 23.025  0.984   21.653  1.00 29.42 364 A 1 
ATOM 2877  O OG  . SER A 1 364 ? 22.394  2.198   21.965  1.00 27.78 364 A 1 
ATOM 2878  N N   . ASP A 1 365 ? 20.593  -1.720  22.240  1.00 35.35 365 A 1 
ATOM 2879  C CA  . ASP A 1 365 ? 19.759  -2.339  23.283  1.00 35.51 365 A 1 
ATOM 2880  C C   . ASP A 1 365 ? 20.450  -2.467  24.657  1.00 35.43 365 A 1 
ATOM 2881  O O   . ASP A 1 365 ? 19.809  -2.912  25.604  1.00 33.44 365 A 1 
ATOM 2882  C CB  . ASP A 1 365 ? 19.327  -3.740  22.810  1.00 32.70 365 A 1 
ATOM 2883  C CG  . ASP A 1 365 ? 18.121  -3.790  21.859  1.00 29.68 365 A 1 
ATOM 2884  O OD1 . ASP A 1 365 ? 17.275  -2.874  21.915  1.00 28.59 365 A 1 
ATOM 2885  O OD2 . ASP A 1 365 ? 18.036  -4.787  21.116  1.00 27.87 365 A 1 
ATOM 2886  N N   . GLU A 1 366 ? 21.730  -2.129  24.802  1.00 29.06 366 A 1 
ATOM 2887  C CA  . GLU A 1 366 ? 22.478  -2.413  26.043  1.00 28.83 366 A 1 
ATOM 2888  C C   . GLU A 1 366 ? 21.971  -1.639  27.269  1.00 29.06 366 A 1 
ATOM 2889  O O   . GLU A 1 366 ? 21.641  -2.255  28.283  1.00 27.44 366 A 1 
ATOM 2890  C CB  . GLU A 1 366 ? 23.991  -2.170  25.858  1.00 26.61 366 A 1 
ATOM 2891  C CG  . GLU A 1 366 ? 24.687  -3.239  25.013  1.00 24.05 366 A 1 
ATOM 2892  C CD  . GLU A 1 366 ? 26.228  -3.138  25.020  1.00 21.94 366 A 1 
ATOM 2893  O OE1 . GLU A 1 366 ? 26.876  -4.179  24.738  1.00 19.55 366 A 1 
ATOM 2894  O OE2 . GLU A 1 366 ? 26.764  -2.045  25.294  1.00 22.63 366 A 1 
ATOM 2895  N N   . ASP A 1 367 ? 21.915  -0.315  27.193  1.00 31.32 367 A 1 
ATOM 2896  C CA  . ASP A 1 367 ? 21.631  0.548   28.348  1.00 31.36 367 A 1 
ATOM 2897  C C   . ASP A 1 367 ? 20.137  0.872   28.527  1.00 31.93 367 A 1 
ATOM 2898  O O   . ASP A 1 367 ? 19.782  1.857   29.180  1.00 30.00 367 A 1 
ATOM 2899  C CB  . ASP A 1 367 ? 22.496  1.819   28.301  1.00 28.08 367 A 1 
ATOM 2900  C CG  . ASP A 1 367 ? 23.918  1.676   28.859  1.00 24.93 367 A 1 
ATOM 2901  O OD1 . ASP A 1 367 ? 24.174  0.751   29.656  1.00 23.94 367 A 1 
ATOM 2902  O OD2 . ASP A 1 367 ? 24.735  2.564   28.522  1.00 22.81 367 A 1 
ATOM 2903  N N   . ILE A 1 368 ? 19.243  0.084   27.964  1.00 43.36 368 A 1 
ATOM 2904  C CA  . ILE A 1 368 ? 17.830  0.191   28.313  1.00 44.53 368 A 1 
ATOM 2905  C C   . ILE A 1 368 ? 17.694  -0.306  29.748  1.00 45.24 368 A 1 
ATOM 2906  O O   . ILE A 1 368 ? 17.844  -1.502  30.004  1.00 42.86 368 A 1 
ATOM 2907  C CB  . ILE A 1 368 ? 16.902  -0.547  27.321  1.00 41.36 368 A 1 
ATOM 2908  C CG1 . ILE A 1 368 ? 17.073  0.015   25.896  1.00 38.26 368 A 1 
ATOM 2909  C CG2 . ILE A 1 368 ? 15.437  -0.406  27.775  1.00 37.71 368 A 1 
ATOM 2910  C CD1 . ILE A 1 368 ? 16.254  -0.709  24.821  1.00 34.86 368 A 1 
ATOM 2911  N N   . GLU A 1 369 ? 17.392  0.597   30.680  1.00 45.03 369 A 1 
ATOM 2912  C CA  . GLU A 1 369 ? 16.975  0.220   32.031  1.00 45.51 369 A 1 
ATOM 2913  C C   . GLU A 1 369 ? 15.764  -0.712  31.917  1.00 47.16 369 A 1 
ATOM 2914  O O   . GLU A 1 369 ? 14.646  -0.296  31.640  1.00 44.33 369 A 1 
ATOM 2915  C CB  . GLU A 1 369 ? 16.636  1.446   32.899  1.00 41.55 369 A 1 
ATOM 2916  C CG  . GLU A 1 369 ? 17.873  2.187   33.427  1.00 37.68 369 A 1 
ATOM 2917  C CD  . GLU A 1 369 ? 17.531  3.250   34.485  1.00 33.93 369 A 1 
ATOM 2918  O OE1 . GLU A 1 369 ? 18.430  3.557   35.307  1.00 30.59 369 A 1 
ATOM 2919  O OE2 . GLU A 1 369 ? 16.386  3.734   34.506  1.00 32.07 369 A 1 
ATOM 2920  N N   . THR A 1 370 ? 16.014  -2.012  32.068  1.00 65.56 370 A 1 
ATOM 2921  C CA  . THR A 1 370 ? 14.983  -3.032  31.946  1.00 68.93 370 A 1 
ATOM 2922  C C   . THR A 1 370 ? 14.005  -2.870  33.095  1.00 74.23 370 A 1 
ATOM 2923  O O   . THR A 1 370 ? 14.365  -3.055  34.257  1.00 67.75 370 A 1 
ATOM 2924  C CB  . THR A 1 370 ? 15.578  -4.452  31.927  1.00 60.28 370 A 1 
ATOM 2925  O OG1 . THR A 1 370 ? 16.693  -4.581  32.775  1.00 53.01 370 A 1 
ATOM 2926  C CG2 . THR A 1 370 ? 16.046  -4.839  30.527  1.00 50.51 370 A 1 
ATOM 2927  N N   . ASP A 1 371 ? 12.775  -2.535  32.762  1.00 78.47 371 A 1 
ATOM 2928  C CA  . ASP A 1 371 ? 11.711  -2.406  33.749  1.00 83.01 371 A 1 
ATOM 2929  C C   . ASP A 1 371 ? 11.481  -3.755  34.440  1.00 85.32 371 A 1 
ATOM 2930  O O   . ASP A 1 371 ? 11.081  -4.743  33.825  1.00 80.11 371 A 1 
ATOM 2931  C CB  . ASP A 1 371 ? 10.452  -1.863  33.073  1.00 78.08 371 A 1 
ATOM 2932  C CG  . ASP A 1 371 ? 9.367   -1.483  34.086  1.00 80.69 371 A 1 
ATOM 2933  O OD1 . ASP A 1 371 ? 9.409   -1.924  35.253  1.00 72.72 371 A 1 
ATOM 2934  O OD2 . ASP A 1 371 ? 8.455   -0.721  33.689  1.00 73.81 371 A 1 
ATOM 2935  N N   . VAL A 1 372 ? 11.780  -3.796  35.739  1.00 83.33 372 A 1 
ATOM 2936  C CA  . VAL A 1 372 ? 11.757  -5.030  36.533  1.00 85.91 372 A 1 
ATOM 2937  C C   . VAL A 1 372 ? 10.323  -5.470  36.846  1.00 88.51 372 A 1 
ATOM 2938  O O   . VAL A 1 372 ? 10.087  -6.643  37.125  1.00 83.75 372 A 1 
ATOM 2939  C CB  . VAL A 1 372 ? 12.582  -4.864  37.827  1.00 80.00 372 A 1 
ATOM 2940  C CG1 . VAL A 1 372 ? 12.875  -6.218  38.480  1.00 68.53 372 A 1 
ATOM 2941  C CG2 . VAL A 1 372 ? 13.930  -4.183  37.576  1.00 68.53 372 A 1 
ATOM 2942  N N   . LEU A 1 373 ? 9.367   -4.552  36.807  1.00 88.45 373 A 1 
ATOM 2943  C CA  . LEU A 1 373 ? 7.970   -4.795  37.182  1.00 90.38 373 A 1 
ATOM 2944  C C   . LEU A 1 373 ? 7.099   -5.197  35.987  1.00 91.95 373 A 1 
ATOM 2945  O O   . LEU A 1 373 ? 6.076   -5.858  36.171  1.00 87.84 373 A 1 
ATOM 2946  C CB  . LEU A 1 373 ? 7.404   -3.542  37.873  1.00 86.85 373 A 1 
ATOM 2947  C CG  . LEU A 1 373 ? 8.133   -3.126  39.159  1.00 83.25 373 A 1 
ATOM 2948  C CD1 . LEU A 1 373 ? 7.508   -1.851  39.699  1.00 76.61 373 A 1 
ATOM 2949  C CD2 . LEU A 1 373 ? 8.033   -4.198  40.248  1.00 76.27 373 A 1 
ATOM 2950  N N   . TYR A 1 374 ? 7.479   -4.800  34.769  1.00 91.92 374 A 1 
ATOM 2951  C CA  . TYR A 1 374 ? 6.691   -5.006  33.569  1.00 93.69 374 A 1 
ATOM 2952  C C   . TYR A 1 374 ? 7.541   -5.544  32.417  1.00 94.37 374 A 1 
ATOM 2953  O O   . TYR A 1 374 ? 8.495   -4.906  31.968  1.00 91.94 374 A 1 
ATOM 2954  C CB  . TYR A 1 374 ? 6.008   -3.692  33.195  1.00 93.28 374 A 1 
ATOM 2955  C CG  . TYR A 1 374 ? 5.197   -3.775  31.929  1.00 94.96 374 A 1 
ATOM 2956  C CD1 . TYR A 1 374 ? 5.722   -3.306  30.708  1.00 92.92 374 A 1 
ATOM 2957  C CD2 . TYR A 1 374 ? 3.907   -4.353  31.951  1.00 93.17 374 A 1 
ATOM 2958  C CE1 . TYR A 1 374 ? 4.974   -3.393  29.529  1.00 93.39 374 A 1 
ATOM 2959  C CE2 . TYR A 1 374 ? 3.149   -4.439  30.770  1.00 93.80 374 A 1 
ATOM 2960  C CZ  . TYR A 1 374 ? 3.684   -3.950  29.564  1.00 95.54 374 A 1 
ATOM 2961  O OH  . TYR A 1 374 ? 2.937   -4.030  28.408  1.00 95.34 374 A 1 
ATOM 2962  N N   . SER A 1 375 ? 7.159   -6.710  31.898  1.00 94.44 375 A 1 
ATOM 2963  C CA  . SER A 1 375 ? 7.738   -7.280  30.681  1.00 94.77 375 A 1 
ATOM 2964  C C   . SER A 1 375 ? 6.729   -7.175  29.533  1.00 95.42 375 A 1 
ATOM 2965  O O   . SER A 1 375 ? 5.686   -7.845  29.596  1.00 94.40 375 A 1 
ATOM 2966  C CB  . SER A 1 375 ? 8.141   -8.732  30.923  1.00 93.35 375 A 1 
ATOM 2967  O OG  . SER A 1 375 ? 8.494   -9.360  29.697  1.00 88.56 375 A 1 
ATOM 2968  N N   . PRO A 1 376 ? 7.029   -6.436  28.462  1.00 95.37 376 A 1 
ATOM 2969  C CA  . PRO A 1 376 ? 6.162   -6.365  27.294  1.00 95.65 376 A 1 
ATOM 2970  C C   . PRO A 1 376 ? 5.825   -7.735  26.696  1.00 96.04 376 A 1 
ATOM 2971  O O   . PRO A 1 376 ? 4.674   -8.006  26.379  1.00 95.28 376 A 1 
ATOM 2972  C CB  . PRO A 1 376 ? 6.905   -5.473  26.292  1.00 94.81 376 A 1 
ATOM 2973  C CG  . PRO A 1 376 ? 7.768   -4.577  27.179  1.00 92.87 376 A 1 
ATOM 2974  C CD  . PRO A 1 376 ? 8.142   -5.504  28.333  1.00 94.71 376 A 1 
ATOM 2975  N N   . GLN A 1 377 ? 6.799   -8.648  26.608  1.00 95.74 377 A 1 
ATOM 2976  C CA  . GLN A 1 377 ? 6.570   -9.990  26.072  1.00 95.27 377 A 1 
ATOM 2977  C C   . GLN A 1 377 ? 5.645   -10.825 26.973  1.00 95.71 377 A 1 
ATOM 2978  O O   . GLN A 1 377 ? 4.817   -11.582 26.469  1.00 94.80 377 A 1 
ATOM 2979  C CB  . GLN A 1 377 ? 7.893   -10.750 25.870  1.00 93.82 377 A 1 
ATOM 2980  C CG  . GLN A 1 377 ? 8.717   -10.275 24.667  1.00 83.03 377 A 1 
ATOM 2981  C CD  . GLN A 1 377 ? 9.511   -8.997  24.898  1.00 76.36 377 A 1 
ATOM 2982  O OE1 . GLN A 1 377 ? 9.578   -8.438  25.978  1.00 66.75 377 A 1 
ATOM 2983  N NE2 . GLN A 1 377 ? 10.172  -8.488  23.878  1.00 63.45 377 A 1 
ATOM 2984  N N   . MET A 1 378 ? 5.770   -10.703 28.291  1.00 95.09 378 A 1 
ATOM 2985  C CA  . MET A 1 378 ? 4.879   -11.406 29.215  1.00 94.87 378 A 1 
ATOM 2986  C C   . MET A 1 378 ? 3.467   -10.836 29.171  1.00 95.36 378 A 1 
ATOM 2987  O O   . MET A 1 378 ? 2.507   -11.603 29.104  1.00 94.68 378 A 1 
ATOM 2988  C CB  . MET A 1 378 ? 5.421   -11.364 30.647  1.00 93.91 378 A 1 
ATOM 2989  C CG  . MET A 1 378 ? 6.608   -12.305 30.846  1.00 83.92 378 A 1 
ATOM 2990  S SD  . MET A 1 378 ? 7.217   -12.429 32.559  1.00 75.03 378 A 1 
ATOM 2991  C CE  . MET A 1 378 ? 5.773   -13.121 33.395  1.00 63.50 378 A 1 
ATOM 2992  N N   . ALA A 1 379 ? 3.341   -9.516  29.174  1.00 95.93 379 A 1 
ATOM 2993  C CA  . ALA A 1 379 ? 2.053   -8.841  29.060  1.00 96.32 379 A 1 
ATOM 2994  C C   . ALA A 1 379 ? 1.352   -9.183  27.740  1.00 96.80 379 A 1 
ATOM 2995  O O   . ALA A 1 379 ? 0.175   -9.536  27.743  1.00 96.17 379 A 1 
ATOM 2996  C CB  . ALA A 1 379 ? 2.276   -7.338  29.211  1.00 96.02 379 A 1 
ATOM 2997  N N   . LEU A 1 380 ? 2.090   -9.194  26.628  1.00 96.40 380 A 1 
ATOM 2998  C CA  . LEU A 1 380 ? 1.584   -9.632  25.329  1.00 96.87 380 A 1 
ATOM 2999  C C   . LEU A 1 380 ? 1.052   -11.064 25.396  1.00 97.05 380 A 1 
ATOM 3000  O O   . LEU A 1 380 ? -0.068  -11.325 24.976  1.00 96.77 380 A 1 
ATOM 3001  C CB  . LEU A 1 380 ? 2.695   -9.491  24.273  1.00 96.79 380 A 1 
ATOM 3002  C CG  . LEU A 1 380 ? 2.299   -9.997  22.869  1.00 96.62 380 A 1 
ATOM 3003  C CD1 . LEU A 1 380 ? 1.137   -9.204  22.279  1.00 93.49 380 A 1 
ATOM 3004  C CD2 . LEU A 1 380 ? 3.485   -9.890  21.918  1.00 93.50 380 A 1 
ATOM 3005  N N   . LYS A 1 381 ? 1.830   -11.989 25.953  1.00 96.78 381 A 1 
ATOM 3006  C CA  . LYS A 1 381 ? 1.421   -13.393 26.030  1.00 96.80 381 A 1 
ATOM 3007  C C   . LYS A 1 381 ? 0.150   -13.590 26.869  1.00 96.74 381 A 1 
ATOM 3008  O O   . LYS A 1 381 ? -0.699  -14.392 26.492  1.00 95.86 381 A 1 
ATOM 3009  C CB  . LYS A 1 381 ? 2.593   -14.244 26.546  1.00 96.33 381 A 1 
ATOM 3010  C CG  . LYS A 1 381 ? 2.269   -15.738 26.436  1.00 92.68 381 A 1 
ATOM 3011  C CD  . LYS A 1 381 ? 3.486   -16.588 26.800  1.00 88.72 381 A 1 
ATOM 3012  C CE  . LYS A 1 381 ? 3.118   -18.058 26.603  1.00 79.89 381 A 1 
ATOM 3013  N NZ  . LYS A 1 381 ? 4.284   -18.956 26.817  1.00 71.32 381 A 1 
ATOM 3014  N N   . LEU A 1 382 ? 0.020   -12.863 27.981  1.00 97.16 382 A 1 
ATOM 3015  C CA  . LEU A 1 382 ? -1.191  -12.874 28.795  1.00 96.63 382 A 1 
ATOM 3016  C C   . LEU A 1 382 ? -2.389  -12.331 28.005  1.00 96.75 382 A 1 
ATOM 3017  O O   . LEU A 1 382 ? -3.421  -12.996 27.939  1.00 95.43 382 A 1 
ATOM 3018  C CB  . LEU A 1 382 ? -0.961  -12.055 30.083  1.00 95.78 382 A 1 
ATOM 3019  C CG  . LEU A 1 382 ? -0.064  -12.747 31.121  1.00 84.31 382 A 1 
ATOM 3020  C CD1 . LEU A 1 382 ? 0.357   -11.741 32.192  1.00 78.54 382 A 1 
ATOM 3021  C CD2 . LEU A 1 382 ? -0.797  -13.903 31.818  1.00 77.88 382 A 1 
ATOM 3022  N N   . ALA A 1 383 ? -2.225  -11.189 27.346  1.00 97.11 383 A 1 
ATOM 3023  C CA  . ALA A 1 383 ? -3.269  -10.570 26.544  1.00 97.10 383 A 1 
ATOM 3024  C C   . ALA A 1 383 ? -3.728  -11.475 25.390  1.00 97.27 383 A 1 
ATOM 3025  O O   . ALA A 1 383 ? -4.923  -11.696 25.226  1.00 96.45 383 A 1 
ATOM 3026  C CB  . ALA A 1 383 ? -2.756  -9.223  26.026  1.00 97.00 383 A 1 
ATOM 3027  N N   . LEU A 1 384 ? -2.792  -12.078 24.657  1.00 97.32 384 A 1 
ATOM 3028  C CA  . LEU A 1 384 ? -3.122  -12.994 23.557  1.00 97.29 384 A 1 
ATOM 3029  C C   . LEU A 1 384 ? -3.817  -14.272 24.052  1.00 96.84 384 A 1 
ATOM 3030  O O   . LEU A 1 384 ? -4.715  -14.769 23.388  1.00 96.02 384 A 1 
ATOM 3031  C CB  . LEU A 1 384 ? -1.841  -13.370 22.792  1.00 97.21 384 A 1 
ATOM 3032  C CG  . LEU A 1 384 ? -1.172  -12.223 22.022  1.00 96.84 384 A 1 
ATOM 3033  C CD1 . LEU A 1 384 ? 0.111   -12.748 21.371  1.00 94.41 384 A 1 
ATOM 3034  C CD2 . LEU A 1 384 ? -2.059  -11.643 20.925  1.00 94.51 384 A 1 
ATOM 3035  N N   . THR A 1 385 ? -3.426  -14.779 25.214  1.00 97.37 385 A 1 
ATOM 3036  C CA  . THR A 1 385 ? -4.062  -15.968 25.812  1.00 96.96 385 A 1 
ATOM 3037  C C   . THR A 1 385 ? -5.512  -15.687 26.195  1.00 96.40 385 A 1 
ATOM 3038  O O   . THR A 1 385 ? -6.367  -16.552 26.016  1.00 94.95 385 A 1 
ATOM 3039  C CB  . THR A 1 385 ? -3.282  -16.454 27.038  1.00 96.53 385 A 1 
ATOM 3040  O OG1 . THR A 1 385 ? -1.938  -16.721 26.704  1.00 90.32 385 A 1 
ATOM 3041  C CG2 . THR A 1 385 ? -3.833  -17.752 27.618  1.00 88.72 385 A 1 
ATOM 3042  N N   . GLU A 1 386 ? -5.804  -14.499 26.700  1.00 97.27 386 A 1 
ATOM 3043  C CA  . GLU A 1 386 ? -7.168  -14.081 27.016  1.00 96.61 386 A 1 
ATOM 3044  C C   . GLU A 1 386 ? -7.961  -13.720 25.748  1.00 96.35 386 A 1 
ATOM 3045  O O   . GLU A 1 386 ? -9.104  -14.147 25.596  1.00 94.84 386 A 1 
ATOM 3046  C CB  . GLU A 1 386 ? -7.127  -12.928 28.029  1.00 95.87 386 A 1 
ATOM 3047  C CG  . GLU A 1 386 ? -8.509  -12.703 28.673  1.00 85.96 386 A 1 
ATOM 3048  C CD  . GLU A 1 386 ? -8.526  -11.605 29.735  1.00 85.54 386 A 1 
ATOM 3049  O OE1 . GLU A 1 386 ? -9.617  -11.017 29.934  1.00 78.11 386 A 1 
ATOM 3050  O OE2 . GLU A 1 386 ? -7.499  -11.352 30.391  1.00 80.63 386 A 1 
ATOM 3051  N N   . TRP A 1 387 ? -7.330  -13.025 24.789  1.00 96.80 387 A 1 
ATOM 3052  C CA  . TRP A 1 387 ? -7.961  -12.632 23.530  1.00 96.70 387 A 1 
ATOM 3053  C C   . TRP A 1 387 ? -8.408  -13.827 22.702  1.00 96.50 387 A 1 
ATOM 3054  O O   . TRP A 1 387 ? -9.470  -13.793 22.089  1.00 95.36 387 A 1 
ATOM 3055  C CB  . TRP A 1 387 ? -7.008  -11.750 22.721  1.00 96.49 387 A 1 
ATOM 3056  C CG  . TRP A 1 387 ? -7.612  -11.049 21.536  1.00 96.76 387 A 1 
ATOM 3057  C CD1 . TRP A 1 387 ? -8.903  -10.653 21.425  1.00 95.37 387 A 1 
ATOM 3058  C CD2 . TRP A 1 387 ? -6.955  -10.601 20.309  1.00 96.64 387 A 1 
ATOM 3059  N NE1 . TRP A 1 387 ? -9.093  -9.989  20.211  1.00 95.40 387 A 1 
ATOM 3060  C CE2 . TRP A 1 387 ? -7.919  -9.930  19.505  1.00 96.15 387 A 1 
ATOM 3061  C CE3 . TRP A 1 387 ? -5.634  -10.690 19.814  1.00 95.87 387 A 1 
ATOM 3062  C CZ2 . TRP A 1 387 ? -7.594  -9.343  18.259  1.00 95.18 387 A 1 
ATOM 3063  C CZ3 . TRP A 1 387 ? -5.309  -10.109 18.570  1.00 94.66 387 A 1 
ATOM 3064  C CH2 . TRP A 1 387 ? -6.275  -9.446  17.807  1.00 94.54 387 A 1 
ATOM 3065  N N   . LEU A 1 388 ? -7.660  -14.941 22.748  1.00 96.19 388 A 1 
ATOM 3066  C CA  . LEU A 1 388 ? -8.016  -16.182 22.061  1.00 95.45 388 A 1 
ATOM 3067  C C   . LEU A 1 388 ? -9.438  -16.664 22.401  1.00 94.61 388 A 1 
ATOM 3068  O O   . LEU A 1 388 ? -10.099 -17.268 21.554  1.00 93.08 388 A 1 
ATOM 3069  C CB  . LEU A 1 388 ? -6.964  -17.246 22.419  1.00 94.96 388 A 1 
ATOM 3070  C CG  . LEU A 1 388 ? -7.152  -18.604 21.720  1.00 93.99 388 A 1 
ATOM 3071  C CD1 . LEU A 1 388 ? -7.063  -18.498 20.199  1.00 89.91 388 A 1 
ATOM 3072  C CD2 . LEU A 1 388 ? -6.063  -19.575 22.187  1.00 89.40 388 A 1 
ATOM 3073  N N   . GLN A 1 389 ? -9.932  -16.389 23.605  1.00 94.75 389 A 1 
ATOM 3074  C CA  . GLN A 1 389 ? -11.278 -16.772 24.028  1.00 93.77 389 A 1 
ATOM 3075  C C   . GLN A 1 389 ? -12.370 -15.979 23.295  1.00 93.31 389 A 1 
ATOM 3076  O O   . GLN A 1 389 ? -13.461 -16.505 23.100  1.00 90.30 389 A 1 
ATOM 3077  C CB  . GLN A 1 389 ? -11.414 -16.597 25.549  1.00 92.18 389 A 1 
ATOM 3078  C CG  . GLN A 1 389 ? -10.366 -17.418 26.317  1.00 85.45 389 A 1 
ATOM 3079  C CD  . GLN A 1 389 ? -10.448 -17.262 27.841  1.00 76.69 389 A 1 
ATOM 3080  O OE1 . GLN A 1 389 ? -11.352 -16.687 28.415  1.00 66.20 389 A 1 
ATOM 3081  N NE2 . GLN A 1 389 ? -9.481  -17.797 28.550  1.00 63.75 389 A 1 
ATOM 3082  N N   . GLU A 1 390 ? -12.080 -14.758 22.859  1.00 93.87 390 A 1 
ATOM 3083  C CA  . GLU A 1 390 ? -13.027 -13.894 22.147  1.00 93.05 390 A 1 
ATOM 3084  C C   . GLU A 1 390 ? -13.262 -14.342 20.688  1.00 92.66 390 A 1 
ATOM 3085  O O   . GLU A 1 390 ? -14.308 -14.050 20.117  1.00 89.04 390 A 1 
ATOM 3086  C CB  . GLU A 1 390 ? -12.534 -12.434 22.179  1.00 92.06 390 A 1 
ATOM 3087  C CG  . GLU A 1 390 ? -12.374 -11.829 23.587  1.00 88.96 390 A 1 
ATOM 3088  C CD  . GLU A 1 390 ? -13.691 -11.551 24.334  1.00 87.25 390 A 1 
ATOM 3089  O OE1 . GLU A 1 390 ? -13.637 -11.353 25.577  1.00 78.33 390 A 1 
ATOM 3090  O OE2 . GLU A 1 390 ? -14.762 -11.499 23.695  1.00 79.79 390 A 1 
ATOM 3091  N N   . PHE A 1 391 ? -12.321 -15.086 20.090  1.00 92.54 391 A 1 
ATOM 3092  C CA  . PHE A 1 391 ? -12.483 -15.608 18.725  1.00 91.69 391 A 1 
ATOM 3093  C C   . PHE A 1 391 ? -13.545 -16.711 18.634  1.00 89.48 391 A 1 
ATOM 3094  O O   . PHE A 1 391 ? -14.103 -16.957 17.563  1.00 82.53 391 A 1 
ATOM 3095  C CB  . PHE A 1 391 ? -11.134 -16.103 18.186  1.00 91.88 391 A 1 
ATOM 3096  C CG  . PHE A 1 391 ? -10.159 -14.990 17.855  1.00 94.05 391 A 1 
ATOM 3097  C CD1 . PHE A 1 391 ? -10.019 -14.540 16.534  1.00 90.79 391 A 1 
ATOM 3098  C CD2 . PHE A 1 391 ? -9.417  -14.369 18.870  1.00 90.59 391 A 1 
ATOM 3099  C CE1 . PHE A 1 391 ? -9.149  -13.486 16.224  1.00 89.89 391 A 1 
ATOM 3100  C CE2 . PHE A 1 391 ? -8.548  -13.310 18.571  1.00 90.14 391 A 1 
ATOM 3101  C CZ  . PHE A 1 391 ? -8.410  -12.862 17.250  1.00 92.56 391 A 1 
ATOM 3102  N N   . GLY A 1 392 ? -13.831 -17.355 19.745  1.00 85.98 392 A 1 
ATOM 3103  C CA  . GLY A 1 392 ? -14.763 -18.468 19.801  1.00 84.92 392 A 1 
ATOM 3104  C C   . GLY A 1 392 ? -14.275 -19.729 19.073  1.00 85.99 392 A 1 
ATOM 3105  O O   . GLY A 1 392 ? -13.190 -19.786 18.500  1.00 79.73 392 A 1 
ATOM 3106  N N   . VAL A 1 393 ? -15.104 -20.760 19.101  1.00 85.28 393 A 1 
ATOM 3107  C CA  . VAL A 1 393 ? -14.862 -21.995 18.342  1.00 84.95 393 A 1 
ATOM 3108  C C   . VAL A 1 393 ? -15.357 -21.821 16.903  1.00 84.99 393 A 1 
ATOM 3109  O O   . VAL A 1 393 ? -16.400 -21.196 16.708  1.00 79.66 393 A 1 
ATOM 3110  C CB  . VAL A 1 393 ? -15.486 -23.228 19.012  1.00 80.14 393 A 1 
ATOM 3111  C CG1 . VAL A 1 393 ? -14.704 -23.594 20.280  1.00 71.21 393 A 1 
ATOM 3112  C CG2 . VAL A 1 393 ? -16.959 -23.046 19.388  1.00 71.55 393 A 1 
ATOM 3113  N N   . PRO A 1 394 ? -14.668 -22.372 15.902  1.00 81.97 394 A 1 
ATOM 3114  C CA  . PRO A 1 394 ? -15.132 -22.289 14.526  1.00 82.08 394 A 1 
ATOM 3115  C C   . PRO A 1 394 ? -16.467 -23.016 14.363  1.00 82.90 394 A 1 
ATOM 3116  O O   . PRO A 1 394 ? -16.766 -23.978 15.078  1.00 78.77 394 A 1 
ATOM 3117  C CB  . PRO A 1 394 ? -14.027 -22.927 13.684  1.00 76.99 394 A 1 
ATOM 3118  C CG  . PRO A 1 394 ? -13.394 -23.929 14.648  1.00 75.85 394 A 1 
ATOM 3119  C CD  . PRO A 1 394 ? -13.488 -23.205 15.994  1.00 78.80 394 A 1 
ATOM 3120  N N   . HIS A 1 395 ? -17.245 -22.577 13.386  1.00 80.51 395 A 1 
ATOM 3121  C CA  . HIS A 1 395 ? -18.444 -23.298 12.995  1.00 79.23 395 A 1 
ATOM 3122  C C   . HIS A 1 395 ? -18.079 -24.707 12.544  1.00 78.87 395 A 1 
ATOM 3123  O O   . HIS A 1 395 ? -17.145 -24.907 11.765  1.00 74.31 395 A 1 
ATOM 3124  C CB  . HIS A 1 395 ? -19.187 -22.518 11.908  1.00 75.04 395 A 1 
ATOM 3125  C CG  . HIS A 1 395 ? -20.560 -23.081 11.672  1.00 73.62 395 A 1 
ATOM 3126  N ND1 . HIS A 1 395 ? -21.659 -22.881 12.501  1.00 65.23 395 A 1 
ATOM 3127  C CD2 . HIS A 1 395 ? -20.931 -23.934 10.680  1.00 64.91 395 A 1 
ATOM 3128  C CE1 . HIS A 1 395 ? -22.663 -23.600 12.008  1.00 65.37 395 A 1 
ATOM 3129  N NE2 . HIS A 1 395 ? -22.262 -24.249 10.907  1.00 66.28 395 A 1 
ATOM 3130  N N   . GLN A 1 396 ? -18.804 -25.685 13.030  1.00 76.97 396 A 1 
ATOM 3131  C CA  . GLN A 1 396 ? -18.650 -27.068 12.609  1.00 75.79 396 A 1 
ATOM 3132  C C   . GLN A 1 396 ? -19.972 -27.552 12.043  1.00 76.07 396 A 1 
ATOM 3133  O O   . GLN A 1 396 ? -21.033 -27.204 12.560  1.00 69.35 396 A 1 
ATOM 3134  C CB  . GLN A 1 396 ? -18.189 -27.955 13.775  1.00 68.75 396 A 1 
ATOM 3135  C CG  . GLN A 1 396 ? -16.750 -27.629 14.190  1.00 60.40 396 A 1 
ATOM 3136  C CD  . GLN A 1 396 ? -16.201 -28.568 15.264  1.00 54.33 396 A 1 
ATOM 3137  O OE1 . GLN A 1 396 ? -16.856 -29.448 15.795  1.00 49.07 396 A 1 
ATOM 3138  N NE2 . GLN A 1 396 ? -14.946 -28.410 15.628  1.00 46.84 396 A 1 
ATOM 3139  N N   . TYR A 1 397 ? -19.907 -28.403 11.014  1.00 67.70 397 A 1 
ATOM 3140  C CA  . TYR A 1 397 ? -21.089 -29.092 10.510  1.00 66.11 397 A 1 
ATOM 3141  C C   . TYR A 1 397 ? -21.777 -29.801 11.673  1.00 65.15 397 A 1 
ATOM 3142  O O   . TYR A 1 397 ? -21.185 -30.688 12.292  1.00 59.80 397 A 1 
ATOM 3143  C CB  . TYR A 1 397 ? -20.694 -30.068 9.393   1.00 61.33 397 A 1 
ATOM 3144  C CG  . TYR A 1 397 ? -21.885 -30.739 8.744   1.00 60.82 397 A 1 
ATOM 3145  C CD1 . TYR A 1 397 ? -22.075 -32.127 8.845   1.00 54.69 397 A 1 
ATOM 3146  C CD2 . TYR A 1 397 ? -22.844 -29.966 8.068   1.00 52.12 397 A 1 
ATOM 3147  C CE1 . TYR A 1 397 ? -23.209 -32.738 8.270   1.00 50.49 397 A 1 
ATOM 3148  C CE2 . TYR A 1 397 ? -23.981 -30.560 7.500   1.00 51.69 397 A 1 
ATOM 3149  C CZ  . TYR A 1 397 ? -24.161 -31.947 7.604   1.00 54.98 397 A 1 
ATOM 3150  O OH  . TYR A 1 397 ? -25.276 -32.524 7.060   1.00 53.13 397 A 1 
ATOM 3151  N N   . SER A 1 398 ? -22.977 -29.367 12.008  1.00 55.42 398 A 1 
ATOM 3152  C CA  . SER A 1 398 ? -23.579 -29.695 13.287  1.00 54.77 398 A 1 
ATOM 3153  C C   . SER A 1 398 ? -23.857 -31.194 13.366  1.00 54.82 398 A 1 
ATOM 3154  O O   . SER A 1 398 ? -24.816 -31.704 12.790  1.00 50.57 398 A 1 
ATOM 3155  C CB  . SER A 1 398 ? -24.813 -28.825 13.571  1.00 49.70 398 A 1 
ATOM 3156  O OG  . SER A 1 398 ? -25.834 -28.987 12.611  1.00 46.79 398 A 1 
ATOM 3157  N N   . SER A 1 399 ? -23.030 -31.926 14.108  1.00 38.90 399 A 1 
ATOM 3158  C CA  . SER A 1 399 ? -23.463 -33.173 14.705  1.00 38.87 399 A 1 
ATOM 3159  C C   . SER A 1 399 ? -24.662 -32.798 15.558  1.00 39.18 399 A 1 
ATOM 3160  O O   . SER A 1 399 ? -24.497 -32.103 16.565  1.00 37.08 399 A 1 
ATOM 3161  C CB  . SER A 1 399 ? -22.367 -33.817 15.567  1.00 35.25 399 A 1 
ATOM 3162  O OG  . SER A 1 399 ? -21.960 -32.971 16.616  1.00 33.93 399 A 1 
ATOM 3163  N N   . ARG A 1 400 ? -25.854 -33.208 15.151  1.00 38.43 400 A 1 
ATOM 3164  C CA  . ARG A 1 400 ? -27.051 -32.949 15.937  1.00 38.78 400 A 1 
ATOM 3165  C C   . ARG A 1 400 ? -26.780 -33.423 17.354  1.00 37.28 400 A 1 
ATOM 3166  O O   . ARG A 1 400 ? -26.762 -34.624 17.611  1.00 35.47 400 A 1 
ATOM 3167  C CB  . ARG A 1 400 ? -28.257 -33.675 15.355  1.00 35.92 400 A 1 
ATOM 3168  C CG  . ARG A 1 400 ? -28.794 -32.929 14.142  1.00 33.91 400 A 1 
ATOM 3169  C CD  . ARG A 1 400 ? -30.001 -33.691 13.612  1.00 32.68 400 A 1 
ATOM 3170  N NE  . ARG A 1 400 ? -30.657 -32.898 12.571  1.00 29.56 400 A 1 
ATOM 3171  C CZ  . ARG A 1 400 ? -31.674 -33.291 11.848  1.00 27.50 400 A 1 
ATOM 3172  N NH1 . ARG A 1 400 ? -32.166 -34.490 11.964  1.00 26.35 400 A 1 
ATOM 3173  N NH2 . ARG A 1 400 ? -32.203 -32.466 11.013  1.00 25.27 400 A 1 
ATOM 3174  N N   . GLN A 1 401 ? -26.604 -32.488 18.256  1.00 28.17 401 A 1 
ATOM 3175  C CA  . GLN A 1 401 ? -26.962 -32.764 19.624  1.00 28.08 401 A 1 
ATOM 3176  C C   . GLN A 1 401 ? -28.420 -33.178 19.541  1.00 27.24 401 A 1 
ATOM 3177  O O   . GLN A 1 401 ? -29.290 -32.364 19.242  1.00 25.87 401 A 1 
ATOM 3178  C CB  . GLN A 1 401 ? -26.753 -31.547 20.526  1.00 26.84 401 A 1 
ATOM 3179  C CG  . GLN A 1 401 ? -25.264 -31.339 20.855  1.00 24.99 401 A 1 
ATOM 3180  C CD  . GLN A 1 401 ? -25.033 -30.264 21.914  1.00 23.60 401 A 1 
ATOM 3181  O OE1 . GLN A 1 401 ? -25.913 -29.537 22.331  1.00 23.28 401 A 1 
ATOM 3182  N NE2 . GLN A 1 401 ? -23.823 -30.137 22.402  1.00 23.16 401 A 1 
ATOM 3183  N N   . VAL A 1 402 ? -28.657 -34.472 19.694  1.00 27.17 402 A 1 
ATOM 3184  C CA  . VAL A 1 402 ? -29.985 -34.971 20.000  1.00 26.55 402 A 1 
ATOM 3185  C C   . VAL A 1 402 ? -30.419 -34.120 21.178  1.00 26.50 402 A 1 
ATOM 3186  O O   . VAL A 1 402 ? -29.814 -34.218 22.245  1.00 25.12 402 A 1 
ATOM 3187  C CB  . VAL A 1 402 ? -29.962 -36.463 20.370  1.00 24.07 402 A 1 
ATOM 3188  C CG1 . VAL A 1 402 ? -31.355 -36.975 20.724  1.00 21.24 402 A 1 
ATOM 3189  C CG2 . VAL A 1 402 ? -29.425 -37.305 19.202  1.00 22.93 402 A 1 
ATOM 3190  N N   . ALA A 1 403 ? -31.369 -33.238 20.939  1.00 27.88 403 A 1 
ATOM 3191  C CA  . ALA A 1 403 ? -31.987 -32.523 22.021  1.00 28.87 403 A 1 
ATOM 3192  C C   . ALA A 1 403 ? -32.471 -33.618 22.960  1.00 29.18 403 A 1 
ATOM 3193  O O   . ALA A 1 403 ? -33.397 -34.358 22.626  1.00 27.83 403 A 1 
ATOM 3194  C CB  . ALA A 1 403 ? -33.109 -31.635 21.489  1.00 26.35 403 A 1 
ATOM 3195  N N   . HIS A 1 404 ? -31.795 -33.790 24.076  1.00 25.15 404 A 1 
ATOM 3196  C CA  . HIS A 1 404 ? -32.314 -34.625 25.126  1.00 26.05 404 A 1 
ATOM 3197  C C   . HIS A 1 404 ? -33.630 -33.969 25.502  1.00 25.69 404 A 1 
ATOM 3198  O O   . HIS A 1 404 ? -33.654 -32.986 26.236  1.00 24.01 404 A 1 
ATOM 3199  C CB  . HIS A 1 404 ? -31.333 -34.742 26.298  1.00 24.09 404 A 1 
ATOM 3200  C CG  . HIS A 1 404 ? -30.421 -35.941 26.189  1.00 22.10 404 A 1 
ATOM 3201  N ND1 . HIS A 1 404 ? -30.797 -37.259 26.347  1.00 21.01 404 A 1 
ATOM 3202  C CD2 . HIS A 1 404 ? -29.073 -35.947 25.961  1.00 20.68 404 A 1 
ATOM 3203  C CE1 . HIS A 1 404 ? -29.704 -38.022 26.214  1.00 20.50 404 A 1 
ATOM 3204  N NE2 . HIS A 1 404 ? -28.634 -37.271 25.976  1.00 20.79 404 A 1 
ATOM 3205  N N   . SER A 1 405 ? -34.702 -34.472 24.926  1.00 25.53 405 A 1 
ATOM 3206  C CA  . SER A 1 405 ? -36.044 -34.199 25.392  1.00 27.19 405 A 1 
ATOM 3207  C C   . SER A 1 405 ? -36.044 -34.681 26.834  1.00 26.55 405 A 1 
ATOM 3208  O O   . SER A 1 405 ? -36.191 -35.871 27.101  1.00 24.87 405 A 1 
ATOM 3209  C CB  . SER A 1 405 ? -37.078 -34.934 24.525  1.00 24.87 405 A 1 
ATOM 3210  O OG  . SER A 1 405 ? -36.785 -36.307 24.430  1.00 23.26 405 A 1 
ATOM 3211  N N   . GLY A 1 406 ? -35.747 -33.752 27.712  1.00 28.64 406 A 1 
ATOM 3212  C CA  . GLY A 1 406 ? -35.836 -33.998 29.131  1.00 28.85 406 A 1 
ATOM 3213  C C   . GLY A 1 406 ? -37.269 -34.420 29.372  1.00 28.73 406 A 1 
ATOM 3214  O O   . GLY A 1 406 ? -38.164 -33.580 29.362  1.00 26.82 406 A 1 
ATOM 3215  N N   . ALA A 1 407 ? -37.473 -35.734 29.467  1.00 28.27 407 A 1 
ATOM 3216  C CA  . ALA A 1 407 ? -38.767 -36.261 29.827  1.00 29.41 407 A 1 
ATOM 3217  C C   . ALA A 1 407 ? -39.131 -35.537 31.121  1.00 29.49 407 A 1 
ATOM 3218  O O   . ALA A 1 407 ? -38.398 -35.635 32.106  1.00 27.60 407 A 1 
ATOM 3219  C CB  . ALA A 1 407 ? -38.676 -37.780 29.995  1.00 26.90 407 A 1 
ATOM 3220  N N   . LYS A 1 408 ? -40.232 -34.792 31.084  1.00 28.94 408 A 1 
ATOM 3221  C CA  . LYS A 1 408 ? -40.833 -34.271 32.313  1.00 30.53 408 A 1 
ATOM 3222  C C   . LYS A 1 408 ? -41.193 -35.487 33.146  1.00 29.37 408 A 1 
ATOM 3223  O O   . LYS A 1 408 ? -42.272 -36.041 32.980  1.00 28.36 408 A 1 
ATOM 3224  C CB  . LYS A 1 408 ? -42.064 -33.395 32.014  1.00 29.63 408 A 1 
ATOM 3225  C CG  . LYS A 1 408 ? -41.714 -31.972 31.583  1.00 27.68 408 A 1 
ATOM 3226  C CD  . LYS A 1 408 ? -42.992 -31.152 31.396  1.00 27.10 408 A 1 
ATOM 3227  C CE  . LYS A 1 408 ? -42.673 -29.686 31.075  1.00 23.69 408 A 1 
ATOM 3228  N NZ  . LYS A 1 408 ? -43.891 -28.877 30.856  1.00 22.55 408 A 1 
ATOM 3229  N N   . ALA A 1 409 ? -40.255 -35.935 33.954  1.00 28.44 409 A 1 
ATOM 3230  C CA  . ALA A 1 409 ? -40.534 -36.920 34.967  1.00 29.33 409 A 1 
ATOM 3231  C C   . ALA A 1 409 ? -41.683 -36.330 35.783  1.00 28.85 409 A 1 
ATOM 3232  O O   . ALA A 1 409 ? -41.550 -35.255 36.362  1.00 28.10 409 A 1 
ATOM 3233  C CB  . ALA A 1 409 ? -39.277 -37.191 35.791  1.00 27.57 409 A 1 
ATOM 3234  N N   . SER A 1 410 ? -42.831 -36.994 35.728  1.00 28.13 410 A 1 
ATOM 3235  C CA  . SER A 1 410 ? -43.959 -36.658 36.578  1.00 30.41 410 A 1 
ATOM 3236  C C   . SER A 1 410 ? -43.453 -36.766 38.006  1.00 29.44 410 A 1 
ATOM 3237  O O   . SER A 1 410 ? -43.227 -37.872 38.489  1.00 28.30 410 A 1 
ATOM 3238  C CB  . SER A 1 410 ? -45.115 -37.621 36.321  1.00 28.60 410 A 1 
ATOM 3239  O OG  . SER A 1 410 ? -44.674 -38.959 36.392  1.00 28.09 410 A 1 
ATOM 3240  N N   . VAL A 1 411 ? -43.232 -35.627 38.619  1.00 28.62 411 A 1 
ATOM 3241  C CA  . VAL A 1 411 ? -42.873 -35.554 40.029  1.00 30.50 411 A 1 
ATOM 3242  C C   . VAL A 1 411 ? -44.083 -36.078 40.786  1.00 29.89 411 A 1 
ATOM 3243  O O   . VAL A 1 411 ? -45.026 -35.336 41.050  1.00 28.84 411 A 1 
ATOM 3244  C CB  . VAL A 1 411 ? -42.480 -34.126 40.455  1.00 28.03 411 A 1 
ATOM 3245  C CG1 . VAL A 1 411 ? -42.036 -34.089 41.902  1.00 25.90 411 A 1 
ATOM 3246  C CG2 . VAL A 1 411 ? -41.335 -33.594 39.592  1.00 29.33 411 A 1 
ATOM 3247  N N   . VAL A 1 412 ? -44.104 -37.392 41.025  1.00 28.65 412 A 1 
ATOM 3248  C CA  . VAL A 1 412 ? -45.074 -38.002 41.916  1.00 30.26 412 A 1 
ATOM 3249  C C   . VAL A 1 412 ? -44.796 -37.421 43.288  1.00 29.37 412 A 1 
ATOM 3250  O O   . VAL A 1 412 ? -43.635 -37.277 43.669  1.00 28.11 412 A 1 
ATOM 3251  C CB  . VAL A 1 412 ? -44.982 -39.535 41.913  1.00 27.67 412 A 1 
ATOM 3252  C CG1 . VAL A 1 412 ? -46.050 -40.171 42.786  1.00 26.20 412 A 1 
ATOM 3253  C CG2 . VAL A 1 412 ? -45.157 -40.097 40.490  1.00 29.67 412 A 1 
ATOM 3254  N N   . ASP A 1 413 ? -45.867 -37.105 44.023  1.00 31.37 413 A 1 
ATOM 3255  C CA  . ASP A 1 413 ? -45.846 -36.596 45.403  1.00 32.47 413 A 1 
ATOM 3256  C C   . ASP A 1 413 ? -45.224 -37.594 46.397  1.00 31.42 413 A 1 
ATOM 3257  O O   . ASP A 1 413 ? -45.842 -38.003 47.383  1.00 29.77 413 A 1 
ATOM 3258  C CB  . ASP A 1 413 ? -47.283 -36.236 45.827  1.00 29.90 413 A 1 
ATOM 3259  C CG  . ASP A 1 413 ? -47.806 -34.928 45.253  1.00 27.32 413 A 1 
ATOM 3260  O OD1 . ASP A 1 413 ? -47.027 -33.954 45.214  1.00 27.09 413 A 1 
ATOM 3261  O OD2 . ASP A 1 413 ? -49.005 -34.911 44.912  1.00 27.93 413 A 1 
ATOM 3262  N N   . GLY A 1 414 ? -44.014 -38.057 46.111  1.00 30.32 414 A 1 
ATOM 3263  C CA  . GLY A 1 414 ? -43.293 -38.954 46.991  1.00 31.58 414 A 1 
ATOM 3264  C C   . GLY A 1 414 ? -43.134 -38.285 48.349  1.00 31.02 414 A 1 
ATOM 3265  O O   . GLY A 1 414 ? -42.506 -37.245 48.467  1.00 29.04 414 A 1 
ATOM 3266  N N   . THR A 1 415 ? -43.745 -38.938 49.375  1.00 27.89 415 A 1 
ATOM 3267  C CA  . THR A 1 415 ? -43.756 -38.446 50.749  1.00 29.52 415 A 1 
ATOM 3268  C C   . THR A 1 415 ? -42.346 -38.096 51.227  1.00 28.72 415 A 1 
ATOM 3269  O O   . THR A 1 415 ? -41.411 -38.846 50.969  1.00 26.94 415 A 1 
ATOM 3270  C CB  . THR A 1 415 ? -44.368 -39.481 51.713  1.00 26.98 415 A 1 
ATOM 3271  O OG1 . THR A 1 415 ? -44.156 -40.797 51.271  1.00 25.42 415 A 1 
ATOM 3272  C CG2 . THR A 1 415 ? -45.870 -39.295 51.832  1.00 26.71 415 A 1 
ATOM 3273  N N   . PRO A 1 416 ? -42.188 -36.975 51.943  1.00 28.20 416 A 1 
ATOM 3274  C CA  . PRO A 1 416 ? -40.888 -36.462 52.349  1.00 29.76 416 A 1 
ATOM 3275  C C   . PRO A 1 416 ? -40.274 -37.381 53.405  1.00 30.23 416 A 1 
ATOM 3276  O O   . PRO A 1 416 ? -40.500 -37.206 54.600  1.00 29.23 416 A 1 
ATOM 3277  C CB  . PRO A 1 416 ? -41.166 -35.040 52.853  1.00 27.43 416 A 1 
ATOM 3278  C CG  . PRO A 1 416 ? -42.591 -35.118 53.367  1.00 27.84 416 A 1 
ATOM 3279  C CD  . PRO A 1 416 ? -43.256 -36.108 52.410  1.00 32.54 416 A 1 
ATOM 3280  N N   . LEU A 1 417 ? -39.549 -38.397 52.966  1.00 25.69 417 A 1 
ATOM 3281  C CA  . LEU A 1 417 ? -38.852 -39.281 53.887  1.00 27.35 417 A 1 
ATOM 3282  C C   . LEU A 1 417 ? -37.836 -38.463 54.679  1.00 26.26 417 A 1 
ATOM 3283  O O   . LEU A 1 417 ? -36.974 -37.789 54.124  1.00 25.47 417 A 1 
ATOM 3284  C CB  . LEU A 1 417 ? -38.221 -40.475 53.148  1.00 25.82 417 A 1 
ATOM 3285  C CG  . LEU A 1 417 ? -39.141 -41.699 53.114  1.00 24.18 417 A 1 
ATOM 3286  C CD1 . LEU A 1 417 ? -38.628 -42.722 52.110  1.00 24.54 417 A 1 
ATOM 3287  C CD2 . LEU A 1 417 ? -39.232 -42.383 54.492  1.00 28.00 417 A 1 
ATOM 3288  N N   . VAL A 1 418 ? -38.013 -38.555 55.980  1.00 28.72 418 A 1 
ATOM 3289  C CA  . VAL A 1 418 ? -37.270 -37.796 56.985  1.00 31.07 418 A 1 
ATOM 3290  C C   . VAL A 1 418 ? -35.830 -38.306 57.026  1.00 30.10 418 A 1 
ATOM 3291  O O   . VAL A 1 418 ? -35.505 -39.207 57.788  1.00 29.09 418 A 1 
ATOM 3292  C CB  . VAL A 1 418 ? -37.967 -37.907 58.357  1.00 28.81 418 A 1 
ATOM 3293  C CG1 . VAL A 1 418 ? -37.312 -37.034 59.412  1.00 26.50 418 A 1 
ATOM 3294  C CG2 . VAL A 1 418 ? -39.445 -37.510 58.266  1.00 29.49 418 A 1 
ATOM 3295  N N   . ALA A 1 419 ? -34.986 -37.785 56.155  1.00 29.49 419 A 1 
ATOM 3296  C CA  . ALA A 1 419 ? -33.589 -38.198 56.096  1.00 31.54 419 A 1 
ATOM 3297  C C   . ALA A 1 419 ? -32.868 -37.828 57.399  1.00 30.98 419 A 1 
ATOM 3298  O O   . ALA A 1 419 ? -33.094 -36.773 57.985  1.00 29.85 419 A 1 
ATOM 3299  C CB  . ALA A 1 419 ? -32.927 -37.604 54.851  1.00 29.71 419 A 1 
ATOM 3300  N N   . ALA A 1 420 ? -32.036 -38.741 57.855  1.00 28.79 420 A 1 
ATOM 3301  C CA  . ALA A 1 420 ? -31.484 -38.754 59.205  1.00 29.38 420 A 1 
ATOM 3302  C C   . ALA A 1 420 ? -30.509 -37.592 59.491  1.00 28.62 420 A 1 
ATOM 3303  O O   . ALA A 1 420 ? -29.851 -37.079 58.589  1.00 27.51 420 A 1 
ATOM 3304  C CB  . ALA A 1 420 ? -30.846 -40.126 59.433  1.00 27.48 420 A 1 
ATOM 3305  N N   . PRO A 1 421 ? -30.372 -37.238 60.781  1.00 28.28 421 A 1 
ATOM 3306  C CA  . PRO A 1 421 ? -29.685 -36.018 61.231  1.00 29.41 421 A 1 
ATOM 3307  C C   . PRO A 1 421 ? -28.162 -36.185 61.321  1.00 29.01 421 A 1 
ATOM 3308  O O   . PRO A 1 421 ? -27.591 -36.036 62.397  1.00 27.15 421 A 1 
ATOM 3309  C CB  . PRO A 1 421 ? -30.338 -35.724 62.583  1.00 27.19 421 A 1 
ATOM 3310  C CG  . PRO A 1 421 ? -30.563 -37.115 63.146  1.00 27.62 421 A 1 
ATOM 3311  C CD  . PRO A 1 421 ? -30.979 -37.912 61.909  1.00 32.58 421 A 1 
ATOM 3312  N N   . SER A 1 422 ? -27.485 -36.575 60.280  1.00 27.98 422 A 1 
ATOM 3313  C CA  . SER A 1 422 ? -26.067 -36.929 60.376  1.00 29.79 422 A 1 
ATOM 3314  C C   . SER A 1 422 ? -25.187 -35.780 60.890  1.00 28.87 422 A 1 
ATOM 3315  O O   . SER A 1 422 ? -25.423 -34.613 60.604  1.00 28.15 422 A 1 
ATOM 3316  C CB  . SER A 1 422 ? -25.531 -37.521 59.075  1.00 28.67 422 A 1 
ATOM 3317  O OG  . SER A 1 422 ? -25.589 -36.581 58.025  1.00 27.84 422 A 1 
ATOM 3318  N N   . LEU A 1 423 ? -24.210 -36.173 61.677  1.00 24.15 423 A 1 
ATOM 3319  C CA  . LEU A 1 423 ? -23.569 -35.351 62.702  1.00 25.97 423 A 1 
ATOM 3320  C C   . LEU A 1 423 ? -22.671 -34.202 62.177  1.00 25.02 423 A 1 
ATOM 3321  O O   . LEU A 1 423 ? -22.015 -34.287 61.156  1.00 23.70 423 A 1 
ATOM 3322  C CB  . LEU A 1 423 ? -22.784 -36.286 63.644  1.00 23.87 423 A 1 
ATOM 3323  C CG  . LEU A 1 423 ? -23.641 -36.898 64.764  1.00 22.05 423 A 1 
ATOM 3324  C CD1 . LEU A 1 423 ? -23.014 -38.183 65.292  1.00 22.73 423 A 1 
ATOM 3325  C CD2 . LEU A 1 423 ? -23.788 -35.926 65.934  1.00 26.76 423 A 1 
ATOM 3326  N N   . ASN A 1 424 ? -22.580 -33.214 63.043  1.00 27.87 424 A 1 
ATOM 3327  C CA  . ASN A 1 424 ? -21.832 -31.950 62.964  1.00 28.54 424 A 1 
ATOM 3328  C C   . ASN A 1 424 ? -20.294 -32.080 62.999  1.00 27.28 424 A 1 
ATOM 3329  O O   . ASN A 1 424 ? -19.665 -31.463 63.862  1.00 26.31 424 A 1 
ATOM 3330  C CB  . ASN A 1 424 ? -22.278 -31.087 64.167  1.00 27.75 424 A 1 
ATOM 3331  C CG  . ASN A 1 424 ? -23.612 -30.397 64.019  1.00 25.26 424 A 1 
ATOM 3332  O OD1 . ASN A 1 424 ? -24.084 -30.119 62.945  1.00 25.88 424 A 1 
ATOM 3333  N ND2 . ASN A 1 424 ? -24.247 -30.057 65.119  1.00 27.48 424 A 1 
ATOM 3334  N N   . ALA A 1 425 ? -19.661 -32.877 62.172  1.00 27.13 425 A 1 
ATOM 3335  C CA  . ALA A 1 425 ? -18.208 -33.059 62.253  1.00 28.35 425 A 1 
ATOM 3336  C C   . ALA A 1 425 ? -17.460 -31.720 62.058  1.00 27.45 425 A 1 
ATOM 3337  O O   . ALA A 1 425 ? -17.206 -31.272 60.946  1.00 26.49 425 A 1 
ATOM 3338  C CB  . ALA A 1 425 ? -17.772 -34.143 61.276  1.00 27.25 425 A 1 
ATOM 3339  N N   . THR A 1 426 ? -17.117 -31.119 63.173  1.00 25.95 426 A 1 
ATOM 3340  C CA  . THR A 1 426 ? -16.498 -29.804 63.342  1.00 26.25 426 A 1 
ATOM 3341  C C   . THR A 1 426 ? -14.994 -29.829 63.068  1.00 25.50 426 A 1 
ATOM 3342  O O   . THR A 1 426 ? -14.212 -29.501 63.954  1.00 24.50 426 A 1 
ATOM 3343  C CB  . THR A 1 426 ? -16.744 -29.278 64.772  1.00 24.95 426 A 1 
ATOM 3344  O OG1 . THR A 1 426 ? -16.884 -30.331 65.698  1.00 23.68 426 A 1 
ATOM 3345  C CG2 . THR A 1 426 ? -18.001 -28.427 64.869  1.00 25.82 426 A 1 
ATOM 3346  N N   . THR A 1 427 ? -14.559 -30.285 61.934  1.00 26.40 427 A 1 
ATOM 3347  C CA  . THR A 1 427 ? -13.133 -30.513 61.696  1.00 27.06 427 A 1 
ATOM 3348  C C   . THR A 1 427 ? -12.375 -29.181 61.699  1.00 26.24 427 A 1 
ATOM 3349  O O   . THR A 1 427 ? -12.280 -28.495 60.684  1.00 24.90 427 A 1 
ATOM 3350  C CB  . THR A 1 427 ? -12.857 -31.314 60.410  1.00 25.57 427 A 1 
ATOM 3351  O OG1 . THR A 1 427 ? -13.873 -32.240 60.160  1.00 24.17 427 A 1 
ATOM 3352  C CG2 . THR A 1 427 ? -11.555 -32.098 60.537  1.00 26.62 427 A 1 
ATOM 3353  N N   . VAL A 1 428 ? -11.850 -28.844 62.867  1.00 28.28 428 A 1 
ATOM 3354  C CA  . VAL A 1 428 ? -11.065 -27.639 63.130  1.00 30.00 428 A 1 
ATOM 3355  C C   . VAL A 1 428 ? -9.692  -27.817 62.479  1.00 29.01 428 A 1 
ATOM 3356  O O   . VAL A 1 428 ? -8.766  -28.308 63.112  1.00 28.01 428 A 1 
ATOM 3357  C CB  . VAL A 1 428 ? -10.950 -27.373 64.642  1.00 29.24 428 A 1 
ATOM 3358  C CG1 . VAL A 1 428 ? -10.205 -26.083 64.944  1.00 25.92 428 A 1 
ATOM 3359  C CG2 . VAL A 1 428 ? -12.327 -27.280 65.299  1.00 29.34 428 A 1 
ATOM 3360  N N   . VAL A 1 429 ? -9.579  -27.473 61.220  1.00 27.08 429 A 1 
ATOM 3361  C CA  . VAL A 1 429 ? -8.283  -27.509 60.533  1.00 26.16 429 A 1 
ATOM 3362  C C   . VAL A 1 429 ? -7.440  -26.353 61.065  1.00 25.21 429 A 1 
ATOM 3363  O O   . VAL A 1 429 ? -7.556  -25.213 60.626  1.00 24.52 429 A 1 
ATOM 3364  C CB  . VAL A 1 429 ? -8.416  -27.486 58.997  1.00 25.60 429 A 1 
ATOM 3365  C CG1 . VAL A 1 429 ? -7.048  -27.607 58.332  1.00 23.33 429 A 1 
ATOM 3366  C CG2 . VAL A 1 429 ? -9.277  -28.649 58.507  1.00 27.46 429 A 1 
ATOM 3367  N N   . THR A 1 430 ? -6.622  -26.673 62.067  1.00 25.99 430 A 1 
ATOM 3368  C CA  . THR A 1 430 ? -5.708  -25.724 62.695  1.00 26.12 430 A 1 
ATOM 3369  C C   . THR A 1 430 ? -4.549  -25.465 61.728  1.00 25.25 430 A 1 
ATOM 3370  O O   . THR A 1 430 ? -3.589  -26.230 61.696  1.00 24.25 430 A 1 
ATOM 3371  C CB  . THR A 1 430 ? -5.196  -26.256 64.043  1.00 25.38 430 A 1 
ATOM 3372  O OG1 . THR A 1 430 ? -6.219  -26.903 64.758  1.00 23.75 430 A 1 
ATOM 3373  C CG2 . THR A 1 430 ? -4.670  -25.142 64.934  1.00 25.93 430 A 1 
ATOM 3374  N N   . THR A 1 431 ? -4.637  -24.422 60.947  1.00 25.42 431 A 1 
ATOM 3375  C CA  . THR A 1 431 ? -3.546  -23.979 60.073  1.00 25.98 431 A 1 
ATOM 3376  C C   . THR A 1 431 ? -2.396  -23.464 60.929  1.00 25.02 431 A 1 
ATOM 3377  O O   . THR A 1 431 ? -2.381  -22.303 61.339  1.00 23.62 431 A 1 
ATOM 3378  C CB  . THR A 1 431 ? -4.014  -22.902 59.079  1.00 24.57 431 A 1 
ATOM 3379  O OG1 . THR A 1 431 ? -4.918  -22.019 59.681  1.00 23.06 431 A 1 
ATOM 3380  C CG2 . THR A 1 431 ? -4.722  -23.523 57.878  1.00 25.53 431 A 1 
ATOM 3381  N N   . VAL A 1 432 ? -1.454  -24.333 61.223  1.00 25.36 432 A 1 
ATOM 3382  C CA  . VAL A 1 432 ? -0.276  -23.990 62.008  1.00 26.99 432 A 1 
ATOM 3383  C C   . VAL A 1 432 ? 0.646   -23.133 61.147  1.00 26.40 432 A 1 
ATOM 3384  O O   . VAL A 1 432 ? 1.201   -23.608 60.155  1.00 25.19 432 A 1 
ATOM 3385  C CB  . VAL A 1 432 ? 0.450   -25.249 62.541  1.00 25.52 432 A 1 
ATOM 3386  C CG1 . VAL A 1 432 ? 1.660   -24.882 63.392  1.00 22.95 432 A 1 
ATOM 3387  C CG2 . VAL A 1 432 ? -0.488  -26.104 63.403  1.00 26.34 432 A 1 
ATOM 3388  N N   . TYR A 1 433 ? 0.824   -21.888 61.563  1.00 24.80 433 A 1 
ATOM 3389  C CA  . TYR A 1 433 ? 1.820   -20.958 61.041  1.00 24.63 433 A 1 
ATOM 3390  C C   . TYR A 1 433 ? 3.234   -21.445 61.409  1.00 23.81 433 A 1 
ATOM 3391  O O   . TYR A 1 433 ? 3.840   -20.949 62.350  1.00 22.19 433 A 1 
ATOM 3392  C CB  . TYR A 1 433 ? 1.556   -19.560 61.631  1.00 23.31 433 A 1 
ATOM 3393  C CG  . TYR A 1 433 ? 0.441   -18.755 61.000  1.00 21.77 433 A 1 
ATOM 3394  C CD1 . TYR A 1 433 ? 0.758   -17.780 60.038  1.00 20.54 433 A 1 
ATOM 3395  C CD2 . TYR A 1 433 ? -0.895  -18.934 61.394  1.00 20.56 433 A 1 
ATOM 3396  C CE1 . TYR A 1 433 ? -0.244  -16.979 59.479  1.00 19.10 433 A 1 
ATOM 3397  C CE2 . TYR A 1 433 ? -1.917  -18.142 60.830  1.00 19.08 433 A 1 
ATOM 3398  C CZ  . TYR A 1 433 ? -1.583  -17.156 59.877  1.00 21.41 433 A 1 
ATOM 3399  O OH  . TYR A 1 433 ? -2.564  -16.374 59.329  1.00 22.05 433 A 1 
ATOM 3400  N N   . GLN A 1 434 ? 3.763   -22.455 60.730  1.00 24.17 434 A 1 
ATOM 3401  C CA  . GLN A 1 434 ? 5.135   -22.873 61.001  1.00 26.43 434 A 1 
ATOM 3402  C C   . GLN A 1 434 ? 6.123   -21.845 60.462  1.00 25.57 434 A 1 
ATOM 3403  O O   . GLN A 1 434 ? 6.063   -21.443 59.303  1.00 25.27 434 A 1 
ATOM 3404  C CB  . GLN A 1 434 ? 5.436   -24.295 60.502  1.00 27.15 434 A 1 
ATOM 3405  C CG  . GLN A 1 434 ? 5.098   -25.325 61.591  1.00 26.85 434 A 1 
ATOM 3406  C CD  . GLN A 1 434 ? 5.560   -26.750 61.273  1.00 25.64 434 A 1 
ATOM 3407  O OE1 . GLN A 1 434 ? 5.797   -27.124 60.143  1.00 26.77 434 A 1 
ATOM 3408  N NE2 . GLN A 1 434 ? 5.687   -27.590 62.275  1.00 27.18 434 A 1 
ATOM 3409  N N   . GLU A 1 435 ? 7.021   -21.440 61.356  1.00 25.52 435 A 1 
ATOM 3410  C CA  . GLU A 1 435 ? 8.058   -20.450 61.083  1.00 27.27 435 A 1 
ATOM 3411  C C   . GLU A 1 435 ? 9.071   -20.979 60.058  1.00 25.85 435 A 1 
ATOM 3412  O O   . GLU A 1 435 ? 9.515   -22.128 60.162  1.00 25.07 435 A 1 
ATOM 3413  C CB  . GLU A 1 435 ? 8.785   -20.084 62.384  1.00 27.28 435 A 1 
ATOM 3414  C CG  . GLU A 1 435 ? 7.906   -19.331 63.396  1.00 25.98 435 A 1 
ATOM 3415  C CD  . GLU A 1 435 ? 8.656   -18.998 64.698  1.00 25.01 435 A 1 
ATOM 3416  O OE1 . GLU A 1 435 ? 8.307   -17.963 65.316  1.00 22.58 435 A 1 
ATOM 3417  O OE2 . GLU A 1 435 ? 9.545   -19.788 65.084  1.00 27.11 435 A 1 
ATOM 3418  N N   . PRO A 1 436 ? 9.495   -20.167 59.106  1.00 23.56 436 A 1 
ATOM 3419  C CA  . PRO A 1 436 ? 10.517  -20.539 58.140  1.00 23.57 436 A 1 
ATOM 3420  C C   . PRO A 1 436 ? 11.895  -20.555 58.815  1.00 24.31 436 A 1 
ATOM 3421  O O   . PRO A 1 436 ? 12.582  -19.537 58.885  1.00 22.60 436 A 1 
ATOM 3422  C CB  . PRO A 1 436 ? 10.382  -19.511 57.009  1.00 21.80 436 A 1 
ATOM 3423  C CG  . PRO A 1 436 ? 9.878   -18.263 57.722  1.00 22.18 436 A 1 
ATOM 3424  C CD  . PRO A 1 436 ? 9.006   -18.821 58.850  1.00 26.71 436 A 1 
ATOM 3425  N N   . ILE A 1 437 ? 12.301  -21.707 59.358  1.00 25.24 437 A 1 
ATOM 3426  C CA  . ILE A 1 437 ? 13.585  -21.856 60.044  1.00 26.70 437 A 1 
ATOM 3427  C C   . ILE A 1 437 ? 14.723  -21.659 59.031  1.00 26.59 437 A 1 
ATOM 3428  O O   . ILE A 1 437 ? 14.873  -22.418 58.077  1.00 25.08 437 A 1 
ATOM 3429  C CB  . ILE A 1 437 ? 13.674  -23.199 60.792  1.00 25.54 437 A 1 
ATOM 3430  C CG1 . ILE A 1 437 ? 12.562  -23.303 61.870  1.00 24.07 437 A 1 
ATOM 3431  C CG2 . ILE A 1 437 ? 15.065  -23.370 61.442  1.00 26.03 437 A 1 
ATOM 3432  C CD1 . ILE A 1 437 ? 12.499  -24.645 62.601  1.00 23.47 437 A 1 
ATOM 3433  N N   . MET A 1 438 ? 15.580  -20.678 59.311  1.00 23.00 438 A 1 
ATOM 3434  C CA  . MET A 1 438 ? 16.824  -20.392 58.589  1.00 25.49 438 A 1 
ATOM 3435  C C   . MET A 1 438 ? 17.882  -21.475 58.860  1.00 25.46 438 A 1 
ATOM 3436  O O   . MET A 1 438 ? 18.840  -21.234 59.593  1.00 24.58 438 A 1 
ATOM 3437  C CB  . MET A 1 438 ? 17.384  -19.016 59.010  1.00 24.94 438 A 1 
ATOM 3438  C CG  . MET A 1 438 ? 16.560  -17.802 58.620  1.00 23.03 438 A 1 
ATOM 3439  S SD  . MET A 1 438 ? 17.443  -16.265 59.052  1.00 22.00 438 A 1 
ATOM 3440  C CE  . MET A 1 438 ? 16.225  -15.021 58.544  1.00 20.25 438 A 1 
ATOM 3441  N N   . SER A 1 439 ? 17.727  -22.681 58.351  1.00 26.51 439 A 1 
ATOM 3442  C CA  . SER A 1 439 ? 18.688  -23.738 58.663  1.00 28.64 439 A 1 
ATOM 3443  C C   . SER A 1 439 ? 20.065  -23.495 58.029  1.00 27.93 439 A 1 
ATOM 3444  O O   . SER A 1 439 ? 20.189  -23.012 56.909  1.00 26.75 439 A 1 
ATOM 3445  C CB  . SER A 1 439 ? 18.139  -25.140 58.353  1.00 27.00 439 A 1 
ATOM 3446  O OG  . SER A 1 439 ? 17.914  -25.296 56.975  1.00 25.89 439 A 1 
ATOM 3447  N N   . GLN A 1 440 ? 21.099  -23.831 58.800  1.00 27.34 440 A 1 
ATOM 3448  C CA  . GLN A 1 440 ? 22.500  -23.528 58.517  1.00 29.26 440 A 1 
ATOM 3449  C C   . GLN A 1 440 ? 23.096  -24.422 57.408  1.00 28.06 440 A 1 
ATOM 3450  O O   . GLN A 1 440 ? 22.863  -25.625 57.374  1.00 26.75 440 A 1 
ATOM 3451  C CB  . GLN A 1 440 ? 23.309  -23.699 59.810  1.00 27.42 440 A 1 
ATOM 3452  C CG  . GLN A 1 440 ? 22.984  -22.644 60.890  1.00 27.04 440 A 1 
ATOM 3453  C CD  . GLN A 1 440 ? 23.720  -22.901 62.213  1.00 25.47 440 A 1 
ATOM 3454  O OE1 . GLN A 1 440 ? 24.170  -23.991 62.516  1.00 25.33 440 A 1 
ATOM 3455  N NE2 . GLN A 1 440 ? 23.853  -21.896 63.051  1.00 26.47 440 A 1 
ATOM 3456  N N   . GLY A 1 441 ? 23.915  -23.844 56.567  1.00 29.77 441 A 1 
ATOM 3457  C CA  . GLY A 1 441 ? 24.631  -24.543 55.496  1.00 29.86 441 A 1 
ATOM 3458  C C   . GLY A 1 441 ? 25.835  -25.347 55.995  1.00 29.17 441 A 1 
ATOM 3459  O O   . GLY A 1 441 ? 26.916  -24.787 56.141  1.00 27.70 441 A 1 
ATOM 3460  N N   . ALA A 1 442 ? 25.666  -26.632 56.267  1.00 28.71 442 A 1 
ATOM 3461  C CA  . ALA A 1 442 ? 26.753  -27.505 56.719  1.00 29.86 442 A 1 
ATOM 3462  C C   . ALA A 1 442 ? 27.756  -27.831 55.589  1.00 29.22 442 A 1 
ATOM 3463  O O   . ALA A 1 442 ? 27.390  -27.948 54.429  1.00 28.33 442 A 1 
ATOM 3464  C CB  . ALA A 1 442 ? 26.148  -28.762 57.355  1.00 28.09 442 A 1 
ATOM 3465  N N   . ALA A 1 443 ? 29.023  -28.012 55.987  1.00 28.36 443 A 1 
ATOM 3466  C CA  . ALA A 1 443 ? 30.204  -27.918 55.114  1.00 30.74 443 A 1 
ATOM 3467  C C   . ALA A 1 443 ? 30.834  -29.257 54.656  1.00 30.69 443 A 1 
ATOM 3468  O O   . ALA A 1 443 ? 32.033  -29.277 54.401  1.00 29.91 443 A 1 
ATOM 3469  C CB  . ALA A 1 443 ? 31.230  -27.075 55.882  1.00 28.93 443 A 1 
ATOM 3470  N N   . LEU A 1 444 ? 30.113  -30.357 54.664  1.00 25.29 444 A 1 
ATOM 3471  C CA  . LEU A 1 444 ? 30.729  -31.693 54.700  1.00 28.01 444 A 1 
ATOM 3472  C C   . LEU A 1 444 ? 31.616  -32.064 53.484  1.00 27.13 444 A 1 
ATOM 3473  O O   . LEU A 1 444 ? 31.483  -31.540 52.396  1.00 25.60 444 A 1 
ATOM 3474  C CB  . LEU A 1 444 ? 29.669  -32.765 55.011  1.00 25.78 444 A 1 
ATOM 3475  C CG  . LEU A 1 444 ? 29.416  -32.963 56.509  1.00 23.76 444 A 1 
ATOM 3476  C CD1 . LEU A 1 444 ? 28.168  -33.825 56.726  1.00 24.17 444 A 1 
ATOM 3477  C CD2 . LEU A 1 444 ? 30.586  -33.654 57.222  1.00 28.01 444 A 1 
ATOM 3478  N N   . SER A 1 445 ? 32.535  -33.014 53.755  1.00 28.21 445 A 1 
ATOM 3479  C CA  . SER A 1 445 ? 33.935  -33.009 53.298  1.00 31.16 445 A 1 
ATOM 3480  C C   . SER A 1 445 ? 34.373  -34.084 52.286  1.00 30.44 445 A 1 
ATOM 3481  O O   . SER A 1 445 ? 35.565  -34.143 51.994  1.00 29.32 445 A 1 
ATOM 3482  C CB  . SER A 1 445 ? 34.766  -33.241 54.561  1.00 29.23 445 A 1 
ATOM 3483  O OG  . SER A 1 445 ? 34.365  -34.448 55.189  1.00 28.99 445 A 1 
ATOM 3484  N N   . GLY A 1 446 ? 33.528  -34.998 51.893  1.00 30.56 446 A 1 
ATOM 3485  C CA  . GLY A 1 446 ? 33.919  -36.386 51.612  1.00 32.90 446 A 1 
ATOM 3486  C C   . GLY A 1 446 ? 34.944  -36.709 50.504  1.00 32.65 446 A 1 
ATOM 3487  O O   . GLY A 1 446 ? 35.383  -35.872 49.727  1.00 30.70 446 A 1 
ATOM 3488  N N   . GLU A 1 447 ? 35.316  -37.984 50.548  1.00 29.53 447 A 1 
ATOM 3489  C CA  . GLU A 1 447 ? 36.592  -38.639 50.222  1.00 31.45 447 A 1 
ATOM 3490  C C   . GLU A 1 447 ? 36.937  -38.912 48.722  1.00 29.78 447 A 1 
ATOM 3491  O O   . GLU A 1 447 ? 36.176  -38.610 47.830  1.00 28.60 447 A 1 
ATOM 3492  C CB  . GLU A 1 447 ? 36.624  -39.948 51.016  1.00 30.32 447 A 1 
ATOM 3493  C CG  . GLU A 1 447 ? 37.042  -39.824 52.488  1.00 29.91 447 A 1 
ATOM 3494  C CD  . GLU A 1 447 ? 37.275  -41.198 53.139  1.00 28.99 447 A 1 
ATOM 3495  O OE1 . GLU A 1 447 ? 37.978  -41.231 54.173  1.00 25.88 447 A 1 
ATOM 3496  O OE2 . GLU A 1 447 ? 36.760  -42.203 52.602  1.00 31.53 447 A 1 
ATOM 3497  N N   . PRO A 1 448 ? 38.110  -39.548 48.484  1.00 26.81 448 A 1 
ATOM 3498  C CA  . PRO A 1 448 ? 38.925  -39.407 47.265  1.00 28.03 448 A 1 
ATOM 3499  C C   . PRO A 1 448 ? 38.929  -40.593 46.282  1.00 28.15 448 A 1 
ATOM 3500  O O   . PRO A 1 448 ? 39.930  -40.758 45.580  1.00 26.78 448 A 1 
ATOM 3501  C CB  . PRO A 1 448 ? 40.323  -39.200 47.859  1.00 26.11 448 A 1 
ATOM 3502  C CG  . PRO A 1 448 ? 40.346  -40.203 49.006  1.00 26.54 448 A 1 
ATOM 3503  C CD  . PRO A 1 448 ? 38.916  -40.117 49.533  1.00 31.73 448 A 1 
ATOM 3504  N N   . THR A 1 449 ? 37.985  -41.484 46.293  1.00 28.05 449 A 1 
ATOM 3505  C CA  . THR A 1 449 ? 38.243  -42.903 45.957  1.00 29.66 449 A 1 
ATOM 3506  C C   . THR A 1 449 ? 38.756  -43.170 44.534  1.00 28.86 449 A 1 
ATOM 3507  O O   . THR A 1 449 ? 38.360  -42.544 43.563  1.00 27.05 449 A 1 
ATOM 3508  C CB  . THR A 1 449 ? 37.054  -43.831 46.284  1.00 27.35 449 A 1 
ATOM 3509  O OG1 . THR A 1 449 ? 36.131  -43.229 47.148  1.00 26.43 449 A 1 
ATOM 3510  C CG2 . THR A 1 449 ? 37.517  -45.113 46.950  1.00 28.14 449 A 1 
ATOM 3511  N N   . THR A 1 450 ? 39.650  -44.190 44.459  1.00 28.73 450 A 1 
ATOM 3512  C CA  . THR A 1 450 ? 40.737  -44.329 43.472  1.00 31.22 450 A 1 
ATOM 3513  C C   . THR A 1 450 ? 40.512  -45.222 42.242  1.00 30.78 450 A 1 
ATOM 3514  O O   . THR A 1 450 ? 41.470  -45.409 41.493  1.00 29.23 450 A 1 
ATOM 3515  C CB  . THR A 1 450 ? 41.937  -44.956 44.198  1.00 29.25 450 A 1 
ATOM 3516  O OG1 . THR A 1 450 ? 41.511  -46.053 44.978  1.00 28.16 450 A 1 
ATOM 3517  C CG2 . THR A 1 450 ? 42.645  -43.978 45.136  1.00 29.70 450 A 1 
ATOM 3518  N N   . LEU A 1 451 ? 39.410  -45.879 42.111  1.00 27.10 451 A 1 
ATOM 3519  C CA  . LEU A 1 451 ? 39.369  -47.217 41.494  1.00 29.54 451 A 1 
ATOM 3520  C C   . LEU A 1 451 ? 39.942  -47.327 40.057  1.00 27.58 451 A 1 
ATOM 3521  O O   . LEU A 1 451 ? 39.772  -46.452 39.224  1.00 26.47 451 A 1 
ATOM 3522  C CB  . LEU A 1 451 ? 37.964  -47.832 41.610  1.00 28.55 451 A 1 
ATOM 3523  C CG  . LEU A 1 451 ? 37.731  -48.566 42.938  1.00 27.37 451 A 1 
ATOM 3524  C CD1 . LEU A 1 451 ? 36.248  -48.886 43.119  1.00 28.45 451 A 1 
ATOM 3525  C CD2 . LEU A 1 451 ? 38.513  -49.885 43.024  1.00 32.47 451 A 1 
ATOM 3526  N N   . THR A 1 452 ? 40.620  -48.456 39.844  1.00 28.45 452 A 1 
ATOM 3527  C CA  . THR A 1 452 ? 41.752  -48.607 38.902  1.00 30.67 452 A 1 
ATOM 3528  C C   . THR A 1 452 ? 41.552  -49.434 37.626  1.00 29.41 452 A 1 
ATOM 3529  O O   . THR A 1 452 ? 42.325  -49.274 36.681  1.00 27.90 452 A 1 
ATOM 3530  C CB  . THR A 1 452 ? 42.870  -49.355 39.641  1.00 28.36 452 A 1 
ATOM 3531  O OG1 . THR A 1 452 ? 42.320  -50.439 40.374  1.00 27.40 452 A 1 
ATOM 3532  C CG2 . THR A 1 452 ? 43.619  -48.485 40.645  1.00 29.19 452 A 1 
ATOM 3533  N N   . LYS A 1 453 ? 40.734  -50.441 37.684  1.00 27.88 453 A 1 
ATOM 3534  C CA  . LYS A 1 453 ? 40.844  -51.698 36.886  1.00 31.43 453 A 1 
ATOM 3535  C C   . LYS A 1 453 ? 40.252  -51.605 35.457  1.00 29.57 453 A 1 
ATOM 3536  O O   . LYS A 1 453 ? 39.601  -50.620 35.174  1.00 28.73 453 A 1 
ATOM 3537  C CB  . LYS A 1 453 ? 40.139  -52.781 37.700  1.00 30.78 453 A 1 
ATOM 3538  C CG  . LYS A 1 453 ? 40.965  -53.327 38.865  1.00 30.60 453 A 1 
ATOM 3539  C CD  . LYS A 1 453 ? 40.255  -54.563 39.423  1.00 30.84 453 A 1 
ATOM 3540  C CE  . LYS A 1 453 ? 41.177  -55.407 40.289  1.00 27.80 453 A 1 
ATOM 3541  N NZ  . LYS A 1 453 ? 40.978  -56.841 40.005  1.00 27.81 453 A 1 
ATOM 3542  N N   . GLU A 1 454 ? 40.368  -52.561 34.581  1.00 27.21 454 A 1 
ATOM 3543  C CA  . GLU A 1 454 ? 41.220  -53.738 34.298  1.00 29.67 454 A 1 
ATOM 3544  C C   . GLU A 1 454 ? 41.132  -54.095 32.779  1.00 27.51 454 A 1 
ATOM 3545  O O   . GLU A 1 454 ? 40.721  -53.261 31.987  1.00 27.20 454 A 1 
ATOM 3546  C CB  . GLU A 1 454 ? 40.813  -54.939 35.179  1.00 29.64 454 A 1 
ATOM 3547  C CG  . GLU A 1 454 ? 42.004  -55.642 35.858  1.00 29.44 454 A 1 
ATOM 3548  C CD  . GLU A 1 454 ? 41.568  -56.690 36.894  1.00 28.97 454 A 1 
ATOM 3549  O OE1 . GLU A 1 454 ? 42.303  -56.890 37.901  1.00 26.38 454 A 1 
ATOM 3550  O OE2 . GLU A 1 454 ? 40.454  -57.239 36.784  1.00 31.97 454 A 1 
ATOM 3551  N N   . GLU A 1 455 ? 41.492  -55.272 32.406  1.00 27.53 455 A 1 
ATOM 3552  C CA  . GLU A 1 455 ? 42.277  -55.792 31.268  1.00 30.35 455 A 1 
ATOM 3553  C C   . GLU A 1 455 ? 41.700  -55.992 29.836  1.00 28.34 455 A 1 
ATOM 3554  O O   . GLU A 1 455 ? 42.299  -55.515 28.870  1.00 28.07 455 A 1 
ATOM 3555  C CB  . GLU A 1 455 ? 42.746  -57.201 31.682  1.00 30.48 455 A 1 
ATOM 3556  C CG  . GLU A 1 455 ? 43.727  -57.308 32.842  1.00 29.70 455 A 1 
ATOM 3557  C CD  . GLU A 1 455 ? 44.091  -58.781 33.143  1.00 28.84 455 A 1 
ATOM 3558  O OE1 . GLU A 1 455 ? 45.244  -59.016 33.559  1.00 26.05 455 A 1 
ATOM 3559  O OE2 . GLU A 1 455 ? 43.229  -59.658 32.943  1.00 31.57 455 A 1 
ATOM 3560  N N   . GLU A 1 456 ? 40.780  -56.898 29.705  1.00 27.81 456 A 1 
ATOM 3561  C CA  . GLU A 1 456 ? 40.958  -58.046 28.770  1.00 29.96 456 A 1 
ATOM 3562  C C   . GLU A 1 456 ? 40.392  -57.914 27.319  1.00 27.91 456 A 1 
ATOM 3563  O O   . GLU A 1 456 ? 39.796  -56.921 26.977  1.00 27.57 456 A 1 
ATOM 3564  C CB  . GLU A 1 456 ? 40.425  -59.319 29.463  1.00 30.40 456 A 1 
ATOM 3565  C CG  . GLU A 1 456 ? 41.510  -60.164 30.139  1.00 29.97 456 A 1 
ATOM 3566  C CD  . GLU A 1 456 ? 41.104  -61.615 30.390  1.00 29.32 456 A 1 
ATOM 3567  O OE1 . GLU A 1 456 ? 42.028  -62.468 30.425  1.00 26.54 456 A 1 
ATOM 3568  O OE2 . GLU A 1 456 ? 39.899  -61.911 30.490  1.00 31.98 456 A 1 
ATOM 3569  N N   . LYS A 1 457 ? 40.457  -58.875 26.494  1.00 29.17 457 A 1 
ATOM 3570  C CA  . LYS A 1 457 ? 41.441  -59.518 25.604  1.00 31.94 457 A 1 
ATOM 3571  C C   . LYS A 1 457 ? 40.877  -59.906 24.220  1.00 29.86 457 A 1 
ATOM 3572  O O   . LYS A 1 457 ? 41.505  -59.637 23.208  1.00 29.11 457 A 1 
ATOM 3573  C CB  . LYS A 1 457 ? 41.913  -60.846 26.227  1.00 31.87 457 A 1 
ATOM 3574  C CG  . LYS A 1 457 ? 43.417  -60.974 26.438  1.00 31.43 457 A 1 
ATOM 3575  C CD  . LYS A 1 457 ? 43.714  -62.351 27.058  1.00 31.30 457 A 1 
ATOM 3576  C CE  . LYS A 1 457 ? 45.132  -62.406 27.634  1.00 28.18 457 A 1 
ATOM 3577  N NZ  . LYS A 1 457 ? 45.220  -63.400 28.728  1.00 27.83 457 A 1 
ATOM 3578  N N   . LYS A 1 458 ? 39.844  -60.692 24.219  1.00 27.37 458 A 1 
ATOM 3579  C CA  . LYS A 1 458 ? 39.593  -61.767 23.207  1.00 30.76 458 A 1 
ATOM 3580  C C   . LYS A 1 458 ? 38.721  -61.338 22.001  1.00 28.88 458 A 1 
ATOM 3581  O O   . LYS A 1 458 ? 38.087  -60.319 22.081  1.00 28.08 458 A 1 
ATOM 3582  C CB  . LYS A 1 458 ? 38.888  -62.919 23.943  1.00 30.54 458 A 1 
ATOM 3583  C CG  . LYS A 1 458 ? 39.818  -63.817 24.766  1.00 29.65 458 A 1 
ATOM 3584  C CD  . LYS A 1 458 ? 39.000  -64.995 25.295  1.00 29.18 458 A 1 
ATOM 3585  C CE  . LYS A 1 458 ? 39.876  -65.978 26.077  1.00 26.03 458 A 1 
ATOM 3586  N NZ  . LYS A 1 458 ? 39.078  -67.130 26.564  1.00 26.12 458 A 1 
ATOM 3587  N N   . GLN A 1 459 ? 38.556  -62.073 20.952  1.00 27.92 459 A 1 
ATOM 3588  C CA  . GLN A 1 459 ? 39.333  -63.117 20.242  1.00 30.32 459 A 1 
ATOM 3589  C C   . GLN A 1 459 ? 39.023  -63.129 18.713  1.00 28.69 459 A 1 
ATOM 3590  O O   . GLN A 1 459 ? 39.708  -62.371 18.025  1.00 28.10 459 A 1 
ATOM 3591  C CB  . GLN A 1 459 ? 39.160  -64.514 20.893  1.00 30.27 459 A 1 
ATOM 3592  C CG  . GLN A 1 459 ? 40.447  -65.354 20.894  1.00 30.52 459 A 1 
ATOM 3593  C CD  . GLN A 1 459 ? 40.225  -66.810 21.307  1.00 29.43 459 A 1 
ATOM 3594  O OE1 . GLN A 1 459 ? 39.224  -67.209 21.888  1.00 29.93 459 A 1 
ATOM 3595  N NE2 . GLN A 1 459 ? 41.175  -67.673 21.045  1.00 31.16 459 A 1 
ATOM 3596  N N   . PRO A 1 460 ? 38.170  -63.998 18.203  1.00 25.91 460 A 1 
ATOM 3597  C CA  . PRO A 1 460 ? 38.622  -64.772 17.040  1.00 28.33 460 A 1 
ATOM 3598  C C   . PRO A 1 460 ? 37.863  -64.601 15.701  1.00 28.38 460 A 1 
ATOM 3599  O O   . PRO A 1 460 ? 37.357  -63.531 15.390  1.00 26.21 460 A 1 
ATOM 3600  C CB  . PRO A 1 460 ? 38.552  -66.207 17.569  1.00 25.40 460 A 1 
ATOM 3601  C CG  . PRO A 1 460 ? 37.220  -66.221 18.326  1.00 25.69 460 A 1 
ATOM 3602  C CD  . PRO A 1 460 ? 37.054  -64.758 18.761  1.00 30.56 460 A 1 
ATOM 3603  N N   . ASP A 1 461 ? 37.814  -65.669 14.972  1.00 27.91 461 A 1 
ATOM 3604  C CA  . ASP A 1 461 ? 38.122  -65.919 13.563  1.00 29.90 461 A 1 
ATOM 3605  C C   . ASP A 1 461 ? 37.016  -65.787 12.500  1.00 28.72 461 A 1 
ATOM 3606  O O   . ASP A 1 461 ? 37.362  -65.622 11.325  1.00 27.15 461 A 1 
ATOM 3607  C CB  . ASP A 1 461 ? 38.578  -67.390 13.478  1.00 27.78 461 A 1 
ATOM 3608  C CG  . ASP A 1 461 ? 39.818  -67.731 14.301  1.00 25.02 461 A 1 
ATOM 3609  O OD1 . ASP A 1 461 ? 40.821  -66.980 14.188  1.00 25.40 461 A 1 
ATOM 3610  O OD2 . ASP A 1 461 ? 39.773  -68.714 15.062  1.00 26.00 461 A 1 
ATOM 3611  N N   . GLU A 1 462 ? 35.818  -66.071 12.847  1.00 27.29 462 A 1 
ATOM 3612  C CA  . GLU A 1 462 ? 35.034  -67.019 12.038  1.00 29.14 462 A 1 
ATOM 3613  C C   . GLU A 1 462 ? 34.676  -66.656 10.575  1.00 27.57 462 A 1 
ATOM 3614  O O   . GLU A 1 462 ? 34.787  -65.541 10.098  1.00 27.13 462 A 1 
ATOM 3615  C CB  . GLU A 1 462 ? 33.786  -67.506 12.802  1.00 29.30 462 A 1 
ATOM 3616  C CG  . GLU A 1 462 ? 34.057  -68.803 13.578  1.00 28.40 462 A 1 
ATOM 3617  C CD  . GLU A 1 462 ? 32.809  -69.436 14.225  1.00 27.46 462 A 1 
ATOM 3618  O OE1 . GLU A 1 462 ? 32.971  -70.517 14.833  1.00 25.39 462 A 1 
ATOM 3619  O OE2 . GLU A 1 462 ? 31.714  -68.840 14.132  1.00 30.10 462 A 1 
ATOM 3620  N N   . GLU A 1 463 ? 34.287  -67.703 9.957   1.00 27.01 463 A 1 
ATOM 3621  C CA  . GLU A 1 463 ? 34.409  -68.155 8.565   1.00 29.36 463 A 1 
ATOM 3622  C C   . GLU A 1 463 ? 33.327  -67.622 7.567   1.00 27.55 463 A 1 
ATOM 3623  O O   . GLU A 1 463 ? 32.892  -66.488 7.692   1.00 27.09 463 A 1 
ATOM 3624  C CB  . GLU A 1 463 ? 34.421  -69.702 8.648   1.00 29.43 463 A 1 
ATOM 3625  C CG  . GLU A 1 463 ? 35.703  -70.461 8.940   1.00 28.49 463 A 1 
ATOM 3626  C CD  . GLU A 1 463 ? 35.491  -71.973 8.704   1.00 27.48 463 A 1 
ATOM 3627  O OE1 . GLU A 1 463 ? 36.501  -72.679 8.474   1.00 24.59 463 A 1 
ATOM 3628  O OE2 . GLU A 1 463 ? 34.324  -72.425 8.715   1.00 29.66 463 A 1 
ATOM 3629  N N   . PRO A 1 464 ? 32.822  -68.361 6.644   1.00 27.17 464 A 1 
ATOM 3630  C CA  . PRO A 1 464 ? 33.397  -68.535 5.310   1.00 28.12 464 A 1 
ATOM 3631  C C   . PRO A 1 464 ? 32.442  -68.281 4.127   1.00 27.95 464 A 1 
ATOM 3632  O O   . PRO A 1 464 ? 32.927  -68.160 3.004   1.00 26.64 464 A 1 
ATOM 3633  C CB  . PRO A 1 464 ? 33.754  -70.034 5.312   1.00 26.35 464 A 1 
ATOM 3634  C CG  . PRO A 1 464 ? 32.610  -70.673 6.090   1.00 26.64 464 A 1 
ATOM 3635  C CD  . PRO A 1 464 ? 32.061  -69.539 6.959   1.00 31.32 464 A 1 
ATOM 3636  N N   . MET A 1 465 ? 31.149  -68.405 4.307   1.00 27.12 465 A 1 
ATOM 3637  C CA  . MET A 1 465 ? 30.415  -69.221 3.327   1.00 28.21 465 A 1 
ATOM 3638  C C   . MET A 1 465 ? 30.145  -68.575 1.957   1.00 26.71 465 A 1 
ATOM 3639  O O   . MET A 1 465 ? 29.719  -67.442 1.837   1.00 26.27 465 A 1 
ATOM 3640  C CB  . MET A 1 465 ? 29.122  -69.811 3.917   1.00 28.58 465 A 1 
ATOM 3641  C CG  . MET A 1 465 ? 29.352  -71.250 4.424   1.00 27.95 465 A 1 
ATOM 3642  S SD  . MET A 1 465 ? 27.838  -72.157 4.846   1.00 27.76 465 A 1 
ATOM 3643  C CE  . MET A 1 465 ? 28.557  -73.731 5.374   1.00 27.29 465 A 1 
ATOM 3644  N N   . ASP A 1 466 ? 30.340  -69.434 0.968   1.00 29.84 466 A 1 
ATOM 3645  C CA  . ASP A 1 466 ? 30.458  -69.145 -0.475  1.00 31.05 466 A 1 
ATOM 3646  C C   . ASP A 1 466 ? 29.158  -68.909 -1.270  1.00 29.36 466 A 1 
ATOM 3647  O O   . ASP A 1 466 ? 29.255  -68.545 -2.447  1.00 28.53 466 A 1 
ATOM 3648  C CB  . ASP A 1 466 ? 31.073  -70.396 -1.130  1.00 30.54 466 A 1 
ATOM 3649  C CG  . ASP A 1 466 ? 32.569  -70.598 -0.900  1.00 28.27 466 A 1 
ATOM 3650  O OD1 . ASP A 1 466 ? 33.316  -69.616 -1.089  1.00 29.07 466 A 1 
ATOM 3651  O OD2 . ASP A 1 466 ? 32.940  -71.749 -0.619  1.00 29.39 466 A 1 
ATOM 3652  N N   . MET A 1 467 ? 28.020  -69.257 -0.768  1.00 28.04 467 A 1 
ATOM 3653  C CA  . MET A 1 467 ? 27.085  -70.074 -1.545  1.00 28.66 467 A 1 
ATOM 3654  C C   . MET A 1 467 ? 26.626  -69.501 -2.901  1.00 26.52 467 A 1 
ATOM 3655  O O   . MET A 1 467 ? 26.384  -68.322 -3.089  1.00 26.01 467 A 1 
ATOM 3656  C CB  . MET A 1 467 ? 25.891  -70.559 -0.711  1.00 29.06 467 A 1 
ATOM 3657  C CG  . MET A 1 467 ? 26.128  -72.003 -0.217  1.00 28.63 467 A 1 
ATOM 3658  S SD  . MET A 1 467 ? 24.646  -72.821 0.430   1.00 28.31 467 A 1 
ATOM 3659  C CE  . MET A 1 467 ? 25.373  -74.371 1.021   1.00 26.80 467 A 1 
ATOM 3660  N N   . VAL A 1 468 ? 26.492  -70.468 -3.789  1.00 27.75 468 A 1 
ATOM 3661  C CA  . VAL A 1 468 ? 26.696  -70.359 -5.251  1.00 29.15 468 A 1 
ATOM 3662  C C   . VAL A 1 468 ? 25.429  -70.043 -6.068  1.00 27.57 468 A 1 
ATOM 3663  O O   . VAL A 1 468 ? 25.541  -69.842 -7.272  1.00 26.71 468 A 1 
ATOM 3664  C CB  . VAL A 1 468 ? 27.267  -71.729 -5.715  1.00 28.33 468 A 1 
ATOM 3665  C CG1 . VAL A 1 468 ? 27.573  -71.869 -7.203  1.00 26.16 468 A 1 
ATOM 3666  C CG2 . VAL A 1 468 ? 28.566  -72.082 -4.967  1.00 30.31 468 A 1 
ATOM 3667  N N   . VAL A 1 469 ? 24.277  -70.088 -5.476  1.00 29.23 469 A 1 
ATOM 3668  C CA  . VAL A 1 469 ? 23.077  -70.714 -6.056  1.00 30.68 469 A 1 
ATOM 3669  C C   . VAL A 1 469 ? 22.746  -70.274 -7.494  1.00 29.15 469 A 1 
ATOM 3670  O O   . VAL A 1 469 ? 22.764  -69.107 -7.838  1.00 28.15 469 A 1 
ATOM 3671  C CB  . VAL A 1 469 ? 21.849  -70.611 -5.132  1.00 29.82 469 A 1 
ATOM 3672  C CG1 . VAL A 1 469 ? 20.635  -71.343 -5.699  1.00 27.31 469 A 1 
ATOM 3673  C CG2 . VAL A 1 469 ? 22.141  -71.237 -3.756  1.00 30.88 469 A 1 
ATOM 3674  N N   . GLU A 1 470 ? 22.448  -71.288 -8.254  1.00 28.09 470 A 1 
ATOM 3675  C CA  . GLU A 1 470 ? 22.643  -71.398 -9.701  1.00 30.72 470 A 1 
ATOM 3676  C C   . GLU A 1 470 ? 21.642  -70.710 -10.655 1.00 28.64 470 A 1 
ATOM 3677  O O   . GLU A 1 470 ? 21.991  -69.727 -11.308 1.00 28.14 470 A 1 
ATOM 3678  C CB  . GLU A 1 470 ? 22.659  -72.904 -10.067 1.00 30.92 470 A 1 
ATOM 3679  C CG  . GLU A 1 470 ? 23.760  -73.804 -9.508  1.00 30.69 470 A 1 
ATOM 3680  C CD  . GLU A 1 470 ? 23.564  -75.246 -10.027 1.00 29.64 470 A 1 
ATOM 3681  O OE1 . GLU A 1 470 ? 24.544  -75.864 -10.510 1.00 26.72 470 A 1 
ATOM 3682  O OE2 . GLU A 1 470 ? 22.412  -75.732 -10.001 1.00 31.86 470 A 1 
ATOM 3683  N N   . LYS A 1 471 ? 20.537  -71.353 -10.863 1.00 27.88 471 A 1 
ATOM 3684  C CA  . LYS A 1 471 ? 20.245  -71.741 -12.252 1.00 31.08 471 A 1 
ATOM 3685  C C   . LYS A 1 471 ? 19.086  -71.094 -13.015 1.00 28.57 471 A 1 
ATOM 3686  O O   . LYS A 1 471 ? 19.276  -70.760 -14.174 1.00 27.76 471 A 1 
ATOM 3687  C CB  . LYS A 1 471 ? 19.989  -73.262 -12.294 1.00 31.01 471 A 1 
ATOM 3688  C CG  . LYS A 1 471 ? 21.218  -74.091 -12.667 1.00 30.66 471 A 1 
ATOM 3689  C CD  . LYS A 1 471 ? 20.829  -75.587 -12.687 1.00 31.13 471 A 1 
ATOM 3690  C CE  . LYS A 1 471 ? 22.058  -76.425 -13.031 1.00 27.70 471 A 1 
ATOM 3691  N NZ  . LYS A 1 471 ? 21.843  -77.848 -12.676 1.00 27.93 471 A 1 
ATOM 3692  N N   . GLN A 1 472 ? 17.911  -71.180 -12.481 1.00 26.66 472 A 1 
ATOM 3693  C CA  . GLN A 1 472 ? 16.864  -71.877 -13.241 1.00 28.81 472 A 1 
ATOM 3694  C C   . GLN A 1 472 ? 16.267  -71.138 -14.457 1.00 27.02 472 A 1 
ATOM 3695  O O   . GLN A 1 472 ? 16.245  -69.923 -14.526 1.00 26.55 472 A 1 
ATOM 3696  C CB  . GLN A 1 472 ? 15.786  -72.432 -12.300 1.00 28.70 472 A 1 
ATOM 3697  C CG  . GLN A 1 472 ? 16.083  -73.902 -11.953 1.00 28.71 472 A 1 
ATOM 3698  C CD  . GLN A 1 472 ? 15.010  -74.572 -11.083 1.00 28.52 472 A 1 
ATOM 3699  O OE1 . GLN A 1 472 ? 14.208  -73.944 -10.426 1.00 28.98 472 A 1 
ATOM 3700  N NE2 . GLN A 1 472 ? 14.983  -75.880 -11.039 1.00 30.48 472 A 1 
ATOM 3701  N N   . GLU A 1 473 ? 15.828  -71.973 -15.399 1.00 27.12 473 A 1 
ATOM 3702  C CA  . GLU A 1 473 ? 15.735  -71.689 -16.847 1.00 30.23 473 A 1 
ATOM 3703  C C   . GLU A 1 473 ? 14.408  -71.154 -17.408 1.00 28.60 473 A 1 
ATOM 3704  O O   . GLU A 1 473 ? 14.405  -70.389 -18.373 1.00 27.94 473 A 1 
ATOM 3705  C CB  . GLU A 1 473 ? 15.925  -73.035 -17.578 1.00 30.08 473 A 1 
ATOM 3706  C CG  . GLU A 1 473 ? 17.263  -73.756 -17.399 1.00 29.03 473 A 1 
ATOM 3707  C CD  . GLU A 1 473 ? 17.269  -75.134 -18.089 1.00 27.64 473 A 1 
ATOM 3708  O OE1 . GLU A 1 473 ? 18.305  -75.473 -18.713 1.00 24.73 473 A 1 
ATOM 3709  O OE2 . GLU A 1 473 ? 16.263  -75.856 -17.973 1.00 30.22 473 A 1 
ATOM 3710  N N   . GLU A 1 474 ? 13.379  -71.759 -16.958 1.00 28.88 474 A 1 
ATOM 3711  C CA  . GLU A 1 474 ? 12.219  -72.117 -17.805 1.00 30.41 474 A 1 
ATOM 3712  C C   . GLU A 1 474 ? 11.218  -70.971 -18.082 1.00 28.23 474 A 1 
ATOM 3713  O O   . GLU A 1 474 ? 11.335  -69.901 -17.510 1.00 27.51 474 A 1 
ATOM 3714  C CB  . GLU A 1 474 ? 11.497  -73.294 -17.112 1.00 30.08 474 A 1 
ATOM 3715  C CG  . GLU A 1 474 ? 12.187  -74.652 -17.232 1.00 29.55 474 A 1 
ATOM 3716  C CD  . GLU A 1 474 ? 11.334  -75.817 -16.689 1.00 28.49 474 A 1 
ATOM 3717  O OE1 . GLU A 1 474 ? 11.711  -76.985 -16.942 1.00 26.12 474 A 1 
ATOM 3718  O OE2 . GLU A 1 474 ? 10.295  -75.558 -16.036 1.00 31.19 474 A 1 
ATOM 3719  N N   . THR A 1 475 ? 10.176  -71.077 -18.775 1.00 29.65 475 A 1 
ATOM 3720  C CA  . THR A 1 475 ? 9.597   -71.556 -20.042 1.00 31.01 475 A 1 
ATOM 3721  C C   . THR A 1 475 ? 8.400   -70.605 -20.325 1.00 29.84 475 A 1 
ATOM 3722  O O   . THR A 1 475 ? 8.149   -69.705 -19.537 1.00 27.52 475 A 1 
ATOM 3723  C CB  . THR A 1 475 ? 9.069   -73.016 -19.958 1.00 28.23 475 A 1 
ATOM 3724  O OG1 . THR A 1 475 ? 8.602   -73.359 -18.663 1.00 27.79 475 A 1 
ATOM 3725  C CG2 . THR A 1 475 ? 10.065  -74.068 -20.414 1.00 29.07 475 A 1 
ATOM 3726  N N   . ASP A 1 476 ? 7.531   -70.683 -21.199 1.00 28.66 476 A 1 
ATOM 3727  C CA  . ASP A 1 476 ? 7.424   -71.005 -22.617 1.00 31.08 476 A 1 
ATOM 3728  C C   . ASP A 1 476 ? 6.249   -70.195 -23.226 1.00 29.81 476 A 1 
ATOM 3729  O O   . ASP A 1 476 ? 6.318   -69.727 -24.346 1.00 28.24 476 A 1 
ATOM 3730  C CB  . ASP A 1 476 ? 7.064   -72.501 -22.777 1.00 29.28 476 A 1 
ATOM 3731  C CG  . ASP A 1 476 ? 7.811   -73.265 -23.870 1.00 26.84 476 A 1 
ATOM 3732  O OD1 . ASP A 1 476 ? 8.735   -72.701 -24.494 1.00 28.10 476 A 1 
ATOM 3733  O OD2 . ASP A 1 476 ? 7.424   -74.437 -24.110 1.00 28.68 476 A 1 
ATOM 3734  N N   . HIS A 1 477 ? 5.115   -70.138 -22.527 1.00 30.68 477 A 1 
ATOM 3735  C CA  . HIS A 1 477 ? 3.845   -70.388 -23.204 1.00 33.63 477 A 1 
ATOM 3736  C C   . HIS A 1 477 ? 3.241   -69.243 -24.037 1.00 32.17 477 A 1 
ATOM 3737  O O   . HIS A 1 477 ? 3.367   -68.069 -23.773 1.00 30.15 477 A 1 
ATOM 3738  C CB  . HIS A 1 477 ? 2.826   -71.022 -22.256 1.00 31.05 477 A 1 
ATOM 3739  C CG  . HIS A 1 477 ? 2.904   -72.530 -22.235 1.00 29.74 477 A 1 
ATOM 3740  N ND1 . HIS A 1 477 ? 2.937   -73.366 -23.335 1.00 29.66 477 A 1 
ATOM 3741  C CD2 . HIS A 1 477 ? 2.940   -73.339 -21.130 1.00 30.50 477 A 1 
ATOM 3742  C CE1 . HIS A 1 477 ? 3.002   -74.625 -22.892 1.00 30.45 477 A 1 
ATOM 3743  N NE2 . HIS A 1 477 ? 3.001   -74.655 -21.563 1.00 32.10 477 A 1 
ATOM 3744  N N   . LYS A 1 478 ? 2.540   -69.721 -25.048 1.00 31.59 478 A 1 
ATOM 3745  C CA  . LYS A 1 478 ? 2.275   -69.104 -26.354 1.00 34.02 478 A 1 
ATOM 3746  C C   . LYS A 1 478 ? 1.041   -68.203 -26.520 1.00 32.02 478 A 1 
ATOM 3747  O O   . LYS A 1 478 ? 1.033   -67.418 -27.457 1.00 30.80 478 A 1 
ATOM 3748  C CB  . LYS A 1 478 ? 2.053   -70.255 -27.346 1.00 33.16 478 A 1 
ATOM 3749  C CG  . LYS A 1 478 ? 3.283   -71.118 -27.673 1.00 32.36 478 A 1 
ATOM 3750  C CD  . LYS A 1 478 ? 2.838   -72.244 -28.608 1.00 32.08 478 A 1 
ATOM 3751  C CE  . LYS A 1 478 ? 4.043   -73.061 -29.075 1.00 28.91 478 A 1 
ATOM 3752  N NZ  . LYS A 1 478 ? 3.634   -74.188 -29.945 1.00 28.61 478 A 1 
ATOM 3753  N N   . ASN A 1 479 ? -0.029  -68.485 -25.838 1.00 30.65 479 A 1 
ATOM 3754  C CA  . ASN A 1 479 ? -1.261  -68.812 -26.569 1.00 32.42 479 A 1 
ATOM 3755  C C   . ASN A 1 479 ? -1.979  -67.659 -27.308 1.00 31.27 479 A 1 
ATOM 3756  O O   . ASN A 1 479 ? -2.071  -66.539 -26.839 1.00 29.27 479 A 1 
ATOM 3757  C CB  . ASN A 1 479 ? -2.220  -69.613 -25.670 1.00 30.38 479 A 1 
ATOM 3758  C CG  . ASN A 1 479 ? -2.069  -71.127 -25.813 1.00 27.65 479 A 1 
ATOM 3759  O OD1 . ASN A 1 479 ? -1.377  -71.643 -26.666 1.00 28.01 479 A 1 
ATOM 3760  N ND2 . ASN A 1 479 ? -2.736  -71.880 -24.976 1.00 30.12 479 A 1 
ATOM 3761  N N   . ASP A 1 480 ? -2.532  -68.052 -28.441 1.00 30.81 480 A 1 
ATOM 3762  C CA  . ASP A 1 480 ? -2.960  -67.224 -29.588 1.00 32.07 480 A 1 
ATOM 3763  C C   . ASP A 1 480 ? -4.386  -66.646 -29.575 1.00 30.25 480 A 1 
ATOM 3764  O O   . ASP A 1 480 ? -4.710  -65.801 -30.422 1.00 28.38 480 A 1 
ATOM 3765  C CB  . ASP A 1 480 ? -2.949  -68.149 -30.820 1.00 29.71 480 A 1 
ATOM 3766  C CG  . ASP A 1 480 ? -1.580  -68.663 -31.244 1.00 27.14 480 A 1 
ATOM 3767  O OD1 . ASP A 1 480 ? -0.701  -67.815 -31.497 1.00 28.30 480 A 1 
ATOM 3768  O OD2 . ASP A 1 480 ? -1.444  -69.897 -31.349 1.00 29.17 480 A 1 
ATOM 3769  N N   . ASN A 1 481 ? -5.253  -67.212 -28.819 1.00 30.92 481 A 1 
ATOM 3770  C CA  . ASN A 1 481 ? -6.667  -67.402 -29.194 1.00 32.65 481 A 1 
ATOM 3771  C C   . ASN A 1 481 ? -7.491  -66.119 -29.505 1.00 31.30 481 A 1 
ATOM 3772  O O   . ASN A 1 481 ? -7.196  -65.053 -29.022 1.00 29.95 481 A 1 
ATOM 3773  C CB  . ASN A 1 481 ? -7.343  -68.212 -28.075 1.00 31.46 481 A 1 
ATOM 3774  C CG  . ASN A 1 481 ? -7.144  -69.709 -28.173 1.00 29.22 481 A 1 
ATOM 3775  O OD1 . ASN A 1 481 ? -6.830  -70.270 -29.206 1.00 30.56 481 A 1 
ATOM 3776  N ND2 . ASN A 1 481 ? -7.369  -70.424 -27.101 1.00 31.95 481 A 1 
ATOM 3777  N N   . GLN A 1 482 ? -8.609  -66.175 -30.108 1.00 29.15 482 A 1 
ATOM 3778  C CA  . GLN A 1 482 ? -9.040  -66.591 -31.452 1.00 31.86 482 A 1 
ATOM 3779  C C   . GLN A 1 482 ? -10.296 -65.795 -31.873 1.00 30.34 482 A 1 
ATOM 3780  O O   . GLN A 1 482 ? -10.399 -65.370 -33.001 1.00 30.21 482 A 1 
ATOM 3781  C CB  . GLN A 1 482 ? -9.439  -68.089 -31.483 1.00 32.27 482 A 1 
ATOM 3782  C CG  . GLN A 1 482 ? -8.918  -68.862 -32.696 1.00 33.14 482 A 1 
ATOM 3783  C CD  . GLN A 1 482 ? -9.450  -70.306 -32.759 1.00 31.66 482 A 1 
ATOM 3784  O OE1 . GLN A 1 482 ? -10.340 -70.730 -32.040 1.00 31.29 482 A 1 
ATOM 3785  N NE2 . GLN A 1 482 ? -8.902  -71.125 -33.629 1.00 32.40 482 A 1 
ATOM 3786  N N   . ILE A 1 483 ? -11.268 -65.728 -30.986 1.00 29.97 483 A 1 
ATOM 3787  C CA  . ILE A 1 483 ? -12.649 -65.999 -31.420 1.00 31.45 483 A 1 
ATOM 3788  C C   . ILE A 1 483 ? -13.348 -64.817 -32.119 1.00 30.42 483 A 1 
ATOM 3789  O O   . ILE A 1 483 ? -13.280 -63.672 -31.703 1.00 29.32 483 A 1 
ATOM 3790  C CB  . ILE A 1 483 ? -13.481 -66.639 -30.278 1.00 30.48 483 A 1 
ATOM 3791  C CG1 . ILE A 1 483 ? -12.825 -67.966 -29.825 1.00 29.39 483 A 1 
ATOM 3792  C CG2 . ILE A 1 483 ? -14.940 -66.900 -30.712 1.00 31.84 483 A 1 
ATOM 3793  C CD1 . ILE A 1 483 ? -13.519 -68.678 -28.655 1.00 29.72 483 A 1 
ATOM 3794  N N   . LEU A 1 484 ? -14.054 -65.202 -33.158 1.00 31.44 484 A 1 
ATOM 3795  C CA  . LEU A 1 484 ? -14.599 -64.397 -34.259 1.00 31.65 484 A 1 
ATOM 3796  C C   . LEU A 1 484 ? -16.000 -63.771 -34.085 1.00 29.80 484 A 1 
ATOM 3797  O O   . LEU A 1 484 ? -16.277 -62.788 -34.761 1.00 29.58 484 A 1 
ATOM 3798  C CB  . LEU A 1 484 ? -14.713 -65.360 -35.461 1.00 30.83 484 A 1 
ATOM 3799  C CG  . LEU A 1 484 ? -13.446 -65.552 -36.303 1.00 29.35 484 A 1 
ATOM 3800  C CD1 . LEU A 1 484 ? -13.565 -66.858 -37.104 1.00 30.70 484 A 1 
ATOM 3801  C CD2 . LEU A 1 484 ? -13.288 -64.407 -37.291 1.00 34.62 484 A 1 
ATOM 3802  N N   . SER A 1 485 ? -16.893 -64.429 -33.416 1.00 33.81 485 A 1 
ATOM 3803  C CA  . SER A 1 485 ? -18.157 -64.819 -34.061 1.00 35.04 485 A 1 
ATOM 3804  C C   . SER A 1 485 ? -19.234 -63.730 -34.274 1.00 33.78 485 A 1 
ATOM 3805  O O   . SER A 1 485 ? -19.246 -62.691 -33.654 1.00 32.95 485 A 1 
ATOM 3806  C CB  . SER A 1 485 ? -18.749 -66.059 -33.391 1.00 34.14 485 A 1 
ATOM 3807  O OG  . SER A 1 485 ? -18.952 -65.845 -32.007 1.00 33.71 485 A 1 
ATOM 3808  N N   . GLU A 1 486 ? -20.138 -64.080 -35.154 1.00 31.61 486 A 1 
ATOM 3809  C CA  . GLU A 1 486 ? -20.875 -63.218 -36.096 1.00 34.45 486 A 1 
ATOM 3810  C C   . GLU A 1 486 ? -22.262 -62.646 -35.696 1.00 32.18 486 A 1 
ATOM 3811  O O   . GLU A 1 486 ? -22.549 -61.503 -36.055 1.00 31.63 486 A 1 
ATOM 3812  C CB  . GLU A 1 486 ? -21.151 -64.080 -37.352 1.00 34.08 486 A 1 
ATOM 3813  C CG  . GLU A 1 486 ? -19.951 -64.602 -38.144 1.00 33.79 486 A 1 
ATOM 3814  C CD  . GLU A 1 486 ? -20.387 -65.574 -39.260 1.00 31.85 486 A 1 
ATOM 3815  O OE1 . GLU A 1 486 ? -19.805 -65.503 -40.368 1.00 28.59 486 A 1 
ATOM 3816  O OE2 . GLU A 1 486 ? -21.289 -66.395 -38.995 1.00 33.90 486 A 1 
ATOM 3817  N N   . ILE A 1 487 ? -23.183 -63.431 -35.172 1.00 33.19 487 A 1 
ATOM 3818  C CA  . ILE A 1 487 ? -24.353 -63.761 -36.018 1.00 33.84 487 A 1 
ATOM 3819  C C   . ILE A 1 487 ? -25.616 -62.853 -35.942 1.00 31.89 487 A 1 
ATOM 3820  O O   . ILE A 1 487 ? -25.903 -62.154 -36.910 1.00 30.71 487 A 1 
ATOM 3821  C CB  . ILE A 1 487 ? -24.755 -65.262 -35.915 1.00 32.44 487 A 1 
ATOM 3822  C CG1 . ILE A 1 487 ? -23.556 -66.230 -35.983 1.00 31.65 487 A 1 
ATOM 3823  C CG2 . ILE A 1 487 ? -25.745 -65.628 -37.052 1.00 34.81 487 A 1 
ATOM 3824  C CD1 . ILE A 1 487 ? -23.923 -67.724 -35.844 1.00 33.61 487 A 1 
ATOM 3825  N N   . VAL A 1 488 ? -26.451 -63.025 -34.940 1.00 31.79 488 A 1 
ATOM 3826  C CA  . VAL A 1 488 ? -27.872 -63.329 -35.257 1.00 33.20 488 A 1 
ATOM 3827  C C   . VAL A 1 488 ? -28.850 -62.133 -35.406 1.00 31.48 488 A 1 
ATOM 3828  O O   . VAL A 1 488 ? -28.745 -61.127 -34.740 1.00 30.03 488 A 1 
ATOM 3829  C CB  . VAL A 1 488 ? -28.466 -64.383 -34.288 1.00 31.54 488 A 1 
ATOM 3830  C CG1 . VAL A 1 488 ? -29.844 -64.890 -34.711 1.00 28.63 488 A 1 
ATOM 3831  C CG2 . VAL A 1 488 ? -27.590 -65.636 -34.164 1.00 32.68 488 A 1 
ATOM 3832  N N   . GLU A 1 489 ? -29.850 -62.362 -36.233 1.00 33.37 489 A 1 
ATOM 3833  C CA  . GLU A 1 489 ? -30.807 -61.413 -36.841 1.00 34.79 489 A 1 
ATOM 3834  C C   . GLU A 1 489 ? -32.063 -60.980 -36.049 1.00 32.65 489 A 1 
ATOM 3835  O O   . GLU A 1 489 ? -32.642 -59.934 -36.345 1.00 32.39 489 A 1 
ATOM 3836  C CB  . GLU A 1 489 ? -31.418 -62.112 -38.071 1.00 34.48 489 A 1 
ATOM 3837  C CG  . GLU A 1 489 ? -30.490 -62.484 -39.232 1.00 33.77 489 A 1 
ATOM 3838  C CD  . GLU A 1 489 ? -31.276 -63.234 -40.324 1.00 31.97 489 A 1 
ATOM 3839  O OE1 . GLU A 1 489 ? -31.077 -62.922 -41.521 1.00 28.93 489 A 1 
ATOM 3840  O OE2 . GLU A 1 489 ? -32.097 -64.106 -39.963 1.00 33.88 489 A 1 
ATOM 3841  N N   . ALA A 1 490 ? -32.610 -61.853 -35.293 1.00 32.74 490 A 1 
ATOM 3842  C CA  . ALA A 1 490 ? -34.074 -62.049 -35.191 1.00 34.39 490 A 1 
ATOM 3843  C C   . ALA A 1 490 ? -34.884 -60.958 -34.418 1.00 32.96 490 A 1 
ATOM 3844  O O   . ALA A 1 490 ? -34.313 -60.157 -33.717 1.00 32.10 490 A 1 
ATOM 3845  C CB  . ALA A 1 490 ? -34.273 -63.427 -34.567 1.00 32.63 490 A 1 
ATOM 3846  N N   . LYS A 1 491 ? -36.186 -60.923 -34.357 1.00 27.81 491 A 1 
ATOM 3847  C CA  . LYS A 1 491 ? -37.296 -61.256 -35.278 1.00 31.54 491 A 1 
ATOM 3848  C C   . LYS A 1 491 ? -38.611 -60.552 -34.872 1.00 28.95 491 A 1 
ATOM 3849  O O   . LYS A 1 491 ? -39.349 -60.151 -35.750 1.00 27.83 491 A 1 
ATOM 3850  C CB  . LYS A 1 491 ? -37.590 -62.770 -35.265 1.00 31.12 491 A 1 
ATOM 3851  C CG  . LYS A 1 491 ? -38.159 -63.297 -36.590 1.00 30.32 491 A 1 
ATOM 3852  C CD  . LYS A 1 491 ? -38.483 -64.797 -36.491 1.00 30.56 491 A 1 
ATOM 3853  C CE  . LYS A 1 491 ? -38.833 -65.355 -37.851 1.00 26.99 491 A 1 
ATOM 3854  N NZ  . LYS A 1 491 ? -39.112 -66.822 -37.802 1.00 27.64 491 A 1 
ATOM 3855  N N   . MET A 1 492 ? -38.955 -60.564 -33.580 1.00 27.08 492 A 1 
ATOM 3856  C CA  . MET A 1 492 ? -40.362 -60.781 -33.185 1.00 29.06 492 A 1 
ATOM 3857  C C   . MET A 1 492 ? -41.314 -59.570 -33.289 1.00 27.18 492 A 1 
ATOM 3858  O O   . MET A 1 492 ? -40.900 -58.427 -33.271 1.00 26.64 492 A 1 
ATOM 3859  C CB  . MET A 1 492 ? -40.450 -61.435 -31.796 1.00 29.41 492 A 1 
ATOM 3860  C CG  . MET A 1 492 ? -40.511 -62.966 -31.911 1.00 28.47 492 A 1 
ATOM 3861  S SD  . MET A 1 492 ? -40.722 -63.807 -30.326 1.00 28.41 492 A 1 
ATOM 3862  C CE  . MET A 1 492 ? -41.226 -65.447 -30.901 1.00 27.64 492 A 1 
ATOM 3863  N N   . ALA A 1 493 ? -42.605 -59.902 -33.411 1.00 31.21 493 A 1 
ATOM 3864  C CA  . ALA A 1 493 ? -43.584 -59.149 -34.204 1.00 33.03 493 A 1 
ATOM 3865  C C   . ALA A 1 493 ? -44.823 -58.570 -33.475 1.00 31.72 493 A 1 
ATOM 3866  O O   . ALA A 1 493 ? -45.465 -57.689 -34.046 1.00 31.04 493 A 1 
ATOM 3867  C CB  . ALA A 1 493 ? -44.077 -60.141 -35.264 1.00 31.74 493 A 1 
ATOM 3868  N N   . GLU A 1 494 ? -45.229 -59.156 -32.398 1.00 28.40 494 A 1 
ATOM 3869  C CA  . GLU A 1 494 ? -46.642 -59.244 -31.957 1.00 30.71 494 A 1 
ATOM 3870  C C   . GLU A 1 494 ? -47.311 -57.923 -31.481 1.00 28.99 494 A 1 
ATOM 3871  O O   . GLU A 1 494 ? -46.647 -56.929 -31.278 1.00 28.17 494 A 1 
ATOM 3872  C CB  . GLU A 1 494 ? -46.709 -60.315 -30.849 1.00 30.74 494 A 1 
ATOM 3873  C CG  . GLU A 1 494 ? -46.573 -61.749 -31.379 1.00 30.26 494 A 1 
ATOM 3874  C CD  . GLU A 1 494 ? -46.689 -62.829 -30.283 1.00 28.69 494 A 1 
ATOM 3875  O OE1 . GLU A 1 494 ? -46.718 -64.016 -30.668 1.00 26.22 494 A 1 
ATOM 3876  O OE2 . GLU A 1 494 ? -46.706 -62.474 -29.089 1.00 31.52 494 A 1 
ATOM 3877  N N   . GLU A 1 495 ? -48.543 -57.812 -31.154 1.00 29.32 495 A 1 
ATOM 3878  C CA  . GLU A 1 495 ? -49.846 -58.117 -31.763 1.00 31.58 495 A 1 
ATOM 3879  C C   . GLU A 1 495 ? -50.889 -57.032 -31.379 1.00 29.11 495 A 1 
ATOM 3880  O O   . GLU A 1 495 ? -51.719 -56.676 -32.193 1.00 28.74 495 A 1 
ATOM 3881  C CB  . GLU A 1 495 ? -50.417 -59.442 -31.200 1.00 31.55 495 A 1 
ATOM 3882  C CG  . GLU A 1 495 ? -50.626 -60.559 -32.229 1.00 30.42 495 A 1 
ATOM 3883  C CD  . GLU A 1 495 ? -51.461 -61.742 -31.689 1.00 29.18 495 A 1 
ATOM 3884  O OE1 . GLU A 1 495 ? -51.702 -62.679 -32.487 1.00 25.76 495 A 1 
ATOM 3885  O OE2 . GLU A 1 495 ? -51.916 -61.697 -30.523 1.00 30.61 495 A 1 
ATOM 3886  N N   . LEU A 1 496 ? -50.932 -56.648 -30.108 1.00 28.81 496 A 1 
ATOM 3887  C CA  . LEU A 1 496 ? -52.220 -56.539 -29.406 1.00 31.16 496 A 1 
ATOM 3888  C C   . LEU A 1 496 ? -53.125 -55.318 -29.705 1.00 28.72 496 A 1 
ATOM 3889  O O   . LEU A 1 496 ? -52.751 -54.339 -30.313 1.00 27.82 496 A 1 
ATOM 3890  C CB  . LEU A 1 496 ? -52.010 -56.749 -27.891 1.00 30.16 496 A 1 
ATOM 3891  C CG  . LEU A 1 496 ? -52.012 -58.223 -27.456 1.00 28.53 496 A 1 
ATOM 3892  C CD1 . LEU A 1 496 ? -51.555 -58.343 -25.996 1.00 29.58 496 A 1 
ATOM 3893  C CD2 . LEU A 1 496 ? -53.398 -58.881 -27.561 1.00 33.18 496 A 1 
ATOM 3894  N N   . LYS A 1 497 ? -54.333 -55.467 -29.245 1.00 29.80 497 A 1 
ATOM 3895  C CA  . LYS A 1 497 ? -55.645 -55.185 -29.846 1.00 33.54 497 A 1 
ATOM 3896  C C   . LYS A 1 497 ? -56.272 -53.799 -29.545 1.00 31.73 497 A 1 
ATOM 3897  O O   . LYS A 1 497 ? -55.679 -52.973 -28.871 1.00 30.92 497 A 1 
ATOM 3898  C CB  . LYS A 1 497 ? -56.590 -56.322 -29.410 1.00 33.59 497 A 1 
ATOM 3899  C CG  . LYS A 1 497 ? -56.570 -57.536 -30.343 1.00 31.98 497 A 1 
ATOM 3900  C CD  . LYS A 1 497 ? -57.606 -58.559 -29.860 1.00 30.59 497 A 1 
ATOM 3901  C CE  . LYS A 1 497 ? -57.609 -59.782 -30.770 1.00 26.31 497 A 1 
ATOM 3902  N NZ  . LYS A 1 497 ? -58.490 -60.853 -30.251 1.00 25.78 497 A 1 
ATOM 3903  N N   . PRO A 1 498 ? -57.472 -53.582 -30.020 1.00 28.72 498 A 1 
ATOM 3904  C CA  . PRO A 1 498 ? -57.925 -52.302 -30.598 1.00 30.84 498 A 1 
ATOM 3905  C C   . PRO A 1 498 ? -59.009 -51.509 -29.825 1.00 30.65 498 A 1 
ATOM 3906  O O   . PRO A 1 498 ? -59.599 -50.620 -30.435 1.00 29.18 498 A 1 
ATOM 3907  C CB  . PRO A 1 498 ? -58.519 -52.775 -31.930 1.00 28.60 498 A 1 
ATOM 3908  C CG  . PRO A 1 498 ? -59.251 -54.056 -31.537 1.00 29.04 498 A 1 
ATOM 3909  C CD  . PRO A 1 498 ? -58.336 -54.629 -30.463 1.00 34.13 498 A 1 
ATOM 3910  N N   . MET A 1 499 ? -59.397 -51.880 -28.643 1.00 28.92 499 A 1 
ATOM 3911  C CA  . MET A 1 499 ? -60.792 -51.805 -28.166 1.00 30.54 499 A 1 
ATOM 3912  C C   . MET A 1 499 ? -61.510 -50.436 -28.259 1.00 28.63 499 A 1 
ATOM 3913  O O   . MET A 1 499 ? -60.919 -49.385 -28.083 1.00 27.54 499 A 1 
ATOM 3914  C CB  . MET A 1 499 ? -60.941 -52.386 -26.755 1.00 30.02 499 A 1 
ATOM 3915  C CG  . MET A 1 499 ? -61.464 -53.829 -26.803 1.00 29.33 499 A 1 
ATOM 3916  S SD  . MET A 1 499 ? -61.905 -54.511 -25.186 1.00 29.19 499 A 1 
ATOM 3917  C CE  . MET A 1 499 ? -62.650 -56.083 -25.687 1.00 28.50 499 A 1 
ATOM 3918  N N   . ASP A 1 500 ? -62.835 -50.571 -28.495 1.00 31.40 500 A 1 
ATOM 3919  C CA  . ASP A 1 500 ? -63.708 -49.582 -29.155 1.00 33.85 500 A 1 
ATOM 3920  C C   . ASP A 1 500 ? -64.268 -48.390 -28.345 1.00 31.97 500 A 1 
ATOM 3921  O O   . ASP A 1 500 ? -64.376 -47.290 -28.883 1.00 30.07 500 A 1 
ATOM 3922  C CB  . ASP A 1 500 ? -64.952 -50.352 -29.648 1.00 31.84 500 A 1 
ATOM 3923  C CG  . ASP A 1 500 ? -64.680 -51.453 -30.654 1.00 28.53 500 A 1 
ATOM 3924  O OD1 . ASP A 1 500 ? -64.166 -51.135 -31.747 1.00 28.36 500 A 1 
ATOM 3925  O OD2 . ASP A 1 500 ? -65.010 -52.615 -30.333 1.00 28.70 500 A 1 
ATOM 3926  N N   . THR A 1 501 ? -64.839 -48.634 -27.196 1.00 31.04 501 A 1 
ATOM 3927  C CA  . THR A 1 501 ? -66.272 -48.304 -27.070 1.00 32.02 501 A 1 
ATOM 3928  C C   . THR A 1 501 ? -66.677 -46.867 -26.709 1.00 30.66 501 A 1 
ATOM 3929  O O   . THR A 1 501 ? -65.957 -46.109 -26.104 1.00 27.70 501 A 1 
ATOM 3930  C CB  . THR A 1 501 ? -67.042 -49.286 -26.161 1.00 29.10 501 A 1 
ATOM 3931  O OG1 . THR A 1 501 ? -66.263 -49.715 -25.063 1.00 27.82 501 A 1 
ATOM 3932  C CG2 . THR A 1 501 ? -67.490 -50.531 -26.902 1.00 28.99 501 A 1 
ATOM 3933  N N   . ASP A 1 502 ? -67.939 -46.611 -27.040 1.00 28.91 502 A 1 
ATOM 3934  C CA  . ASP A 1 502 ? -68.581 -45.339 -27.392 1.00 31.51 502 A 1 
ATOM 3935  C C   . ASP A 1 502 ? -68.846 -44.268 -26.318 1.00 30.43 502 A 1 
ATOM 3936  O O   . ASP A 1 502 ? -68.981 -43.090 -26.667 1.00 28.28 502 A 1 
ATOM 3937  C CB  . ASP A 1 502 ? -69.985 -45.686 -27.915 1.00 28.75 502 A 1 
ATOM 3938  C CG  . ASP A 1 502 ? -70.008 -46.604 -29.124 1.00 25.94 502 A 1 
ATOM 3939  O OD1 . ASP A 1 502 ? -69.417 -46.220 -30.152 1.00 26.13 502 A 1 
ATOM 3940  O OD2 . ASP A 1 502 ? -70.631 -47.677 -29.002 1.00 26.47 502 A 1 
ATOM 3941  N N   . LYS A 1 503 ? -69.183 -44.636 -25.119 1.00 30.60 503 A 1 
ATOM 3942  C CA  . LYS A 1 503 ? -70.409 -44.092 -24.511 1.00 33.59 503 A 1 
ATOM 3943  C C   . LYS A 1 503 ? -70.424 -42.595 -24.205 1.00 31.55 503 A 1 
ATOM 3944  O O   . LYS A 1 503 ? -69.558 -42.037 -23.568 1.00 30.43 503 A 1 
ATOM 3945  C CB  . LYS A 1 503 ? -70.843 -44.908 -23.289 1.00 33.06 503 A 1 
ATOM 3946  C CG  . LYS A 1 503 ? -71.668 -46.127 -23.721 1.00 31.61 503 A 1 
ATOM 3947  C CD  . LYS A 1 503 ? -72.242 -46.870 -22.510 1.00 31.32 503 A 1 
ATOM 3948  C CE  . LYS A 1 503 ? -73.101 -48.038 -22.996 1.00 27.45 503 A 1 
ATOM 3949  N NZ  . LYS A 1 503 ? -73.661 -48.826 -21.882 1.00 27.13 503 A 1 
ATOM 3950  N N   . GLU A 1 504 ? -71.581 -42.032 -24.597 1.00 31.10 504 A 1 
ATOM 3951  C CA  . GLU A 1 504 ? -71.887 -40.591 -24.726 1.00 32.73 504 A 1 
ATOM 3952  C C   . GLU A 1 504 ? -72.080 -39.777 -23.432 1.00 30.82 504 A 1 
ATOM 3953  O O   . GLU A 1 504 ? -72.146 -38.553 -23.517 1.00 30.38 504 A 1 
ATOM 3954  C CB  . GLU A 1 504 ? -73.231 -40.483 -25.465 1.00 32.42 504 A 1 
ATOM 3955  C CG  . GLU A 1 504 ? -73.292 -41.070 -26.885 1.00 31.38 504 A 1 
ATOM 3956  C CD  . GLU A 1 504 ? -74.716 -40.995 -27.464 1.00 30.09 504 A 1 
ATOM 3957  O OE1 . GLU A 1 504 ? -74.850 -40.616 -28.650 1.00 27.32 504 A 1 
ATOM 3958  O OE2 . GLU A 1 504 ? -75.660 -41.326 -26.719 1.00 32.01 504 A 1 
ATOM 3959  N N   . SER A 1 505 ? -72.352 -40.375 -22.303 1.00 30.82 505 A 1 
ATOM 3960  C CA  . SER A 1 505 ? -73.424 -39.917 -21.407 1.00 33.56 505 A 1 
ATOM 3961  C C   . SER A 1 505 ? -73.314 -38.455 -20.948 1.00 31.73 505 A 1 
ATOM 3962  O O   . SER A 1 505 ? -72.315 -38.031 -20.379 1.00 30.91 505 A 1 
ATOM 3963  C CB  . SER A 1 505 ? -73.610 -40.854 -20.215 1.00 32.50 505 A 1 
ATOM 3964  O OG  . SER A 1 505 ? -72.462 -40.887 -19.393 1.00 31.61 505 A 1 
ATOM 3965  N N   . ILE A 1 506 ? -74.431 -37.763 -21.162 1.00 31.54 506 A 1 
ATOM 3966  C CA  . ILE A 1 506 ? -74.633 -36.298 -21.169 1.00 33.83 506 A 1 
ATOM 3967  C C   . ILE A 1 506 ? -74.743 -35.684 -19.758 1.00 32.28 506 A 1 
ATOM 3968  O O   . ILE A 1 506 ? -75.464 -34.720 -19.548 1.00 31.06 506 A 1 
ATOM 3969  C CB  . ILE A 1 506 ? -75.892 -35.992 -22.030 1.00 32.24 506 A 1 
ATOM 3970  C CG1 . ILE A 1 506 ? -75.848 -36.693 -23.422 1.00 31.30 506 A 1 
ATOM 3971  C CG2 . ILE A 1 506 ? -76.155 -34.491 -22.269 1.00 34.24 506 A 1 
ATOM 3972  C CD1 . ILE A 1 506 ? -77.189 -36.706 -24.174 1.00 32.49 506 A 1 
ATOM 3973  N N   . ALA A 1 507 ? -74.112 -36.271 -18.736 1.00 30.94 507 A 1 
ATOM 3974  C CA  . ALA A 1 507 ? -74.503 -36.038 -17.345 1.00 34.46 507 A 1 
ATOM 3975  C C   . ALA A 1 507 ? -74.631 -34.548 -16.953 1.00 33.78 507 A 1 
ATOM 3976  O O   . ALA A 1 507 ? -73.878 -33.682 -17.398 1.00 32.35 507 A 1 
ATOM 3977  C CB  . ALA A 1 507 ? -73.561 -36.797 -16.419 1.00 32.55 507 A 1 
ATOM 3978  N N   . GLU A 1 508 ? -75.620 -34.316 -16.123 1.00 32.98 508 A 1 
ATOM 3979  C CA  . GLU A 1 508 ? -76.234 -33.009 -15.891 1.00 34.34 508 A 1 
ATOM 3980  C C   . GLU A 1 508 ? -75.297 -31.922 -15.341 1.00 32.28 508 A 1 
ATOM 3981  O O   . GLU A 1 508 ? -74.488 -32.119 -14.442 1.00 31.41 508 A 1 
ATOM 3982  C CB  . GLU A 1 508 ? -77.423 -33.169 -14.928 1.00 33.50 508 A 1 
ATOM 3983  C CG  . GLU A 1 508 ? -78.592 -33.975 -15.502 1.00 32.64 508 A 1 
ATOM 3984  C CD  . GLU A 1 508 ? -79.738 -34.156 -14.485 1.00 31.53 508 A 1 
ATOM 3985  O OE1 . GLU A 1 508 ? -80.909 -34.207 -14.916 1.00 28.62 508 A 1 
ATOM 3986  O OE2 . GLU A 1 508 ? -79.435 -34.255 -13.269 1.00 33.27 508 A 1 
ATOM 3987  N N   . SER A 1 509 ? -75.521 -30.719 -15.833 1.00 30.92 509 A 1 
ATOM 3988  C CA  . SER A 1 509 ? -74.779 -29.477 -15.582 1.00 34.25 509 A 1 
ATOM 3989  C C   . SER A 1 509 ? -75.036 -28.819 -14.221 1.00 32.92 509 A 1 
ATOM 3990  O O   . SER A 1 509 ? -75.142 -27.584 -14.169 1.00 31.54 509 A 1 
ATOM 3991  C CB  . SER A 1 509 ? -75.127 -28.493 -16.703 1.00 32.40 509 A 1 
ATOM 3992  O OG  . SER A 1 509 ? -76.496 -28.120 -16.614 1.00 31.64 509 A 1 
ATOM 3993  N N   . LYS A 1 510 ? -75.201 -29.584 -13.164 1.00 31.40 510 A 1 
ATOM 3994  C CA  . LYS A 1 510 ? -75.569 -28.977 -11.884 1.00 35.50 510 A 1 
ATOM 3995  C C   . LYS A 1 510 ? -74.618 -27.835 -11.546 1.00 33.57 510 A 1 
ATOM 3996  O O   . LYS A 1 510 ? -73.426 -28.044 -11.370 1.00 32.05 510 A 1 
ATOM 3997  C CB  . LYS A 1 510 ? -75.618 -30.001 -10.737 1.00 34.11 510 A 1 
ATOM 3998  C CG  . LYS A 1 510 ? -76.952 -30.752 -10.741 1.00 32.53 510 A 1 
ATOM 3999  C CD  . LYS A 1 510 ? -77.100 -31.618 -9.487  1.00 32.08 510 A 1 
ATOM 4000  C CE  . LYS A 1 510 ? -78.473 -32.278 -9.488  1.00 27.94 510 A 1 
ATOM 4001  N NZ  . LYS A 1 510 ? -78.681 -33.136 -8.302  1.00 27.69 510 A 1 
ATOM 4002  N N   . SER A 1 511 ? -75.215 -26.650 -11.457 1.00 28.96 511 A 1 
ATOM 4003  C CA  . SER A 1 511 ? -74.535 -25.422 -11.052 1.00 31.31 511 A 1 
ATOM 4004  C C   . SER A 1 511 ? -73.983 -25.598 -9.636  1.00 29.83 511 A 1 
ATOM 4005  O O   . SER A 1 511 ? -74.781 -25.597 -8.694  1.00 28.82 511 A 1 
ATOM 4006  C CB  . SER A 1 511 ? -75.532 -24.262 -11.086 1.00 29.92 511 A 1 
ATOM 4007  O OG  . SER A 1 511 ? -76.701 -24.600 -10.365 1.00 28.88 511 A 1 
ATOM 4008  N N   . PRO A 1 512 ? -72.678 -25.807 -9.476  1.00 28.46 512 A 1 
ATOM 4009  C CA  . PRO A 1 512 ? -72.131 -25.922 -8.144  1.00 31.12 512 A 1 
ATOM 4010  C C   . PRO A 1 512 ? -72.319 -24.576 -7.449  1.00 31.66 512 A 1 
ATOM 4011  O O   . PRO A 1 512 ? -71.946 -23.536 -8.002  1.00 30.16 512 A 1 
ATOM 4012  C CB  . PRO A 1 512 ? -70.665 -26.321 -8.329  1.00 28.01 512 A 1 
ATOM 4013  C CG  . PRO A 1 512 ? -70.308 -25.742 -9.692  1.00 28.84 512 A 1 
ATOM 4014  C CD  . PRO A 1 512 ? -71.628 -25.798 -10.477 1.00 34.19 512 A 1 
ATOM 4015  N N   . GLU A 1 513 ? -72.937 -24.611 -6.291  1.00 30.08 513 A 1 
ATOM 4016  C CA  . GLU A 1 513 ? -73.003 -23.421 -5.447  1.00 31.44 513 A 1 
ATOM 4017  C C   . GLU A 1 513 ? -71.576 -22.943 -5.188  1.00 29.86 513 A 1 
ATOM 4018  O O   . GLU A 1 513 ? -70.700 -23.729 -4.820  1.00 29.14 513 A 1 
ATOM 4019  C CB  . GLU A 1 513 ? -73.739 -23.711 -4.132  1.00 30.78 513 A 1 
ATOM 4020  C CG  . GLU A 1 513 ? -75.253 -23.847 -4.322  1.00 29.76 513 A 1 
ATOM 4021  C CD  . GLU A 1 513 ? -76.025 -24.146 -3.022  1.00 28.47 513 A 1 
ATOM 4022  O OE1 . GLU A 1 513 ? -77.218 -23.758 -2.948  1.00 25.57 513 A 1 
ATOM 4023  O OE2 . GLU A 1 513 ? -75.441 -24.792 -2.128  1.00 30.28 513 A 1 
ATOM 4024  N N   . MET A 1 514 ? -71.357 -21.643 -5.407  1.00 28.31 514 A 1 
ATOM 4025  C CA  . MET A 1 514 ? -70.153 -20.983 -4.927  1.00 30.36 514 A 1 
ATOM 4026  C C   . MET A 1 514 ? -70.194 -20.994 -3.404  1.00 28.44 514 A 1 
ATOM 4027  O O   . MET A 1 514 ? -70.533 -19.998 -2.772  1.00 27.99 514 A 1 
ATOM 4028  C CB  . MET A 1 514 ? -70.055 -19.540 -5.451  1.00 29.96 514 A 1 
ATOM 4029  C CG  . MET A 1 514 ? -69.669 -19.426 -6.928  1.00 28.70 514 A 1 
ATOM 4030  S SD  . MET A 1 514 ? -69.440 -17.685 -7.420  1.00 27.86 514 A 1 
ATOM 4031  C CE  . MET A 1 514 ? -68.980 -17.908 -9.159  1.00 26.72 514 A 1 
ATOM 4032  N N   . SER A 1 515 ? -69.892 -22.130 -2.798  1.00 29.86 515 A 1 
ATOM 4033  C CA  . SER A 1 515 ? -69.526 -22.128 -1.397  1.00 32.89 515 A 1 
ATOM 4034  C C   . SER A 1 515 ? -68.327 -21.193 -1.301  1.00 31.40 515 A 1 
ATOM 4035  O O   . SER A 1 515 ? -67.311 -21.426 -1.958  1.00 30.63 515 A 1 
ATOM 4036  C CB  . SER A 1 515 ? -69.203 -23.542 -0.877  1.00 31.45 515 A 1 
ATOM 4037  O OG  . SER A 1 515 ? -68.168 -24.148 -1.605  1.00 30.52 515 A 1 
ATOM 4038  N N   . MET A 1 516 ? -68.480 -20.136 -0.530  1.00 27.88 516 A 1 
ATOM 4039  C CA  . MET A 1 516 ? -67.348 -19.359 -0.060  1.00 30.68 516 A 1 
ATOM 4040  C C   . MET A 1 516 ? -66.480 -20.329 0.744   1.00 28.93 516 A 1 
ATOM 4041  O O   . MET A 1 516 ? -66.684 -20.505 1.934   1.00 28.28 516 A 1 
ATOM 4042  C CB  . MET A 1 516 ? -67.808 -18.177 0.814   1.00 29.88 516 A 1 
ATOM 4043  C CG  . MET A 1 516 ? -68.517 -17.078 0.025   1.00 29.11 516 A 1 
ATOM 4044  S SD  . MET A 1 516 ? -68.973 -15.652 1.059   1.00 28.41 516 A 1 
ATOM 4045  C CE  . MET A 1 516 ? -69.712 -14.569 -0.187  1.00 27.04 516 A 1 
ATOM 4046  N N   . GLN A 1 517 ? -65.581 -21.038 0.050   1.00 27.28 517 A 1 
ATOM 4047  C CA  . GLN A 1 517 ? -64.502 -21.718 0.731   1.00 28.41 517 A 1 
ATOM 4048  C C   . GLN A 1 517 ? -63.746 -20.611 1.438   1.00 26.78 517 A 1 
ATOM 4049  O O   . GLN A 1 517 ? -63.254 -19.693 0.786   1.00 26.61 517 A 1 
ATOM 4050  C CB  . GLN A 1 517 ? -63.614 -22.507 -0.236  1.00 28.30 517 A 1 
ATOM 4051  C CG  . GLN A 1 517 ? -64.250 -23.857 -0.589  1.00 27.60 517 A 1 
ATOM 4052  C CD  . GLN A 1 517 ? -63.358 -24.749 -1.455  1.00 26.56 517 A 1 
ATOM 4053  O OE1 . GLN A 1 517 ? -62.726 -24.327 -2.404  1.00 27.19 517 A 1 
ATOM 4054  N NE2 . GLN A 1 517 ? -63.296 -26.023 -1.165  1.00 28.38 517 A 1 
ATOM 4055  N N   . GLU A 1 518 ? -63.787 -20.667 2.755   1.00 29.32 518 A 1 
ATOM 4056  C CA  . GLU A 1 518 ? -62.865 -19.886 3.563   1.00 29.82 518 A 1 
ATOM 4057  C C   . GLU A 1 518 ? -61.480 -20.137 2.978   1.00 28.06 518 A 1 
ATOM 4058  O O   . GLU A 1 518 ? -61.103 -21.293 2.776   1.00 27.44 518 A 1 
ATOM 4059  C CB  . GLU A 1 518 ? -62.924 -20.318 5.031   1.00 28.84 518 A 1 
ATOM 4060  C CG  . GLU A 1 518 ? -64.218 -19.862 5.722   1.00 27.63 518 A 1 
ATOM 4061  C CD  . GLU A 1 518 ? -64.331 -20.304 7.197   1.00 26.26 518 A 1 
ATOM 4062  O OE1 . GLU A 1 518 ? -65.012 -19.581 7.959   1.00 24.17 518 A 1 
ATOM 4063  O OE2 . GLU A 1 518 ? -63.779 -21.366 7.548   1.00 28.48 518 A 1 
ATOM 4064  N N   . ASP A 1 519 ? -60.790 -19.054 2.638   1.00 29.36 519 A 1 
ATOM 4065  C CA  . ASP A 1 519 ? -59.410 -19.152 2.196   1.00 30.01 519 A 1 
ATOM 4066  C C   . ASP A 1 519 ? -58.670 -19.891 3.298   1.00 28.56 519 A 1 
ATOM 4067  O O   . ASP A 1 519 ? -58.366 -19.339 4.352   1.00 26.80 519 A 1 
ATOM 4068  C CB  . ASP A 1 519 ? -58.800 -17.765 1.936   1.00 27.44 519 A 1 
ATOM 4069  C CG  . ASP A 1 519 ? -59.078 -17.223 0.528   1.00 24.72 519 A 1 
ATOM 4070  O OD1 . ASP A 1 519 ? -59.022 -18.030 -0.430  1.00 25.10 519 A 1 
ATOM 4071  O OD2 . ASP A 1 519 ? -59.301 -15.999 0.412   1.00 25.34 519 A 1 
ATOM 4072  N N   . CYS A 1 520 ? -58.462 -21.187 3.063   1.00 25.55 520 A 1 
ATOM 4073  C CA  . CYS A 1 520 ? -57.595 -21.976 3.908   1.00 28.44 520 A 1 
ATOM 4074  C C   . CYS A 1 520 ? -56.261 -21.251 3.846   1.00 26.96 520 A 1 
ATOM 4075  O O   . CYS A 1 520 ? -55.601 -21.282 2.811   1.00 25.22 520 A 1 
ATOM 4076  C CB  . CYS A 1 520 ? -57.484 -23.414 3.378   1.00 26.79 520 A 1 
ATOM 4077  S SG  . CYS A 1 520 ? -58.993 -24.368 3.768   1.00 24.32 520 A 1 
ATOM 4078  N N   . ILE A 1 521 ? -55.941 -20.560 4.933   1.00 30.91 521 A 1 
ATOM 4079  C CA  . ILE A 1 521 ? -54.599 -20.062 5.172   1.00 31.70 521 A 1 
ATOM 4080  C C   . ILE A 1 521 ? -53.719 -21.269 4.910   1.00 30.75 521 A 1 
ATOM 4081  O O   . ILE A 1 521 ? -53.794 -22.250 5.650   1.00 29.56 521 A 1 
ATOM 4082  C CB  . ILE A 1 521 ? -54.447 -19.532 6.608   1.00 29.35 521 A 1 
ATOM 4083  C CG1 . ILE A 1 521 ? -55.406 -18.346 6.856   1.00 27.65 521 A 1 
ATOM 4084  C CG2 . ILE A 1 521 ? -52.988 -19.131 6.870   1.00 29.70 521 A 1 
ATOM 4085  C CD1 . ILE A 1 521 ? -55.468 -17.879 8.311   1.00 27.63 521 A 1 
ATOM 4086  N N   . SER A 1 522 ? -53.046 -21.266 3.776   1.00 32.86 522 A 1 
ATOM 4087  C CA  . SER A 1 522 ? -52.282 -22.416 3.331   1.00 34.90 522 A 1 
ATOM 4088  C C   . SER A 1 522 ? -51.344 -22.761 4.465   1.00 34.41 522 A 1 
ATOM 4089  O O   . SER A 1 522 ? -50.581 -21.883 4.874   1.00 32.74 522 A 1 
ATOM 4090  C CB  . SER A 1 522 ? -51.495 -22.092 2.050   1.00 32.77 522 A 1 
ATOM 4091  O OG  . SER A 1 522 ? -50.706 -20.938 2.229   1.00 31.58 522 A 1 
ATOM 4092  N N   . ASP A 1 523 ? -51.446 -23.987 4.979   1.00 36.18 523 A 1 
ATOM 4093  C CA  . ASP A 1 523 ? -50.539 -24.474 6.003   1.00 37.61 523 A 1 
ATOM 4094  C C   . ASP A 1 523 ? -49.127 -24.259 5.462   1.00 36.75 523 A 1 
ATOM 4095  O O   . ASP A 1 523 ? -48.661 -25.000 4.600   1.00 34.78 523 A 1 
ATOM 4096  C CB  . ASP A 1 523 ? -50.784 -25.961 6.295   1.00 33.87 523 A 1 
ATOM 4097  C CG  . ASP A 1 523 ? -51.862 -26.238 7.350   1.00 30.93 523 A 1 
ATOM 4098  O OD1 . ASP A 1 523 ? -51.904 -25.490 8.345   1.00 29.95 523 A 1 
ATOM 4099  O OD2 . ASP A 1 523 ? -52.579 -27.250 7.189   1.00 29.74 523 A 1 
ATOM 4100  N N   . ILE A 1 524 ? -48.476 -23.172 5.906   1.00 44.75 524 A 1 
ATOM 4101  C CA  . ILE A 1 524 ? -47.084 -22.889 5.578   1.00 47.15 524 A 1 
ATOM 4102  C C   . ILE A 1 524 ? -46.338 -24.039 6.219   1.00 46.41 524 A 1 
ATOM 4103  O O   . ILE A 1 524 ? -46.179 -24.063 7.440   1.00 44.66 524 A 1 
ATOM 4104  C CB  . ILE A 1 524 ? -46.639 -21.502 6.094   1.00 44.22 524 A 1 
ATOM 4105  C CG1 . ILE A 1 524 ? -47.460 -20.376 5.431   1.00 41.92 524 A 1 
ATOM 4106  C CG2 . ILE A 1 524 ? -45.138 -21.307 5.826   1.00 42.78 524 A 1 
ATOM 4107  C CD1 . ILE A 1 524 ? -47.177 -18.976 5.978   1.00 39.83 524 A 1 
ATOM 4108  N N   . ALA A 1 525 ? -46.001 -25.027 5.406   1.00 50.04 525 A 1 
ATOM 4109  C CA  . ALA A 1 525 ? -45.373 -26.245 5.898   1.00 52.57 525 A 1 
ATOM 4110  C C   . ALA A 1 525 ? -44.181 -25.807 6.747   1.00 52.94 525 A 1 
ATOM 4111  O O   . ALA A 1 525 ? -43.354 -25.045 6.238   1.00 50.77 525 A 1 
ATOM 4112  C CB  . ALA A 1 525 ? -44.964 -27.123 4.713   1.00 48.87 525 A 1 
ATOM 4113  N N   . PRO A 1 526 ? -44.122 -26.204 8.020   1.00 53.60 526 A 1 
ATOM 4114  C CA  . PRO A 1 526 ? -43.187 -25.625 8.967   1.00 55.23 526 A 1 
ATOM 4115  C C   . PRO A 1 526 ? -41.786 -25.756 8.395   1.00 56.71 526 A 1 
ATOM 4116  O O   . PRO A 1 526 ? -41.371 -26.852 8.001   1.00 55.37 526 A 1 
ATOM 4117  C CB  . PRO A 1 526 ? -43.383 -26.399 10.278  1.00 51.53 526 A 1 
ATOM 4118  C CG  . PRO A 1 526 ? -44.069 -27.684 9.835   1.00 51.85 526 A 1 
ATOM 4119  C CD  . PRO A 1 526 ? -44.899 -27.252 8.637   1.00 55.44 526 A 1 
ATOM 4120  N N   . MET A 1 527 ? -41.128 -24.619 8.277   1.00 66.35 527 A 1 
ATOM 4121  C CA  . MET A 1 527 ? -39.895 -24.472 7.518   1.00 68.20 527 A 1 
ATOM 4122  C C   . MET A 1 527 ? -38.889 -25.518 7.976   1.00 69.55 527 A 1 
ATOM 4123  O O   . MET A 1 527 ? -38.593 -25.606 9.170   1.00 66.04 527 A 1 
ATOM 4124  C CB  . MET A 1 527 ? -39.391 -23.047 7.717   1.00 64.76 527 A 1 
ATOM 4125  C CG  . MET A 1 527 ? -38.338 -22.643 6.705   1.00 61.62 527 A 1 
ATOM 4126  S SD  . MET A 1 527 ? -37.684 -21.004 7.065   1.00 56.88 527 A 1 
ATOM 4127  C CE  . MET A 1 527 ? -39.165 -19.966 6.842   1.00 51.27 527 A 1 
ATOM 4128  N N   . GLN A 1 528 ? -38.412 -26.353 7.068   1.00 64.21 528 A 1 
ATOM 4129  C CA  . GLN A 1 528 ? -37.558 -27.467 7.452   1.00 65.75 528 A 1 
ATOM 4130  C C   . GLN A 1 528 ? -36.192 -26.928 7.861   1.00 65.49 528 A 1 
ATOM 4131  O O   . GLN A 1 528 ? -35.338 -26.681 7.019   1.00 61.94 528 A 1 
ATOM 4132  C CB  . GLN A 1 528 ? -37.453 -28.520 6.342   1.00 61.86 528 A 1 
ATOM 4133  C CG  . GLN A 1 528 ? -38.755 -29.309 6.157   1.00 58.10 528 A 1 
ATOM 4134  C CD  . GLN A 1 528 ? -38.597 -30.552 5.271   1.00 52.94 528 A 1 
ATOM 4135  O OE1 . GLN A 1 528 ? -37.529 -30.914 4.799   1.00 49.92 528 A 1 
ATOM 4136  N NE2 . GLN A 1 528 ? -39.666 -31.266 5.048   1.00 47.62 528 A 1 
ATOM 4137  N N   . THR A 1 529 ? -35.989 -26.769 9.157   1.00 71.91 529 A 1 
ATOM 4138  C CA  . THR A 1 529 ? -34.666 -26.554 9.741   1.00 72.45 529 A 1 
ATOM 4139  C C   . THR A 1 529 ? -34.014 -27.898 10.028  1.00 72.48 529 A 1 
ATOM 4140  O O   . THR A 1 529 ? -34.682 -28.934 10.157  1.00 68.97 529 A 1 
ATOM 4141  C CB  . THR A 1 529 ? -34.722 -25.690 11.011  1.00 69.24 529 A 1 
ATOM 4142  O OG1 . THR A 1 529 ? -35.479 -26.331 12.007  1.00 62.96 529 A 1 
ATOM 4143  C CG2 . THR A 1 529 ? -35.344 -24.320 10.743  1.00 62.86 529 A 1 
ATOM 4144  N N   . ASP A 1 530 ? -32.687 -27.927 10.135  1.00 67.54 530 A 1 
ATOM 4145  C CA  . ASP A 1 530 ? -31.998 -29.156 10.506  1.00 66.94 530 A 1 
ATOM 4146  C C   . ASP A 1 530 ? -32.404 -29.625 11.907  1.00 66.70 530 A 1 
ATOM 4147  O O   . ASP A 1 530 ? -32.497 -30.831 12.132  1.00 63.42 530 A 1 
ATOM 4148  C CB  . ASP A 1 530 ? -30.473 -29.018 10.337  1.00 62.50 530 A 1 
ATOM 4149  C CG  . ASP A 1 530 ? -30.045 -29.209 8.879   1.00 61.89 530 A 1 
ATOM 4150  O OD1 . ASP A 1 530 ? -30.602 -30.106 8.197   1.00 57.02 530 A 1 
ATOM 4151  O OD2 . ASP A 1 530 ? -29.147 -28.484 8.423   1.00 57.42 530 A 1 
ATOM 4152  N N   . GLU A 1 531 ? -32.776 -28.741 12.816  1.00 61.32 531 A 1 
ATOM 4153  C CA  . GLU A 1 531 ? -33.292 -29.112 14.144  1.00 60.78 531 A 1 
ATOM 4154  C C   . GLU A 1 531 ? -34.610 -29.899 14.066  1.00 60.41 531 A 1
[truncated: 792,641 more chars]
