# Supplementary material for: Multi-domain O-GlcNAcase structures reveal allosteric regulatory mechanisms
Source: Nat Commun. 2025 Oct 3;16:8828. doi: 10.1038/s41467-025-63893-2 (PMC12494797; doi:10.1038/s41467-025-63893-2)
Supplement: Supplementary file 4 — Source data [file 41467_2025_63893_MOESM4_ESM.zip › NCOMMS-25-18829C_Dataset2.cif]

# By using this file you agree to the legally binding terms of use found at alphafoldserver.com/output-terms
data_6a1c6bf6dc9d4d44
#
_entry.id 6a1c6bf6dc9d4d44
#
loop_
_atom_type.symbol
C 
N 
O 
S 
#
loop_
_audit_author.name
_audit_author.pdbx_ordinal
"Google DeepMind" 1 
"Isomorphic Labs" 2 
#
_audit_conform.dict_location https://raw.githubusercontent.com/ihmwg/ModelCIF/master/dist/mmcif_ma.dic
_audit_conform.dict_name     mmcif_ma.dic
_audit_conform.dict_version  1.4.5
#
loop_
_chem_comp.formula
_chem_comp.formula_weight
_chem_comp.id
_chem_comp.mon_nstd_flag
_chem_comp.name
_chem_comp.pdbx_smiles
_chem_comp.pdbx_synonyms
_chem_comp.type
"C3 H7 N O2"    89.093  ALA y ALANINE         C[C@H](N)C(O)=O                  ? "L-PEPTIDE LINKING" 
"C6 H15 N4 O2"  175.209 ARG y ARGININE        N[C@@H](CCCNC(N)=[NH2+])C(O)=O   ? "L-PEPTIDE LINKING" 
"C4 H8 N2 O3"   132.118 ASN y ASPARAGINE      N[C@@H](CC(N)=O)C(O)=O           ? "L-PEPTIDE LINKING" 
"C4 H7 N O4"    133.103 ASP y "ASPARTIC ACID" N[C@@H](CC(O)=O)C(O)=O           ? "L-PEPTIDE LINKING" 
"C3 H7 N O2 S"  121.158 CYS y CYSTEINE        N[C@@H](CS)C(O)=O                ? "L-PEPTIDE LINKING" 
"C5 H10 N2 O3"  146.144 GLN y GLUTAMINE       N[C@@H](CCC(N)=O)C(O)=O          ? "L-PEPTIDE LINKING" 
"C5 H9 N O4"    147.129 GLU y "GLUTAMIC ACID" N[C@@H](CCC(O)=O)C(O)=O          ? "L-PEPTIDE LINKING" 
"C2 H5 N O2"    75.067  GLY y GLYCINE         NCC(O)=O                         ? "PEPTIDE LINKING"   
"C6 H10 N3 O2"  156.162 HIS y HISTIDINE       N[C@@H](Cc1c[nH]c[nH+]1)C(O)=O   ? "L-PEPTIDE LINKING" 
"C6 H13 N O2"   131.173 ILE y ISOLEUCINE      CC[C@H](C)[C@H](N)C(O)=O         ? "L-PEPTIDE LINKING" 
"C6 H13 N O2"   131.173 LEU y LEUCINE         CC(C)C[C@H](N)C(O)=O             ? "L-PEPTIDE LINKING" 
"C6 H15 N2 O2"  147.195 LYS y LYSINE          N[C@@H](CCCC[NH3+])C(O)=O        ? "L-PEPTIDE LINKING" 
"C5 H11 N O2 S" 149.211 MET y METHIONINE      CSCC[C@H](N)C(O)=O               ? "L-PEPTIDE LINKING" 
"C9 H11 N O2"   165.189 PHE y PHENYLALANINE   N[C@@H](Cc1ccccc1)C(O)=O         ? "L-PEPTIDE LINKING" 
"C5 H9 N O2"    115.130 PRO y PROLINE         OC(=O)[C@@H]1CCCN1               ? "L-PEPTIDE LINKING" 
"C3 H7 N O3"    105.093 SER y SERINE          N[C@@H](CO)C(O)=O                ? "L-PEPTIDE LINKING" 
"C4 H9 N O3"    119.119 THR y THREONINE       C[C@@H](O)[C@H](N)C(O)=O         ? "L-PEPTIDE LINKING" 
"C11 H12 N2 O2" 204.225 TRP y TRYPTOPHAN      N[C@@H](Cc1c[nH]c2ccccc12)C(O)=O ? "L-PEPTIDE LINKING" 
"C9 H11 N O3"   181.189 TYR y TYROSINE        N[C@@H](Cc1ccc(O)cc1)C(O)=O      ? "L-PEPTIDE LINKING" 
"C5 H11 N O2"   117.146 VAL y VALINE          CC(C)[C@H](N)C(O)=O              ? "L-PEPTIDE LINKING" 
#
_citation.book_publisher          ?
_citation.country                 UK
_citation.id                      primary
_citation.journal_full            Nature
_citation.journal_id_ASTM         NATUAS
_citation.journal_id_CSD          0006
_citation.journal_id_ISSN         0028-0836
_citation.journal_volume          ?
_citation.page_first              ?
_citation.page_last               ?
_citation.pdbx_database_id_DOI    ?
_citation.pdbx_database_id_PubMed ?
_citation.title                   "Accurate structure prediction of biomolecular interactions with AlphaFold 3"
_citation.year                    2024
#
loop_
_citation_author.citation_id
_citation_author.name
_citation_author.ordinal
primary "Google DeepMind" 1 
primary "Isomorphic Labs" 2 
#
loop_
_entity.id
_entity.pdbx_description
_entity.type
1 . polymer 
2 . polymer 
#
loop_
_entity_poly.entity_id
_entity_poly.pdbx_strand_id
_entity_poly.type
1 A polypeptide(L) 
2 B polypeptide(L) 
#
loop_
_entity_poly_seq.entity_id
_entity_poly_seq.hetero
_entity_poly_seq.mon_id
_entity_poly_seq.num
1 n MET 1   
1 n THR 2   
1 n SER 3   
1 n ASP 4   
1 n LYS 5   
1 n PHE 6   
1 n LEU 7   
1 n SER 8   
1 n GLY 9   
1 n VAL 10  
1 n VAL 11  
1 n GLU 12  
1 n GLY 13  
1 n PHE 14  
1 n TYR 15  
1 n GLY 16  
1 n LYS 17  
1 n PRO 18  
1 n TRP 19  
1 n SER 20  
1 n PHE 21  
1 n GLU 22  
1 n GLN 23  
1 n ARG 24  
1 n LYS 25  
1 n THR 26  
1 n LEU 27  
1 n PHE 28  
1 n SER 29  
1 n ASN 30  
1 n MET 31  
1 n ALA 32  
1 n LYS 33  
1 n TRP 34  
1 n GLY 35  
1 n LEU 36  
1 n ASN 37  
1 n THR 38  
1 n TYR 39  
1 n MET 40  
1 n TYR 41  
1 n GLY 42  
1 n PRO 43  
1 n LYS 44  
1 n ASP 45  
1 n ASP 46  
1 n GLU 47  
1 n LYS 48  
1 n HIS 49  
1 n ARG 50  
1 n ALA 51  
1 n ALA 52  
1 n TRP 53  
1 n LYS 54  
1 n GLN 55  
1 n ALA 56  
1 n TYR 57  
1 n SER 58  
1 n LYS 59  
1 n ARG 60  
1 n GLU 61  
1 n GLY 62  
1 n ASP 63  
1 n SER 64  
1 n LEU 65  
1 n ARG 66  
1 n ALA 67  
1 n LEU 68  
1 n ILE 69  
1 n ARG 70  
1 n ALA 71  
1 n ALA 72  
1 n GLU 73  
1 n GLU 74  
1 n SER 75  
1 n GLY 76  
1 n ILE 77  
1 n LEU 78  
1 n PHE 79  
1 n ILE 80  
1 n TYR 81  
1 n ALA 82  
1 n ILE 83  
1 n SER 84  
1 n PRO 85  
1 n GLY 86  
1 n VAL 87  
1 n ASP 88  
1 n ILE 89  
1 n THR 90  
1 n TYR 91  
1 n SER 92  
1 n SER 93  
1 n ASN 94  
1 n ARG 95  
1 n ASP 96  
1 n MET 97  
1 n LYS 98  
1 n PHE 99  
1 n LEU 100 
1 n LYS 101 
1 n ASP 102 
1 n LYS 103 
1 n LEU 104 
1 n ASP 105 
1 n GLN 106 
1 n ILE 107 
1 n ARG 108 
1 n ASN 109 
1 n PHE 110 
1 n GLY 111 
1 n CYS 112 
1 n ASN 113 
1 n SER 114 
1 n PHE 115 
1 n ALA 116 
1 n ILE 117 
1 n PHE 118 
1 n PHE 119 
1 n ASP 120 
1 n ASP 121 
1 n ILE 122 
1 n ASP 123 
1 n THR 124 
1 n VAL 125 
1 n MET 126 
1 n CYS 127 
1 n LEU 128 
1 n GLN 129 
1 n ASP 130 
1 n GLN 131 
1 n GLU 132 
1 n GLU 133 
1 n PHE 134 
1 n GLU 135 
1 n SER 136 
1 n PHE 137 
1 n ALA 138 
1 n ALA 139 
1 n ALA 140 
1 n GLN 141 
1 n VAL 142 
1 n GLU 143 
1 n VAL 144 
1 n THR 145 
1 n ASN 146 
1 n GLU 147 
1 n ILE 148 
1 n TYR 149 
1 n LYS 150 
1 n TYR 151 
1 n LEU 152 
1 n GLY 153 
1 n MET 154 
1 n PRO 155 
1 n ALA 156 
1 n ASN 157 
1 n PHE 158 
1 n LEU 159 
1 n PHE 160 
1 n CYS 161 
1 n PRO 162 
1 n THR 163 
1 n GLU 164 
1 n TYR 165 
1 n CYS 166 
1 n ALA 167 
1 n ALA 168 
1 n ARG 169 
1 n ALA 170 
1 n ASP 171 
1 n PRO 172 
1 n ASN 173 
1 n VAL 174 
1 n LYS 175 
1 n GLU 176 
1 n SER 177 
1 n LYS 178 
1 n TYR 179 
1 n LEU 180 
1 n VAL 181 
1 n THR 182 
1 n VAL 183 
1 n GLY 184 
1 n THR 185 
1 n GLY 186 
1 n LEU 187 
1 n HIS 188 
1 n SER 189 
1 n ASP 190 
1 n ILE 191 
1 n HIS 192 
1 n ILE 193 
1 n MET 194 
1 n TRP 195 
1 n THR 196 
1 n GLY 197 
1 n PRO 198 
1 n LYS 199 
1 n VAL 200 
1 n VAL 201 
1 n SER 202 
1 n ASN 203 
1 n LYS 204 
1 n ILE 205 
1 n SER 206 
1 n VAL 207 
1 n GLU 208 
1 n SER 209 
1 n ILE 210 
1 n LEU 211 
1 n GLU 212 
1 n LEU 213 
1 n GLN 214 
1 n THR 215 
1 n VAL 216 
1 n LEU 217 
1 n ARG 218 
1 n ARG 219 
1 n LYS 220 
1 n PRO 221 
1 n VAL 222 
1 n ILE 223 
1 n TRP 224 
1 n ASP 225 
1 n ASN 226 
1 n ILE 227 
1 n HIS 228 
1 n ALA 229 
1 n ASN 230 
1 n ASP 231 
1 n TYR 232 
1 n GLU 233 
1 n GLN 234 
1 n GLY 235 
1 n ARG 236 
1 n LEU 237 
1 n ASN 238 
1 n LEU 239 
1 n GLY 240 
1 n PRO 241 
1 n TYR 242 
1 n ASP 243 
1 n CYS 244 
1 n ARG 245 
1 n PRO 246 
1 n ALA 247 
1 n GLU 248 
1 n LEU 249 
1 n MET 250 
1 n GLU 251 
1 n SER 252 
1 n LEU 253 
1 n ASN 254 
1 n GLY 255 
1 n ILE 256 
1 n PHE 257 
1 n THR 258 
1 n ASN 259 
1 n PRO 260 
1 n ASN 261 
1 n CYS 262 
1 n GLU 263 
1 n PHE 264 
1 n GLU 265 
1 n LEU 266 
1 n ASN 267 
1 n TYR 268 
1 n VAL 269 
1 n PRO 270 
1 n ILE 271 
1 n ARG 272 
1 n THR 273 
1 n PHE 274 
1 n SER 275 
1 n LEU 276 
1 n TRP 277 
1 n CYS 278 
1 n GLN 279 
1 n SER 280 
1 n LYS 281 
1 n ARG 282 
1 n THR 283 
1 n ARG 284 
1 n PHE 285 
1 n ASN 286 
1 n TYR 287 
1 n ASP 288 
1 n VAL 289 
1 n GLU 290 
1 n LYS 291 
1 n ALA 292 
1 n LEU 293 
1 n GLU 294 
1 n GLN 295 
1 n SER 296 
1 n ILE 297 
1 n ARG 298 
1 n GLU 299 
1 n TRP 300 
1 n THR 301 
1 n GLU 302 
1 n GLU 303 
1 n PHE 304 
1 n CYS 305 
1 n ILE 306 
1 n PRO 307 
1 n ARG 308 
1 n LEU 309 
1 n PRO 310 
1 n ASP 311 
1 n GLY 312 
1 n TYR 313 
1 n LEU 314 
1 n LEU 315 
1 n GLU 316 
1 n ALA 317 
1 n ASP 318 
1 n THR 319 
1 n SER 320 
1 n ASP 321 
1 n THR 322 
1 n ASN 323 
1 n VAL 324 
1 n ASN 325 
1 n GLU 326 
1 n TYR 327 
1 n MET 328 
1 n ASP 329 
1 n ASP 330 
1 n GLU 331 
1 n MET 332 
1 n GLN 333 
1 n SER 334 
1 n ASP 335 
1 n SER 336 
1 n ARG 337 
1 n PRO 338 
1 n ILE 339 
1 n SER 340 
1 n PRO 341 
1 n ALA 342 
1 n ASN 343 
1 n SER 344 
1 n MET 345 
1 n GLU 346 
1 n THR 347 
1 n ASP 348 
1 n LYS 349 
1 n ASP 350 
1 n GLU 351 
1 n LEU 352 
1 n THR 353 
1 n VAL 354 
1 n LYS 355 
1 n ASP 356 
1 n ILE 357 
1 n ARG 358 
1 n LEU 359 
1 n LEU 360 
1 n VAL 361 
1 n GLU 362 
1 n LEU 363 
1 n PHE 364 
1 n TYR 365 
1 n LEU 366 
1 n PRO 367 
1 n GLN 368 
1 n LYS 369 
1 n HIS 370 
1 n GLY 371 
1 n LYS 372 
1 n THR 373 
1 n ALA 374 
1 n ASN 375 
1 n ASP 376 
1 n LEU 377 
1 n LEU 378 
1 n ALA 379 
1 n GLN 380 
1 n ALA 381 
1 n LYS 382 
1 n TRP 383 
1 n LEU 384 
1 n LYS 385 
1 n SER 386 
1 n ASN 387 
1 n PHE 388 
1 n ARG 389 
1 n ILE 390 
1 n ALA 391 
1 n ALA 392 
1 n LEU 393 
1 n SER 394 
1 n ARG 395 
1 n LYS 396 
1 n PRO 397 
1 n ASN 398 
1 n ASP 399 
1 n THR 400 
1 n SER 401 
1 n GLU 402 
1 n GLY 403 
1 n SER 404 
1 n ASN 405 
1 n LEU 406 
1 n ASP 407 
1 n GLU 408 
1 n HIS 409 
1 n ASN 410 
1 n THR 411 
1 n ASP 412 
1 n TYR 413 
1 n ILE 414 
1 n ALA 415 
1 n ALA 416 
1 n LYS 417 
1 n GLU 418 
1 n TRP 419 
1 n ASP 420 
1 n LYS 421 
1 n ARG 422 
1 n PHE 423 
1 n SER 424 
1 n LYS 425 
1 n PHE 426 
1 n ARG 427 
1 n SER 428 
1 n ILE 429 
1 n CYS 430 
1 n GLN 431 
1 n ILE 432 
1 n ILE 433 
1 n HIS 434 
1 n GLN 435 
1 n PHE 436 
1 n GLY 437 
1 n ASP 438 
1 n ARG 439 
1 n LEU 440 
1 n MET 441 
1 n THR 442 
1 n CYS 443 
1 n ARG 444 
1 n ASN 445 
1 n ARG 446 
1 n VAL 447 
1 n LEU 448 
1 n LEU 449 
1 n TYR 450 
1 n GLU 451 
1 n VAL 452 
1 n TYR 453 
1 n ASN 454 
1 n TYR 455 
1 n VAL 456 
1 n ALA 457 
1 n ASP 458 
1 n LEU 459 
1 n CYS 460 
1 n GLY 461 
1 n ILE 462 
1 n LEU 463 
1 n TYR 464 
1 n HIS 465 
1 n LEU 466 
1 n ILE 467 
1 n SER 468 
1 n ARG 469 
1 n ILE 470 
1 n HIS 471 
1 n SER 472 
1 n LEU 473 
1 n ALA 474 
1 n ASN 475 
1 n PRO 476 
1 n GLU 477 
1 n LYS 478 
1 n LEU 479 
1 n GLU 480 
1 n LYS 481 
1 n ARG 482 
1 n SER 483 
1 n ASP 484 
1 n SER 485 
1 n GLU 486 
1 n GLN 487 
1 n SER 488 
1 n SER 489 
1 n PHE 490 
1 n ARG 491 
1 n TYR 492 
1 n GLY 493 
1 n GLY 494 
1 n PHE 495 
1 n VAL 496 
1 n GLY 497 
1 n ASP 498 
1 n ILE 499 
1 n HIS 500 
1 n ARG 501 
1 n LEU 502 
1 n ILE 503 
1 n VAL 504 
1 n SER 505 
1 n THR 506 
1 n ASP 507 
1 n GLU 508 
1 n TYR 509 
1 n GLU 510 
1 n GLU 511 
1 n SER 512 
1 n THR 513 
1 n LEU 514 
1 n LYS 515 
1 n ASN 516 
1 n SER 517 
1 n ASP 518 
1 n ALA 519 
1 n TYR 520 
1 n VAL 521 
1 n ILE 522 
1 n ARG 523 
1 n PRO 524 
1 n PHE 525 
1 n MET 526 
1 n PRO 527 
1 n SER 528 
1 n ASP 529 
1 n GLU 530 
1 n GLU 531 
1 n THR 532 
1 n LEU 533 
1 n TYR 534 
1 n ASP 535 
1 n LEU 536 
1 n CYS 537 
1 n LEU 538 
1 n LYS 539 
1 n SER 540 
1 n CYS 541 
1 n ILE 542 
1 n GLU 543 
1 n ASN 544 
1 n SER 545 
1 n ASN 546 
1 n GLY 547 
1 n ASP 548 
1 n GLU 549 
1 n ILE 550 
1 n TYR 551 
1 n LYS 552 
1 n ARG 553 
1 n GLU 554 
1 n PRO 555 
1 n ARG 556 
1 n ILE 557 
1 n ILE 558 
1 n GLY 559 
1 n ASP 560 
1 n ARG 561 
1 n ASP 562 
1 n LEU 563 
1 n GLY 564 
1 n ALA 565 
1 n TYR 566 
1 n ILE 567 
1 n TYR 568 
1 n LEU 569 
1 n HIS 570 
1 n PRO 571 
1 n GLU 572 
1 n TYR 573 
1 n ILE 574 
1 n TYR 575 
1 n VAL 576 
1 n LEU 577 
1 n GLU 578 
1 n ASP 579 
1 n ASP 580 
1 n ARG 581 
1 n ASP 582 
1 n LYS 583 
1 n ILE 584 
1 n CYS 585 
1 n GLY 586 
1 n TYR 587 
1 n LEU 588 
1 n CYS 589 
1 n GLY 590 
1 n ALA 591 
1 n LEU 592 
1 n ASP 593 
1 n SER 594 
1 n LYS 595 
1 n GLN 596 
1 n PHE 597 
1 n TYR 598 
1 n GLU 599 
1 n ARG 600 
1 n TYR 601 
1 n GLU 602 
1 n SER 603 
1 n GLU 604 
1 n TRP 605 
1 n LEU 606 
1 n THR 607 
1 n GLN 608 
1 n ILE 609 
1 n ARG 610 
1 n ASP 611 
1 n ARG 612 
1 n HIS 613 
1 n PRO 614 
1 n GLN 615 
1 n PRO 616 
1 n GLU 617 
1 n ASN 618 
1 n ASP 619 
1 n ILE 620 
1 n ALA 621 
1 n SER 622 
1 n TRP 623 
1 n THR 624 
1 n PRO 625 
1 n GLU 626 
1 n GLU 627 
1 n ILE 628 
1 n VAL 629 
1 n ALA 630 
1 n ASN 631 
1 n SER 632 
1 n PHE 633 
1 n TYR 634 
1 n ASN 635 
1 n PHE 636 
1 n THR 637 
1 n PRO 638 
1 n PRO 639 
1 n THR 640 
1 n ASP 641 
1 n VAL 642 
1 n SER 643 
1 n VAL 644 
1 n LEU 645 
1 n TYR 646 
1 n LEU 647 
1 n SER 648 
1 n HIS 649 
1 n LEU 650 
1 n GLU 651 
1 n ALA 652 
1 n ARG 653 
1 n PHE 654 
1 n ASP 655 
1 n SER 656 
1 n SER 657 
1 n VAL 658 
1 n PRO 659 
1 n GLU 660 
1 n LYS 661 
1 n VAL 662 
1 n ILE 663 
1 n LYS 664 
1 n ARG 665 
1 n ILE 666 
1 n ILE 667 
1 n ARG 668 
1 n PHE 669 
1 n ILE 670 
1 n LEU 671 
1 n GLU 672 
1 n GLN 673 
1 n LEU 674 
1 n LYS 675 
1 n ALA 676 
1 n LYS 677 
1 n GLY 678 
1 n SER 679 
1 n TYR 680 
1 n GLY 681 
1 n ALA 682 
1 n SER 683 
1 n MET 684 
1 n LEU 685 
1 n ILE 686 
1 n ASP 687 
1 n SER 688 
1 n TRP 689 
1 n ARG 690 
1 n THR 691 
1 n ASN 692 
1 n LEU 693 
1 n ARG 694 
1 n ARG 695 
1 n ILE 696 
1 n PHE 697 
1 n THR 698 
1 n SER 699 
1 n MET 700 
1 n GLY 701 
1 n PHE 702 
1 n VAL 703 
1 n ASP 704 
1 n LEU 705 
1 n GLN 706 
1 n GLU 707 
1 n TYR 708 
1 n SER 709 
1 n TRP 710 
1 n MET 711 
1 n SER 712 
1 n GLU 713 
1 n GLN 714 
1 n LYS 715 
1 n CYS 716 
1 n MET 717 
1 n ILE 718 
1 n ALA 719 
1 n ILE 720 
1 n LYS 721 
1 n LEU 722 
1 n MET 723 
2 n MET 1   
2 n THR 2   
2 n SER 3   
2 n ASP 4   
2 n LYS 5   
2 n PHE 6   
2 n LEU 7   
2 n SER 8   
2 n GLY 9   
2 n VAL 10  
2 n VAL 11  
2 n GLU 12  
2 n GLY 13  
2 n PHE 14  
2 n TYR 15  
2 n GLY 16  
2 n LYS 17  
2 n PRO 18  
2 n TRP 19  
2 n SER 20  
2 n PHE 21  
2 n GLU 22  
2 n GLN 23  
2 n ARG 24  
2 n LYS 25  
2 n THR 26  
2 n LEU 27  
2 n PHE 28  
2 n SER 29  
2 n ASN 30  
2 n MET 31  
2 n ALA 32  
2 n LYS 33  
2 n TRP 34  
2 n GLY 35  
2 n LEU 36  
2 n ASN 37  
2 n THR 38  
2 n TYR 39  
2 n MET 40  
2 n TYR 41  
2 n GLY 42  
2 n PRO 43  
2 n LYS 44  
2 n ASP 45  
2 n ASP 46  
2 n GLU 47  
2 n LYS 48  
2 n HIS 49  
2 n ARG 50  
2 n ALA 51  
2 n ALA 52  
2 n TRP 53  
2 n LYS 54  
2 n GLN 55  
2 n ALA 56  
2 n TYR 57  
2 n SER 58  
2 n LYS 59  
2 n ARG 60  
2 n GLU 61  
2 n GLY 62  
2 n ASP 63  
2 n SER 64  
2 n LEU 65  
2 n ARG 66  
2 n ALA 67  
2 n LEU 68  
2 n ILE 69  
2 n ARG 70  
2 n ALA 71  
2 n ALA 72  
2 n GLU 73  
2 n GLU 74  
2 n SER 75  
2 n GLY 76  
2 n ILE 77  
2 n LEU 78  
2 n PHE 79  
2 n ILE 80  
2 n TYR 81  
2 n ALA 82  
2 n ILE 83  
2 n SER 84  
2 n PRO 85  
2 n GLY 86  
2 n VAL 87  
2 n ASP 88  
2 n ILE 89  
2 n THR 90  
2 n TYR 91  
2 n SER 92  
2 n SER 93  
2 n ASN 94  
2 n ARG 95  
2 n ASP 96  
2 n MET 97  
2 n LYS 98  
2 n PHE 99  
2 n LEU 100 
2 n LYS 101 
2 n ASP 102 
2 n LYS 103 
2 n LEU 104 
2 n ASP 105 
2 n GLN 106 
2 n ILE 107 
2 n ARG 108 
2 n ASN 109 
2 n PHE 110 
2 n GLY 111 
2 n CYS 112 
2 n ASN 113 
2 n SER 114 
2 n PHE 115 
2 n ALA 116 
2 n ILE 117 
2 n PHE 118 
2 n PHE 119 
2 n ASP 120 
2 n ASP 121 
2 n ILE 122 
2 n ASP 123 
2 n THR 124 
2 n VAL 125 
2 n MET 126 
2 n CYS 127 
2 n LEU 128 
2 n GLN 129 
2 n ASP 130 
2 n GLN 131 
2 n GLU 132 
2 n GLU 133 
2 n PHE 134 
2 n GLU 135 
2 n SER 136 
2 n PHE 137 
2 n ALA 138 
2 n ALA 139 
2 n ALA 140 
2 n GLN 141 
2 n VAL 142 
2 n GLU 143 
2 n VAL 144 
2 n THR 145 
2 n ASN 146 
2 n GLU 147 
2 n ILE 148 
2 n TYR 149 
2 n LYS 150 
2 n TYR 151 
2 n LEU 152 
2 n GLY 153 
2 n MET 154 
2 n PRO 155 
2 n ALA 156 
2 n ASN 157 
2 n PHE 158 
2 n LEU 159 
2 n PHE 160 
2 n CYS 161 
2 n PRO 162 
2 n THR 163 
2 n GLU 164 
2 n TYR 165 
2 n CYS 166 
2 n ALA 167 
2 n ALA 168 
2 n ARG 169 
2 n ALA 170 
2 n ASP 171 
2 n PRO 172 
2 n ASN 173 
2 n VAL 174 
2 n LYS 175 
2 n GLU 176 
2 n SER 177 
2 n LYS 178 
2 n TYR 179 
2 n LEU 180 
2 n VAL 181 
2 n THR 182 
2 n VAL 183 
2 n GLY 184 
2 n THR 185 
2 n GLY 186 
2 n LEU 187 
2 n HIS 188 
2 n SER 189 
2 n ASP 190 
2 n ILE 191 
2 n HIS 192 
2 n ILE 193 
2 n MET 194 
2 n TRP 195 
2 n THR 196 
2 n GLY 197 
2 n PRO 198 
2 n LYS 199 
2 n VAL 200 
2 n VAL 201 
2 n SER 202 
2 n ASN 203 
2 n LYS 204 
2 n ILE 205 
2 n SER 206 
2 n VAL 207 
2 n GLU 208 
2 n SER 209 
2 n ILE 210 
2 n LEU 211 
2 n GLU 212 
2 n LEU 213 
2 n GLN 214 
2 n THR 215 
2 n VAL 216 
2 n LEU 217 
2 n ARG 218 
2 n ARG 219 
2 n LYS 220 
2 n PRO 221 
2 n VAL 222 
2 n ILE 223 
2 n TRP 224 
2 n ASP 225 
2 n ASN 226 
2 n ILE 227 
2 n HIS 228 
2 n ALA 229 
2 n ASN 230 
2 n ASP 231 
2 n TYR 232 
2 n GLU 233 
2 n GLN 234 
2 n GLY 235 
2 n ARG 236 
2 n LEU 237 
2 n ASN 238 
2 n LEU 239 
2 n GLY 240 
2 n PRO 241 
2 n TYR 242 
2 n ASP 243 
2 n CYS 244 
2 n ARG 245 
2 n PRO 246 
2 n ALA 247 
2 n GLU 248 
2 n LEU 249 
2 n MET 250 
2 n GLU 251 
2 n SER 252 
2 n LEU 253 
2 n ASN 254 
2 n GLY 255 
2 n ILE 256 
2 n PHE 257 
2 n THR 258 
2 n ASN 259 
2 n PRO 260 
2 n ASN 261 
2 n CYS 262 
2 n GLU 263 
2 n PHE 264 
2 n GLU 265 
2 n LEU 266 
2 n ASN 267 
2 n TYR 268 
2 n VAL 269 
2 n PRO 270 
2 n ILE 271 
2 n ARG 272 
2 n THR 273 
2 n PHE 274 
2 n SER 275 
2 n LEU 276 
2 n TRP 277 
2 n CYS 278 
2 n GLN 279 
2 n SER 280 
2 n LYS 281 
2 n ARG 282 
2 n THR 283 
2 n ARG 284 
2 n PHE 285 
2 n ASN 286 
2 n TYR 287 
2 n ASP 288 
2 n VAL 289 
2 n GLU 290 
2 n LYS 291 
2 n ALA 292 
2 n LEU 293 
2 n GLU 294 
2 n GLN 295 
2 n SER 296 
2 n ILE 297 
2 n ARG 298 
2 n GLU 299 
2 n TRP 300 
2 n THR 301 
2 n GLU 302 
2 n GLU 303 
2 n PHE 304 
2 n CYS 305 
2 n ILE 306 
2 n PRO 307 
2 n ARG 308 
2 n LEU 309 
2 n PRO 310 
2 n ASP 311 
2 n GLY 312 
2 n TYR 313 
2 n LEU 314 
2 n LEU 315 
2 n GLU 316 
2 n ALA 317 
2 n ASP 318 
2 n THR 319 
2 n SER 320 
2 n ASP 321 
2 n THR 322 
2 n ASN 323 
2 n VAL 324 
2 n ASN 325 
2 n GLU 326 
2 n TYR 327 
2 n MET 328 
2 n ASP 329 
2 n ASP 330 
2 n GLU 331 
2 n MET 332 
2 n GLN 333 
2 n SER 334 
2 n ASP 335 
2 n SER 336 
2 n ARG 337 
2 n PRO 338 
2 n ILE 339 
2 n SER 340 
2 n PRO 341 
2 n ALA 342 
2 n ASN 343 
2 n SER 344 
2 n MET 345 
2 n GLU 346 
2 n THR 347 
2 n ASP 348 
2 n LYS 349 
2 n ASP 350 
2 n GLU 351 
2 n LEU 352 
2 n THR 353 
2 n VAL 354 
2 n LYS 355 
2 n ASP 356 
2 n ILE 357 
2 n ARG 358 
2 n LEU 359 
2 n LEU 360 
2 n VAL 361 
2 n GLU 362 
2 n LEU 363 
2 n PHE 364 
2 n TYR 365 
2 n LEU 366 
2 n PRO 367 
2 n GLN 368 
2 n LYS 369 
2 n HIS 370 
2 n GLY 371 
2 n LYS 372 
2 n THR 373 
2 n ALA 374 
2 n ASN 375 
2 n ASP 376 
2 n LEU 377 
2 n LEU 378 
2 n ALA 379 
2 n GLN 380 
2 n ALA 381 
2 n LYS 382 
2 n TRP 383 
2 n LEU 384 
2 n LYS 385 
2 n SER 386 
2 n ASN 387 
2 n PHE 388 
2 n ARG 389 
2 n ILE 390 
2 n ALA 391 
2 n ALA 392 
2 n LEU 393 
2 n SER 394 
2 n ARG 395 
2 n LYS 396 
2 n PRO 397 
2 n ASN 398 
2 n ASP 399 
2 n THR 400 
2 n SER 401 
2 n GLU 402 
2 n GLY 403 
2 n SER 404 
2 n ASN 405 
2 n LEU 406 
2 n ASP 407 
2 n GLU 408 
2 n HIS 409 
2 n ASN 410 
2 n THR 411 
2 n ASP 412 
2 n TYR 413 
2 n ILE 414 
2 n ALA 415 
2 n ALA 416 
2 n LYS 417 
2 n GLU 418 
2 n TRP 419 
2 n ASP 420 
2 n LYS 421 
2 n ARG 422 
2 n PHE 423 
2 n SER 424 
2 n LYS 425 
2 n PHE 426 
2 n ARG 427 
2 n SER 428 
2 n ILE 429 
2 n CYS 430 
2 n GLN 431 
2 n ILE 432 
2 n ILE 433 
2 n HIS 434 
2 n GLN 435 
2 n PHE 436 
2 n GLY 437 
2 n ASP 438 
2 n ARG 439 
2 n LEU 440 
2 n MET 441 
2 n THR 442 
2 n CYS 443 
2 n ARG 444 
2 n ASN 445 
2 n ARG 446 
2 n VAL 447 
2 n LEU 448 
2 n LEU 449 
2 n TYR 450 
2 n GLU 451 
2 n VAL 452 
2 n TYR 453 
2 n ASN 454 
2 n TYR 455 
2 n VAL 456 
2 n ALA 457 
2 n ASP 458 
2 n LEU 459 
2 n CYS 460 
2 n GLY 461 
2 n ILE 462 
2 n LEU 463 
2 n TYR 464 
2 n HIS 465 
2 n LEU 466 
2 n ILE 467 
2 n SER 468 
2 n ARG 469 
2 n ILE 470 
2 n HIS 471 
2 n SER 472 
2 n LEU 473 
2 n ALA 474 
2 n ASN 475 
2 n PRO 476 
2 n GLU 477 
2 n LYS 478 
2 n LEU 479 
2 n GLU 480 
2 n LYS 481 
2 n ARG 482 
2 n SER 483 
2 n ASP 484 
2 n SER 485 
2 n GLU 486 
2 n GLN 487 
2 n SER 488 
2 n SER 489 
2 n PHE 490 
2 n ARG 491 
2 n TYR 492 
2 n GLY 493 
2 n GLY 494 
2 n PHE 495 
2 n VAL 496 
2 n GLY 497 
2 n ASP 498 
2 n ILE 499 
2 n HIS 500 
2 n ARG 501 
2 n LEU 502 
2 n ILE 503 
2 n VAL 504 
2 n SER 505 
2 n THR 506 
2 n ASP 507 
2 n GLU 508 
2 n TYR 509 
2 n GLU 510 
2 n GLU 511 
2 n SER 512 
2 n THR 513 
2 n LEU 514 
2 n LYS 515 
2 n ASN 516 
2 n SER 517 
2 n ASP 518 
2 n ALA 519 
2 n TYR 520 
2 n VAL 521 
2 n ILE 522 
2 n ARG 523 
2 n PRO 524 
2 n PHE 525 
2 n MET 526 
2 n PRO 527 
2 n SER 528 
2 n ASP 529 
2 n GLU 530 
2 n GLU 531 
2 n THR 532 
2 n LEU 533 
2 n TYR 534 
2 n ASP 535 
2 n LEU 536 
2 n CYS 537 
2 n LEU 538 
2 n LYS 539 
2 n SER 540 
2 n CYS 541 
2 n ILE 542 
2 n GLU 543 
2 n ASN 544 
2 n SER 545 
2 n ASN 546 
2 n GLY 547 
2 n ASP 548 
2 n GLU 549 
2 n ILE 550 
2 n TYR 551 
2 n LYS 552 
2 n ARG 553 
2 n GLU 554 
2 n PRO 555 
2 n ARG 556 
2 n ILE 557 
2 n ILE 558 
2 n GLY 559 
2 n ASP 560 
2 n ARG 561 
2 n ASP 562 
2 n LEU 563 
2 n GLY 564 
2 n ALA 565 
2 n TYR 566 
2 n ILE 567 
2 n TYR 568 
2 n LEU 569 
2 n HIS 570 
2 n PRO 571 
2 n GLU 572 
2 n TYR 573 
2 n ILE 574 
2 n TYR 575 
2 n VAL 576 
2 n LEU 577 
2 n GLU 578 
2 n ASP 579 
2 n ASP 580 
2 n ARG 581 
2 n ASP 582 
2 n LYS 583 
2 n ILE 584 
2 n CYS 585 
2 n GLY 586 
2 n TYR 587 
2 n LEU 588 
2 n CYS 589 
2 n GLY 590 
2 n ALA 591 
2 n LEU 592 
2 n ASP 593 
2 n SER 594 
2 n LYS 595 
2 n GLN 596 
2 n PHE 597 
2 n TYR 598 
2 n GLU 599 
2 n ARG 600 
2 n TYR 601 
2 n GLU 602 
2 n SER 603 
2 n GLU 604 
2 n TRP 605 
2 n LEU 606 
2 n THR 607 
2 n GLN 608 
2 n ILE 609 
2 n ARG 610 
2 n ASP 611 
2 n ARG 612 
2 n HIS 613 
2 n PRO 614 
2 n GLN 615 
2 n PRO 616 
2 n GLU 617 
2 n ASN 618 
2 n ASP 619 
2 n ILE 620 
2 n ALA 621 
2 n SER 622 
2 n TRP 623 
2 n THR 624 
2 n PRO 625 
2 n GLU 626 
2 n GLU 627 
2 n ILE 628 
2 n VAL 629 
2 n ALA 630 
2 n ASN 631 
2 n SER 632 
2 n PHE 633 
2 n TYR 634 
2 n ASN 635 
2 n PHE 636 
2 n THR 637 
2 n PRO 638 
2 n PRO 639 
2 n THR 640 
2 n ASP 641 
2 n VAL 642 
2 n SER 643 
2 n VAL 644 
2 n LEU 645 
2 n TYR 646 
2 n LEU 647 
2 n SER 648 
2 n HIS 649 
2 n LEU 650 
2 n GLU 651 
2 n ALA 652 
2 n ARG 653 
2 n PHE 654 
2 n ASP 655 
2 n SER 656 
2 n SER 657 
2 n VAL 658 
2 n PRO 659 
2 n GLU 660 
2 n LYS 661 
2 n VAL 662 
2 n ILE 663 
2 n LYS 664 
2 n ARG 665 
2 n ILE 666 
2 n ILE 667 
2 n ARG 668 
2 n PHE 669 
2 n ILE 670 
2 n LEU 671 
2 n GLU 672 
2 n GLN 673 
2 n LEU 674 
2 n LYS 675 
2 n ALA 676 
2 n LYS 677 
2 n GLY 678 
2 n SER 679 
2 n TYR 680 
2 n GLY 681 
2 n ALA 682 
2 n SER 683 
2 n MET 684 
2 n LEU 685 
2 n ILE 686 
2 n ASP 687 
2 n SER 688 
2 n TRP 689 
2 n ARG 690 
2 n THR 691 
2 n ASN 692 
2 n LEU 693 
2 n ARG 694 
2 n ARG 695 
2 n ILE 696 
2 n PHE 697 
2 n THR 698 
2 n SER 699 
2 n MET 700 
2 n GLY 701 
2 n PHE 702 
2 n VAL 703 
2 n ASP 704 
2 n LEU 705 
2 n GLN 706 
2 n GLU 707 
2 n TYR 708 
2 n SER 709 
2 n TRP 710 
2 n MET 711 
2 n SER 712 
2 n GLU 713 
2 n GLN 714 
2 n LYS 715 
2 n CYS 716 
2 n MET 717 
2 n ILE 718 
2 n ALA 719 
2 n ILE 720 
2 n LYS 721 
2 n LEU 722 
2 n MET 723 
#
_ma_data.content_type "model coordinates"
_ma_data.id           1
_ma_data.name         Model
#
_ma_model_list.data_id          1
_ma_model_list.model_group_id   1
_ma_model_list.model_group_name "AlphaFold-beta-20231127 (fb0b9d13-0bdd-4522-ba5f-0ee1f426d085 @ 2025-02-04 07:39:25)"
_ma_model_list.model_id         1
_ma_model_list.model_name       "Top ranked model"
_ma_model_list.model_type       "Ab initio model"
_ma_model_list.ordinal_id       1
#
loop_
_ma_protocol_step.method_type
_ma_protocol_step.ordinal_id
_ma_protocol_step.protocol_id
_ma_protocol_step.step_id
"coevolution MSA" 1 1 1 
"template search" 2 1 2 
modeling          3 1 3 
#
loop_
_ma_qa_metric.id
_ma_qa_metric.mode
_ma_qa_metric.name
_ma_qa_metric.software_group_id
_ma_qa_metric.type
1 global pLDDT 1 pLDDT 
2 local  pLDDT 1 pLDDT 
#
_ma_qa_metric_global.metric_id    1
_ma_qa_metric_global.metric_value 81.37
_ma_qa_metric_global.model_id     1
_ma_qa_metric_global.ordinal_id   1
#
_ma_software_group.group_id    1
_ma_software_group.ordinal_id  1
_ma_software_group.software_id 1
#
loop_
_ma_target_entity.data_id
_ma_target_entity.entity_id
_ma_target_entity.origin
1 1 . 
1 2 . 
#
loop_
_ma_target_entity_instance.asym_id
_ma_target_entity_instance.details
_ma_target_entity_instance.entity_id
A . 1 
B . 2 
#
loop_
_pdbx_data_usage.details
_pdbx_data_usage.id
_pdbx_data_usage.type
_pdbx_data_usage.url
;NON-COMMERCIAL USE ONLY, BY USING THIS FILE YOU AGREE TO THE TERMS OF USE FOUND
AT alphafoldserver.com/output-terms.
;
1 license    ? 
;THE INFORMATION IS NOT INTENDED FOR, HAS NOT BEEN VALIDATED FOR, AND IS NOT
APPROVED FOR CLINICAL USE. IT SHOULD NOT BE USED FOR CLINICAL PURPOSE OR RELIED
ON FOR MEDICAL OR OTHER PROFESSIONAL ADVICE. IT IS THEORETICAL MODELLING ONLY
AND CAUTION SHOULD BE EXERCISED IN ITS USE. IT IS PROVIDED "AS-IS" WITHOUT ANY
WARRANTY OF ANY KIND, WHETHER EXPRESSED OR IMPLIED. NO WARRANTY IS GIVEN THAT
USE OF THE INFORMATION SHALL NOT INFRINGE THE RIGHTS OF ANY THIRD PARTY.
;
2 disclaimer ? 
#
loop_
_pdbx_poly_seq_scheme.asym_id
_pdbx_poly_seq_scheme.auth_seq_num
_pdbx_poly_seq_scheme.entity_id
_pdbx_poly_seq_scheme.hetero
_pdbx_poly_seq_scheme.mon_id
_pdbx_poly_seq_scheme.pdb_ins_code
_pdbx_poly_seq_scheme.pdb_seq_num
_pdbx_poly_seq_scheme.pdb_strand_id
_pdbx_poly_seq_scheme.seq_id
A 1   1 n MET . 1   A 1   
A 2   1 n THR . 2   A 2   
A 3   1 n SER . 3   A 3   
A 4   1 n ASP . 4   A 4   
A 5   1 n LYS . 5   A 5   
A 6   1 n PHE . 6   A 6   
A 7   1 n LEU . 7   A 7   
A 8   1 n SER . 8   A 8   
A 9   1 n GLY . 9   A 9   
A 10  1 n VAL . 10  A 10  
A 11  1 n VAL . 11  A 11  
A 12  1 n GLU . 12  A 12  
A 13  1 n GLY . 13  A 13  
A 14  1 n PHE . 14  A 14  
A 15  1 n TYR . 15  A 15  
A 16  1 n GLY . 16  A 16  
A 17  1 n LYS . 17  A 17  
A 18  1 n PRO . 18  A 18  
A 19  1 n TRP . 19  A 19  
A 20  1 n SER . 20  A 20  
A 21  1 n PHE . 21  A 21  
A 22  1 n GLU . 22  A 22  
A 23  1 n GLN . 23  A 23  
A 24  1 n ARG . 24  A 24  
A 25  1 n LYS . 25  A 25  
A 26  1 n THR . 26  A 26  
A 27  1 n LEU . 27  A 27  
A 28  1 n PHE . 28  A 28  
A 29  1 n SER . 29  A 29  
A 30  1 n ASN . 30  A 30  
A 31  1 n MET . 31  A 31  
A 32  1 n ALA . 32  A 32  
A 33  1 n LYS . 33  A 33  
A 34  1 n TRP . 34  A 34  
A 35  1 n GLY . 35  A 35  
A 36  1 n LEU . 36  A 36  
A 37  1 n ASN . 37  A 37  
A 38  1 n THR . 38  A 38  
A 39  1 n TYR . 39  A 39  
A 40  1 n MET . 40  A 40  
A 41  1 n TYR . 41  A 41  
A 42  1 n GLY . 42  A 42  
A 43  1 n PRO . 43  A 43  
A 44  1 n LYS . 44  A 44  
A 45  1 n ASP . 45  A 45  
A 46  1 n ASP . 46  A 46  
A 47  1 n GLU . 47  A 47  
A 48  1 n LYS . 48  A 48  
A 49  1 n HIS . 49  A 49  
A 50  1 n ARG . 50  A 50  
A 51  1 n ALA . 51  A 51  
A 52  1 n ALA . 52  A 52  
A 53  1 n TRP . 53  A 53  
A 54  1 n LYS . 54  A 54  
A 55  1 n GLN . 55  A 55  
A 56  1 n ALA . 56  A 56  
A 57  1 n TYR . 57  A 57  
A 58  1 n SER . 58  A 58  
A 59  1 n LYS . 59  A 59  
A 60  1 n ARG . 60  A 60  
A 61  1 n GLU . 61  A 61  
A 62  1 n GLY . 62  A 62  
A 63  1 n ASP . 63  A 63  
A 64  1 n SER . 64  A 64  
A 65  1 n LEU . 65  A 65  
A 66  1 n ARG . 66  A 66  
A 67  1 n ALA . 67  A 67  
A 68  1 n LEU . 68  A 68  
A 69  1 n ILE . 69  A 69  
A 70  1 n ARG . 70  A 70  
A 71  1 n ALA . 71  A 71  
A 72  1 n ALA . 72  A 72  
A 73  1 n GLU . 73  A 73  
A 74  1 n GLU . 74  A 74  
A 75  1 n SER . 75  A 75  
A 76  1 n GLY . 76  A 76  
A 77  1 n ILE . 77  A 77  
A 78  1 n LEU . 78  A 78  
A 79  1 n PHE . 79  A 79  
A 80  1 n ILE . 80  A 80  
A 81  1 n TYR . 81  A 81  
A 82  1 n ALA . 82  A 82  
A 83  1 n ILE . 83  A 83  
A 84  1 n SER . 84  A 84  
A 85  1 n PRO . 85  A 85  
A 86  1 n GLY . 86  A 86  
A 87  1 n VAL . 87  A 87  
A 88  1 n ASP . 88  A 88  
A 89  1 n ILE . 89  A 89  
A 90  1 n THR . 90  A 90  
A 91  1 n TYR . 91  A 91  
A 92  1 n SER . 92  A 92  
A 93  1 n SER . 93  A 93  
A 94  1 n ASN . 94  A 94  
A 95  1 n ARG . 95  A 95  
A 96  1 n ASP . 96  A 96  
A 97  1 n MET . 97  A 97  
A 98  1 n LYS . 98  A 98  
A 99  1 n PHE . 99  A 99  
A 100 1 n LEU . 100 A 100 
A 101 1 n LYS . 101 A 101 
A 102 1 n ASP . 102 A 102 
A 103 1 n LYS . 103 A 103 
A 104 1 n LEU . 104 A 104 
A 105 1 n ASP . 105 A 105 
A 106 1 n GLN . 106 A 106 
A 107 1 n ILE . 107 A 107 
A 108 1 n ARG . 108 A 108 
A 109 1 n ASN . 109 A 109 
A 110 1 n PHE . 110 A 110 
A 111 1 n GLY . 111 A 111 
A 112 1 n CYS . 112 A 112 
A 113 1 n ASN . 113 A 113 
A 114 1 n SER . 114 A 114 
A 115 1 n PHE . 115 A 115 
A 116 1 n ALA . 116 A 116 
A 117 1 n ILE . 117 A 117 
A 118 1 n PHE . 118 A 118 
A 119 1 n PHE . 119 A 119 
A 120 1 n ASP . 120 A 120 
A 121 1 n ASP . 121 A 121 
A 122 1 n ILE . 122 A 122 
A 123 1 n ASP . 123 A 123 
A 124 1 n THR . 124 A 124 
A 125 1 n VAL . 125 A 125 
A 126 1 n MET . 126 A 126 
A 127 1 n CYS . 127 A 127 
A 128 1 n LEU . 128 A 128 
A 129 1 n GLN . 129 A 129 
A 130 1 n ASP . 130 A 130 
A 131 1 n GLN . 131 A 131 
A 132 1 n GLU . 132 A 132 
A 133 1 n GLU . 133 A 133 
A 134 1 n PHE . 134 A 134 
A 135 1 n GLU . 135 A 135 
A 136 1 n SER . 136 A 136 
A 137 1 n PHE . 137 A 137 
A 138 1 n ALA . 138 A 138 
A 139 1 n ALA . 139 A 139 
A 140 1 n ALA . 140 A 140 
A 141 1 n GLN . 141 A 141 
A 142 1 n VAL . 142 A 142 
A 143 1 n GLU . 143 A 143 
A 144 1 n VAL . 144 A 144 
A 145 1 n THR . 145 A 145 
A 146 1 n ASN . 146 A 146 
A 147 1 n GLU . 147 A 147 
A 148 1 n ILE . 148 A 148 
A 149 1 n TYR . 149 A 149 
A 150 1 n LYS . 150 A 150 
A 151 1 n TYR . 151 A 151 
A 152 1 n LEU . 152 A 152 
A 153 1 n GLY . 153 A 153 
A 154 1 n MET . 154 A 154 
A 155 1 n PRO . 155 A 155 
A 156 1 n ALA . 156 A 156 
A 157 1 n ASN . 157 A 157 
A 158 1 n PHE . 158 A 158 
A 159 1 n LEU . 159 A 159 
A 160 1 n PHE . 160 A 160 
A 161 1 n CYS . 161 A 161 
A 162 1 n PRO . 162 A 162 
A 163 1 n THR . 163 A 163 
A 164 1 n GLU . 164 A 164 
A 165 1 n TYR . 165 A 165 
A 166 1 n CYS . 166 A 166 
A 167 1 n ALA . 167 A 167 
A 168 1 n ALA . 168 A 168 
A 169 1 n ARG . 169 A 169 
A 170 1 n ALA . 170 A 170 
A 171 1 n ASP . 171 A 171 
A 172 1 n PRO . 172 A 172 
A 173 1 n ASN . 173 A 173 
A 174 1 n VAL . 174 A 174 
A 175 1 n LYS . 175 A 175 
A 176 1 n GLU . 176 A 176 
A 177 1 n SER . 177 A 177 
A 178 1 n LYS . 178 A 178 
A 179 1 n TYR . 179 A 179 
A 180 1 n LEU . 180 A 180 
A 181 1 n VAL . 181 A 181 
A 182 1 n THR . 182 A 182 
A 183 1 n VAL . 183 A 183 
A 184 1 n GLY . 184 A 184 
A 185 1 n THR . 185 A 185 
A 186 1 n GLY . 186 A 186 
A 187 1 n LEU . 187 A 187 
A 188 1 n HIS . 188 A 188 
A 189 1 n SER . 189 A 189 
A 190 1 n ASP . 190 A 190 
A 191 1 n ILE . 191 A 191 
A 192 1 n HIS . 192 A 192 
A 193 1 n ILE . 193 A 193 
A 194 1 n MET . 194 A 194 
A 195 1 n TRP . 195 A 195 
A 196 1 n THR . 196 A 196 
A 197 1 n GLY . 197 A 197 
A 198 1 n PRO . 198 A 198 
A 199 1 n LYS . 199 A 199 
A 200 1 n VAL . 200 A 200 
A 201 1 n VAL . 201 A 201 
A 202 1 n SER . 202 A 202 
A 203 1 n ASN . 203 A 203 
A 204 1 n LYS . 204 A 204 
A 205 1 n ILE . 205 A 205 
A 206 1 n SER . 206 A 206 
A 207 1 n VAL . 207 A 207 
A 208 1 n GLU . 208 A 208 
A 209 1 n SER . 209 A 209 
A 210 1 n ILE . 210 A 210 
A 211 1 n LEU . 211 A 211 
A 212 1 n GLU . 212 A 212 
A 213 1 n LEU . 213 A 213 
A 214 1 n GLN . 214 A 214 
A 215 1 n THR . 215 A 215 
A 216 1 n VAL . 216 A 216 
A 217 1 n LEU . 217 A 217 
A 218 1 n ARG . 218 A 218 
A 219 1 n ARG . 219 A 219 
A 220 1 n LYS . 220 A 220 
A 221 1 n PRO . 221 A 221 
A 222 1 n VAL . 222 A 222 
A 223 1 n ILE . 223 A 223 
A 224 1 n TRP . 224 A 224 
A 225 1 n ASP . 225 A 225 
A 226 1 n ASN . 226 A 226 
A 227 1 n ILE . 227 A 227 
A 228 1 n HIS . 228 A 228 
A 229 1 n ALA . 229 A 229 
A 230 1 n ASN . 230 A 230 
A 231 1 n ASP . 231 A 231 
A 232 1 n TYR . 232 A 232 
A 233 1 n GLU . 233 A 233 
A 234 1 n GLN . 234 A 234 
A 235 1 n GLY . 235 A 235 
A 236 1 n ARG . 236 A 236 
A 237 1 n LEU . 237 A 237 
A 238 1 n ASN . 238 A 238 
A 239 1 n LEU . 239 A 239 
A 240 1 n GLY . 240 A 240 
A 241 1 n PRO . 241 A 241 
A 242 1 n TYR . 242 A 242 
A 243 1 n ASP . 243 A 243 
A 244 1 n CYS . 244 A 244 
A 245 1 n ARG . 245 A 245 
A 246 1 n PRO . 246 A 246 
A 247 1 n ALA . 247 A 247 
A 248 1 n GLU . 248 A 248 
A 249 1 n LEU . 249 A 249 
A 250 1 n MET . 250 A 250 
A 251 1 n GLU . 251 A 251 
A 252 1 n SER . 252 A 252 
A 253 1 n LEU . 253 A 253 
A 254 1 n ASN . 254 A 254 
A 255 1 n GLY . 255 A 255 
A 256 1 n ILE . 256 A 256 
A 257 1 n PHE . 257 A 257 
A 258 1 n THR . 258 A 258 
A 259 1 n ASN . 259 A 259 
A 260 1 n PRO . 260 A 260 
A 261 1 n ASN . 261 A 261 
A 262 1 n CYS . 262 A 262 
A 263 1 n GLU . 263 A 263 
A 264 1 n PHE . 264 A 264 
A 265 1 n GLU . 265 A 265 
A 266 1 n LEU . 266 A 266 
A 267 1 n ASN . 267 A 267 
A 268 1 n TYR . 268 A 268 
A 269 1 n VAL . 269 A 269 
A 270 1 n PRO . 270 A 270 
A 271 1 n ILE . 271 A 271 
A 272 1 n ARG . 272 A 272 
A 273 1 n THR . 273 A 273 
A 274 1 n PHE . 274 A 274 
A 275 1 n SER . 275 A 275 
A 276 1 n LEU . 276 A 276 
A 277 1 n TRP . 277 A 277 
A 278 1 n CYS . 278 A 278 
A 279 1 n GLN . 279 A 279 
A 280 1 n SER . 280 A 280 
A 281 1 n LYS . 281 A 281 
A 282 1 n ARG . 282 A 282 
A 283 1 n THR . 283 A 283 
A 284 1 n ARG . 284 A 284 
A 285 1 n PHE . 285 A 285 
A 286 1 n ASN . 286 A 286 
A 287 1 n TYR . 287 A 287 
A 288 1 n ASP . 288 A 288 
A 289 1 n VAL . 289 A 289 
A 290 1 n GLU . 290 A 290 
A 291 1 n LYS . 291 A 291 
A 292 1 n ALA . 292 A 292 
A 293 1 n LEU . 293 A 293 
A 294 1 n GLU . 294 A 294 
A 295 1 n GLN . 295 A 295 
A 296 1 n SER . 296 A 296 
A 297 1 n ILE . 297 A 297 
A 298 1 n ARG . 298 A 298 
A 299 1 n GLU . 299 A 299 
A 300 1 n TRP . 300 A 300 
A 301 1 n THR . 301 A 301 
A 302 1 n GLU . 302 A 302 
A 303 1 n GLU . 303 A 303 
A 304 1 n PHE . 304 A 304 
A 305 1 n CYS . 305 A 305 
A 306 1 n ILE . 306 A 306 
A 307 1 n PRO . 307 A 307 
A 308 1 n ARG . 308 A 308 
A 309 1 n LEU . 309 A 309 
A 310 1 n PRO . 310 A 310 
A 311 1 n ASP . 311 A 311 
A 312 1 n GLY . 312 A 312 
A 313 1 n TYR . 313 A 313 
A 314 1 n LEU . 314 A 314 
A 315 1 n LEU . 315 A 315 
A 316 1 n GLU . 316 A 316 
A 317 1 n ALA . 317 A 317 
A 318 1 n ASP . 318 A 318 
A 319 1 n THR . 319 A 319 
A 320 1 n SER . 320 A 320 
A 321 1 n ASP . 321 A 321 
A 322 1 n THR . 322 A 322 
A 323 1 n ASN . 323 A 323 
A 324 1 n VAL . 324 A 324 
A 325 1 n ASN . 325 A 325 
A 326 1 n GLU . 326 A 326 
A 327 1 n TYR . 327 A 327 
A 328 1 n MET . 328 A 328 
A 329 1 n ASP . 329 A 329 
A 330 1 n ASP . 330 A 330 
A 331 1 n GLU . 331 A 331 
A 332 1 n MET . 332 A 332 
A 333 1 n GLN . 333 A 333 
A 334 1 n SER . 334 A 334 
A 335 1 n ASP . 335 A 335 
A 336 1 n SER . 336 A 336 
A 337 1 n ARG . 337 A 337 
A 338 1 n PRO . 338 A 338 
A 339 1 n ILE . 339 A 339 
A 340 1 n SER . 340 A 340 
A 341 1 n PRO . 341 A 341 
A 342 1 n ALA . 342 A 342 
A 343 1 n ASN . 343 A 343 
A 344 1 n SER . 344 A 344 
A 345 1 n MET . 345 A 345 
A 346 1 n GLU . 346 A 346 
A 347 1 n THR . 347 A 347 
A 348 1 n ASP . 348 A 348 
A 349 1 n LYS . 349 A 349 
A 350 1 n ASP . 350 A 350 
A 351 1 n GLU . 351 A 351 
A 352 1 n LEU . 352 A 352 
A 353 1 n THR . 353 A 353 
A 354 1 n VAL . 354 A 354 
A 355 1 n LYS . 355 A 355 
A 356 1 n ASP . 356 A 356 
A 357 1 n ILE . 357 A 357 
A 358 1 n ARG . 358 A 358 
A 359 1 n LEU . 359 A 359 
A 360 1 n LEU . 360 A 360 
A 361 1 n VAL . 361 A 361 
A 362 1 n GLU . 362 A 362 
A 363 1 n LEU . 363 A 363 
A 364 1 n PHE . 364 A 364 
A 365 1 n TYR . 365 A 365 
A 366 1 n LEU . 366 A 366 
A 367 1 n PRO . 367 A 367 
A 368 1 n GLN . 368 A 368 
A 369 1 n LYS . 369 A 369 
A 370 1 n HIS . 370 A 370 
A 371 1 n GLY . 371 A 371 
A 372 1 n LYS . 372 A 372 
A 373 1 n THR . 373 A 373 
A 374 1 n ALA . 374 A 374 
A 375 1 n ASN . 375 A 375 
A 376 1 n ASP . 376 A 376 
A 377 1 n LEU . 377 A 377 
A 378 1 n LEU . 378 A 378 
A 379 1 n ALA . 379 A 379 
A 380 1 n GLN . 380 A 380 
A 381 1 n ALA . 381 A 381 
A 382 1 n LYS . 382 A 382 
A 383 1 n TRP . 383 A 383 
A 384 1 n LEU . 384 A 384 
A 385 1 n LYS . 385 A 385 
A 386 1 n SER . 386 A 386 
A 387 1 n ASN . 387 A 387 
A 388 1 n PHE . 388 A 388 
A 389 1 n ARG . 389 A 389 
A 390 1 n ILE . 390 A 390 
A 391 1 n ALA . 391 A 391 
A 392 1 n ALA . 392 A 392 
A 393 1 n LEU . 393 A 393 
A 394 1 n SER . 394 A 394 
A 395 1 n ARG . 395 A 395 
A 396 1 n LYS . 396 A 396 
A 397 1 n PRO . 397 A 397 
A 398 1 n ASN . 398 A 398 
A 399 1 n ASP . 399 A 399 
A 400 1 n THR . 400 A 400 
A 401 1 n SER . 401 A 401 
A 402 1 n GLU . 402 A 402 
A 403 1 n GLY . 403 A 403 
A 404 1 n SER . 404 A 404 
A 405 1 n ASN . 405 A 405 
A 406 1 n LEU . 406 A 406 
A 407 1 n ASP . 407 A 407 
A 408 1 n GLU . 408 A 408 
A 409 1 n HIS . 409 A 409 
A 410 1 n ASN . 410 A 410 
A 411 1 n THR . 411 A 411 
A 412 1 n ASP . 412 A 412 
A 413 1 n TYR . 413 A 413 
A 414 1 n ILE . 414 A 414 
A 415 1 n ALA . 415 A 415 
A 416 1 n ALA . 416 A 416 
A 417 1 n LYS . 417 A 417 
A 418 1 n GLU . 418 A 418 
A 419 1 n TRP . 419 A 419 
A 420 1 n ASP . 420 A 420 
A 421 1 n LYS . 421 A 421 
A 422 1 n ARG . 422 A 422 
A 423 1 n PHE . 423 A 423 
A 424 1 n SER . 424 A 424 
A 425 1 n LYS . 425 A 425 
A 426 1 n PHE . 426 A 426 
A 427 1 n ARG . 427 A 427 
A 428 1 n SER . 428 A 428 
A 429 1 n ILE . 429 A 429 
A 430 1 n CYS . 430 A 430 
A 431 1 n GLN . 431 A 431 
A 432 1 n ILE . 432 A 432 
A 433 1 n ILE . 433 A 433 
A 434 1 n HIS . 434 A 434 
A 435 1 n GLN . 435 A 435 
A 436 1 n PHE . 436 A 436 
A 437 1 n GLY . 437 A 437 
A 438 1 n ASP . 438 A 438 
A 439 1 n ARG . 439 A 439 
A 440 1 n LEU . 440 A 440 
A 441 1 n MET . 441 A 441 
A 442 1 n THR . 442 A 442 
A 443 1 n CYS . 443 A 443 
A 444 1 n ARG . 444 A 444 
A 445 1 n ASN . 445 A 445 
A 446 1 n ARG . 446 A 446 
A 447 1 n VAL . 447 A 447 
A 448 1 n LEU . 448 A 448 
A 449 1 n LEU . 449 A 449 
A 450 1 n TYR . 450 A 450 
A 451 1 n GLU . 451 A 451 
A 452 1 n VAL . 452 A 452 
A 453 1 n TYR . 453 A 453 
A 454 1 n ASN . 454 A 454 
A 455 1 n TYR . 455 A 455 
A 456 1 n VAL . 456 A 456 
A 457 1 n ALA . 457 A 457 
A 458 1 n ASP . 458 A 458 
A 459 1 n LEU . 459 A 459 
A 460 1 n CYS . 460 A 460 
A 461 1 n GLY . 461 A 461 
A 462 1 n ILE . 462 A 462 
A 463 1 n LEU . 463 A 463 
A 464 1 n TYR . 464 A 464 
A 465 1 n HIS . 465 A 465 
A 466 1 n LEU . 466 A 466 
A 467 1 n ILE . 467 A 467 
A 468 1 n SER . 468 A 468 
A 469 1 n ARG . 469 A 469 
A 470 1 n ILE . 470 A 470 
A 471 1 n HIS . 471 A 471 
A 472 1 n SER . 472 A 472 
A 473 1 n LEU . 473 A 473 
A 474 1 n ALA . 474 A 474 
A 475 1 n ASN . 475 A 475 
A 476 1 n PRO . 476 A 476 
A 477 1 n GLU . 477 A 477 
A 478 1 n LYS . 478 A 478 
A 479 1 n LEU . 479 A 479 
A 480 1 n GLU . 480 A 480 
A 481 1 n LYS . 481 A 481 
A 482 1 n ARG . 482 A 482 
A 483 1 n SER . 483 A 483 
A 484 1 n ASP . 484 A 484 
A 485 1 n SER . 485 A 485 
A 486 1 n GLU . 486 A 486 
A 487 1 n GLN . 487 A 487 
A 488 1 n SER . 488 A 488 
A 489 1 n SER . 489 A 489 
A 490 1 n PHE . 490 A 490 
A 491 1 n ARG . 491 A 491 
A 492 1 n TYR . 492 A 492 
A 493 1 n GLY . 493 A 493 
A 494 1 n GLY . 494 A 494 
A 495 1 n PHE . 495 A 495 
A 496 1 n VAL . 496 A 496 
A 497 1 n GLY . 497 A 497 
A 498 1 n ASP . 498 A 498 
A 499 1 n ILE . 499 A 499 
A 500 1 n HIS . 500 A 500 
A 501 1 n ARG . 501 A 501 
A 502 1 n LEU . 502 A 502 
A 503 1 n ILE . 503 A 503 
A 504 1 n VAL . 504 A 504 
A 505 1 n SER . 505 A 505 
A 506 1 n THR . 506 A 506 
A 507 1 n ASP . 507 A 507 
A 508 1 n GLU . 508 A 508 
A 509 1 n TYR . 509 A 509 
A 510 1 n GLU . 510 A 510 
A 511 1 n GLU . 511 A 511 
A 512 1 n SER . 512 A 512 
A 513 1 n THR . 513 A 513 
A 514 1 n LEU . 514 A 514 
A 515 1 n LYS . 515 A 515 
A 516 1 n ASN . 516 A 516 
A 517 1 n SER . 517 A 517 
A 518 1 n ASP . 518 A 518 
A 519 1 n ALA . 519 A 519 
A 520 1 n TYR . 520 A 520 
A 521 1 n VAL . 521 A 521 
A 522 1 n ILE . 522 A 522 
A 523 1 n ARG . 523 A 523 
A 524 1 n PRO . 524 A 524 
A 525 1 n PHE . 525 A 525 
A 526 1 n MET . 526 A 526 
A 527 1 n PRO . 527 A 527 
A 528 1 n SER . 528 A 528 
A 529 1 n ASP . 529 A 529 
A 530 1 n GLU . 530 A 530 
A 531 1 n GLU . 531 A 531 
A 532 1 n THR . 532 A 532 
A 533 1 n LEU . 533 A 533 
A 534 1 n TYR . 534 A 534 
A 535 1 n ASP . 535 A 535 
A 536 1 n LEU . 536 A 536 
A 537 1 n CYS . 537 A 537 
A 538 1 n LEU . 538 A 538 
A 539 1 n LYS . 539 A 539 
A 540 1 n SER . 540 A 540 
A 541 1 n CYS . 541 A 541 
A 542 1 n ILE . 542 A 542 
A 543 1 n GLU . 543 A 543 
A 544 1 n ASN . 544 A 544 
A 545 1 n SER . 545 A 545 
A 546 1 n ASN . 546 A 546 
A 547 1 n GLY . 547 A 547 
A 548 1 n ASP . 548 A 548 
A 549 1 n GLU . 549 A 549 
A 550 1 n ILE . 550 A 550 
A 551 1 n TYR . 551 A 551 
A 552 1 n LYS . 552 A 552 
A 553 1 n ARG . 553 A 553 
A 554 1 n GLU . 554 A 554 
A 555 1 n PRO . 555 A 555 
A 556 1 n ARG . 556 A 556 
A 557 1 n ILE . 557 A 557 
A 558 1 n ILE . 558 A 558 
A 559 1 n GLY . 559 A 559 
A 560 1 n ASP . 560 A 560 
A 561 1 n ARG . 561 A 561 
A 562 1 n ASP . 562 A 562 
A 563 1 n LEU . 563 A 563 
A 564 1 n GLY . 564 A 564 
A 565 1 n ALA . 565 A 565 
A 566 1 n TYR . 566 A 566 
A 567 1 n ILE . 567 A 567 
A 568 1 n TYR . 568 A 568 
A 569 1 n LEU . 569 A 569 
A 570 1 n HIS . 570 A 570 
A 571 1 n PRO . 571 A 571 
A 572 1 n GLU . 572 A 572 
A 573 1 n TYR . 573 A 573 
A 574 1 n ILE . 574 A 574 
A 575 1 n TYR . 575 A 575 
A 576 1 n VAL . 576 A 576 
A 577 1 n LEU . 577 A 577 
A 578 1 n GLU . 578 A 578 
A 579 1 n ASP . 579 A 579 
A 580 1 n ASP . 580 A 580 
A 581 1 n ARG . 581 A 581 
A 582 1 n ASP . 582 A 582 
A 583 1 n LYS . 583 A 583 
A 584 1 n ILE . 584 A 584 
A 585 1 n CYS . 585 A 585 
A 586 1 n GLY . 586 A 586 
A 587 1 n TYR . 587 A 587 
A 588 1 n LEU . 588 A 588 
A 589 1 n CYS . 589 A 589 
A 590 1 n GLY . 590 A 590 
A 591 1 n ALA . 591 A 591 
A 592 1 n LEU . 592 A 592 
A 593 1 n ASP . 593 A 593 
A 594 1 n SER . 594 A 594 
A 595 1 n LYS . 595 A 595 
A 596 1 n GLN . 596 A 596 
A 597 1 n PHE . 597 A 597 
A 598 1 n TYR . 598 A 598 
A 599 1 n GLU . 599 A 599 
A 600 1 n ARG . 600 A 600 
A 601 1 n TYR . 601 A 601 
A 602 1 n GLU . 602 A 602 
A 603 1 n SER . 603 A 603 
A 604 1 n GLU . 604 A 604 
A 605 1 n TRP . 605 A 605 
A 606 1 n LEU . 606 A 606 
A 607 1 n THR . 607 A 607 
A 608 1 n GLN . 608 A 608 
A 609 1 n ILE . 609 A 609 
A 610 1 n ARG . 610 A 610 
A 611 1 n ASP . 611 A 611 
A 612 1 n ARG . 612 A 612 
A 613 1 n HIS . 613 A 613 
A 614 1 n PRO . 614 A 614 
A 615 1 n GLN . 615 A 615 
A 616 1 n PRO . 616 A 616 
A 617 1 n GLU . 617 A 617 
A 618 1 n ASN . 618 A 618 
A 619 1 n ASP . 619 A 619 
A 620 1 n ILE . 620 A 620 
A 621 1 n ALA . 621 A 621 
A 622 1 n SER . 622 A 622 
A 623 1 n TRP . 623 A 623 
A 624 1 n THR . 624 A 624 
A 625 1 n PRO . 625 A 625 
A 626 1 n GLU . 626 A 626 
A 627 1 n GLU . 627 A 627 
A 628 1 n ILE . 628 A 628 
A 629 1 n VAL . 629 A 629 
A 630 1 n ALA . 630 A 630 
A 631 1 n ASN . 631 A 631 
A 632 1 n SER . 632 A 632 
A 633 1 n PHE . 633 A 633 
A 634 1 n TYR . 634 A 634 
A 635 1 n ASN . 635 A 635 
A 636 1 n PHE . 636 A 636 
A 637 1 n THR . 637 A 637 
A 638 1 n PRO . 638 A 638 
A 639 1 n PRO . 639 A 639 
A 640 1 n THR . 640 A 640 
A 641 1 n ASP . 641 A 641 
A 642 1 n VAL . 642 A 642 
A 643 1 n SER . 643 A 643 
A 644 1 n VAL . 644 A 644 
A 645 1 n LEU . 645 A 645 
A 646 1 n TYR . 646 A 646 
A 647 1 n LEU . 647 A 647 
A 648 1 n SER . 648 A 648 
A 649 1 n HIS . 649 A 649 
A 650 1 n LEU . 650 A 650 
A 651 1 n GLU . 651 A 651 
A 652 1 n ALA . 652 A 652 
A 653 1 n ARG . 653 A 653 
A 654 1 n PHE . 654 A 654 
A 655 1 n ASP . 655 A 655 
A 656 1 n SER . 656 A 656 
A 657 1 n SER . 657 A 657 
A 658 1 n VAL . 658 A 658 
A 659 1 n PRO . 659 A 659 
A 660 1 n GLU . 660 A 660 
A 661 1 n LYS . 661 A 661 
A 662 1 n VAL . 662 A 662 
A 663 1 n ILE . 663 A 663 
A 664 1 n LYS . 664 A 664 
A 665 1 n ARG . 665 A 665 
A 666 1 n ILE . 666 A 666 
A 667 1 n ILE . 667 A 667 
A 668 1 n ARG . 668 A 668 
A 669 1 n PHE . 669 A 669 
A 670 1 n ILE . 670 A 670 
A 671 1 n LEU . 671 A 671 
A 672 1 n GLU . 672 A 672 
A 673 1 n GLN . 673 A 673 
A 674 1 n LEU . 674 A 674 
A 675 1 n LYS . 675 A 675 
A 676 1 n ALA . 676 A 676 
A 677 1 n LYS . 677 A 677 
A 678 1 n GLY . 678 A 678 
A 679 1 n SER . 679 A 679 
A 680 1 n TYR . 680 A 680 
A 681 1 n GLY . 681 A 681 
A 682 1 n ALA . 682 A 682 
A 683 1 n SER . 683 A 683 
A 684 1 n MET . 684 A 684 
A 685 1 n LEU . 685 A 685 
A 686 1 n ILE . 686 A 686 
A 687 1 n ASP . 687 A 687 
A 688 1 n SER . 688 A 688 
A 689 1 n TRP . 689 A 689 
A 690 1 n ARG . 690 A 690 
A 691 1 n THR . 691 A 691 
A 692 1 n ASN . 692 A 692 
A 693 1 n LEU . 693 A 693 
A 694 1 n ARG . 694 A 694 
A 695 1 n ARG . 695 A 695 
A 696 1 n ILE . 696 A 696 
A 697 1 n PHE . 697 A 697 
A 698 1 n THR . 698 A 698 
A 699 1 n SER . 699 A 699 
A 700 1 n MET . 700 A 700 
A 701 1 n GLY . 701 A 701 
A 702 1 n PHE . 702 A 702 
A 703 1 n VAL . 703 A 703 
A 704 1 n ASP . 704 A 704 
A 705 1 n LEU . 705 A 705 
A 706 1 n GLN . 706 A 706 
A 707 1 n GLU . 707 A 707 
A 708 1 n TYR . 708 A 708 
A 709 1 n SER . 709 A 709 
A 710 1 n TRP . 710 A 710 
A 711 1 n MET . 711 A 711 
A 712 1 n SER . 712 A 712 
A 713 1 n GLU . 713 A 713 
A 714 1 n GLN . 714 A 714 
A 715 1 n LYS . 715 A 715 
A 716 1 n CYS . 716 A 716 
A 717 1 n MET . 717 A 717 
A 718 1 n ILE . 718 A 718 
A 719 1 n ALA . 719 A 719 
A 720 1 n ILE . 720 A 720 
A 721 1 n LYS . 721 A 721 
A 722 1 n LEU . 722 A 722 
A 723 1 n MET . 723 A 723 
B 1   2 n MET . 1   B 1   
B 2   2 n THR . 2   B 2   
B 3   2 n SER . 3   B 3   
B 4   2 n ASP . 4   B 4   
B 5   2 n LYS . 5   B 5   
B 6   2 n PHE . 6   B 6   
B 7   2 n LEU . 7   B 7   
B 8   2 n SER . 8   B 8   
B 9   2 n GLY . 9   B 9   
B 10  2 n VAL . 10  B 10  
B 11  2 n VAL . 11  B 11  
B 12  2 n GLU . 12  B 12  
B 13  2 n GLY . 13  B 13  
B 14  2 n PHE . 14  B 14  
B 15  2 n TYR . 15  B 15  
B 16  2 n GLY . 16  B 16  
B 17  2 n LYS . 17  B 17  
B 18  2 n PRO . 18  B 18  
B 19  2 n TRP . 19  B 19  
B 20  2 n SER . 20  B 20  
B 21  2 n PHE . 21  B 21  
B 22  2 n GLU . 22  B 22  
B 23  2 n GLN . 23  B 23  
B 24  2 n ARG . 24  B 24  
B 25  2 n LYS . 25  B 25  
B 26  2 n THR . 26  B 26  
B 27  2 n LEU . 27  B 27  
B 28  2 n PHE . 28  B 28  
B 29  2 n SER . 29  B 29  
B 30  2 n ASN . 30  B 30  
B 31  2 n MET . 31  B 31  
B 32  2 n ALA . 32  B 32  
B 33  2 n LYS . 33  B 33  
B 34  2 n TRP . 34  B 34  
B 35  2 n GLY . 35  B 35  
B 36  2 n LEU . 36  B 36  
B 37  2 n ASN . 37  B 37  
B 38  2 n THR . 38  B 38  
B 39  2 n TYR . 39  B 39  
B 40  2 n MET . 40  B 40  
B 41  2 n TYR . 41  B 41  
B 42  2 n GLY . 42  B 42  
B 43  2 n PRO . 43  B 43  
B 44  2 n LYS . 44  B 44  
B 45  2 n ASP . 45  B 45  
B 46  2 n ASP . 46  B 46  
B 47  2 n GLU . 47  B 47  
B 48  2 n LYS . 48  B 48  
B 49  2 n HIS . 49  B 49  
B 50  2 n ARG . 50  B 50  
B 51  2 n ALA . 51  B 51  
B 52  2 n ALA . 52  B 52  
B 53  2 n TRP . 53  B 53  
B 54  2 n LYS . 54  B 54  
B 55  2 n GLN . 55  B 55  
B 56  2 n ALA . 56  B 56  
B 57  2 n TYR . 57  B 57  
B 58  2 n SER . 58  B 58  
B 59  2 n LYS . 59  B 59  
B 60  2 n ARG . 60  B 60  
B 61  2 n GLU . 61  B 61  
B 62  2 n GLY . 62  B 62  
B 63  2 n ASP . 63  B 63  
B 64  2 n SER . 64  B 64  
B 65  2 n LEU . 65  B 65  
B 66  2 n ARG . 66  B 66  
B 67  2 n ALA . 67  B 67  
B 68  2 n LEU . 68  B 68  
B 69  2 n ILE . 69  B 69  
B 70  2 n ARG . 70  B 70  
B 71  2 n ALA . 71  B 71  
B 72  2 n ALA . 72  B 72  
B 73  2 n GLU . 73  B 73  
B 74  2 n GLU . 74  B 74  
B 75  2 n SER . 75  B 75  
B 76  2 n GLY . 76  B 76  
B 77  2 n ILE . 77  B 77  
B 78  2 n LEU . 78  B 78  
B 79  2 n PHE . 79  B 79  
B 80  2 n ILE . 80  B 80  
B 81  2 n TYR . 81  B 81  
B 82  2 n ALA . 82  B 82  
B 83  2 n ILE . 83  B 83  
B 84  2 n SER . 84  B 84  
B 85  2 n PRO . 85  B 85  
B 86  2 n GLY . 86  B 86  
B 87  2 n VAL . 87  B 87  
B 88  2 n ASP . 88  B 88  
B 89  2 n ILE . 89  B 89  
B 90  2 n THR . 90  B 90  
B 91  2 n TYR . 91  B 91  
B 92  2 n SER . 92  B 92  
B 93  2 n SER . 93  B 93  
B 94  2 n ASN . 94  B 94  
B 95  2 n ARG . 95  B 95  
B 96  2 n ASP . 96  B 96  
B 97  2 n MET . 97  B 97  
B 98  2 n LYS . 98  B 98  
B 99  2 n PHE . 99  B 99  
B 100 2 n LEU . 100 B 100 
B 101 2 n LYS . 101 B 101 
B 102 2 n ASP . 102 B 102 
B 103 2 n LYS . 103 B 103 
B 104 2 n LEU . 104 B 104 
B 105 2 n ASP . 105 B 105 
B 106 2 n GLN . 106 B 106 
B 107 2 n ILE . 107 B 107 
B 108 2 n ARG . 108 B 108 
B 109 2 n ASN . 109 B 109 
B 110 2 n PHE . 110 B 110 
B 111 2 n GLY . 111 B 111 
B 112 2 n CYS . 112 B 112 
B 113 2 n ASN . 113 B 113 
B 114 2 n SER . 114 B 114 
B 115 2 n PHE . 115 B 115 
B 116 2 n ALA . 116 B 116 
B 117 2 n ILE . 117 B 117 
B 118 2 n PHE . 118 B 118 
B 119 2 n PHE . 119 B 119 
B 120 2 n ASP . 120 B 120 
B 121 2 n ASP . 121 B 121 
B 122 2 n ILE . 122 B 122 
B 123 2 n ASP . 123 B 123 
B 124 2 n THR . 124 B 124 
B 125 2 n VAL . 125 B 125 
B 126 2 n MET . 126 B 126 
B 127 2 n CYS . 127 B 127 
B 128 2 n LEU . 128 B 128 
B 129 2 n GLN . 129 B 129 
B 130 2 n ASP . 130 B 130 
B 131 2 n GLN . 131 B 131 
B 132 2 n GLU . 132 B 132 
B 133 2 n GLU . 133 B 133 
B 134 2 n PHE . 134 B 134 
B 135 2 n GLU . 135 B 135 
B 136 2 n SER . 136 B 136 
B 137 2 n PHE . 137 B 137 
B 138 2 n ALA . 138 B 138 
B 139 2 n ALA . 139 B 139 
B 140 2 n ALA . 140 B 140 
B 141 2 n GLN . 141 B 141 
B 142 2 n VAL . 142 B 142 
B 143 2 n GLU . 143 B 143 
B 144 2 n VAL . 144 B 144 
B 145 2 n THR . 145 B 145 
B 146 2 n ASN . 146 B 146 
B 147 2 n GLU . 147 B 147 
B 148 2 n ILE . 148 B 148 
B 149 2 n TYR . 149 B 149 
B 150 2 n LYS . 150 B 150 
B 151 2 n TYR . 151 B 151 
B 152 2 n LEU . 152 B 152 
B 153 2 n GLY . 153 B 153 
B 154 2 n MET . 154 B 154 
B 155 2 n PRO . 155 B 155 
B 156 2 n ALA . 156 B 156 
B 157 2 n ASN . 157 B 157 
B 158 2 n PHE . 158 B 158 
B 159 2 n LEU . 159 B 159 
B 160 2 n PHE . 160 B 160 
B 161 2 n CYS . 161 B 161 
B 162 2 n PRO . 162 B 162 
B 163 2 n THR . 163 B 163 
B 164 2 n GLU . 164 B 164 
B 165 2 n TYR . 165 B 165 
B 166 2 n CYS . 166 B 166 
B 167 2 n ALA . 167 B 167 
B 168 2 n ALA . 168 B 168 
B 169 2 n ARG . 169 B 169 
B 170 2 n ALA . 170 B 170 
B 171 2 n ASP . 171 B 171 
B 172 2 n PRO . 172 B 172 
B 173 2 n ASN . 173 B 173 
B 174 2 n VAL . 174 B 174 
B 175 2 n LYS . 175 B 175 
B 176 2 n GLU . 176 B 176 
B 177 2 n SER . 177 B 177 
B 178 2 n LYS . 178 B 178 
B 179 2 n TYR . 179 B 179 
B 180 2 n LEU . 180 B 180 
B 181 2 n VAL . 181 B 181 
B 182 2 n THR . 182 B 182 
B 183 2 n VAL . 183 B 183 
B 184 2 n GLY . 184 B 184 
B 185 2 n THR . 185 B 185 
B 186 2 n GLY . 186 B 186 
B 187 2 n LEU . 187 B 187 
B 188 2 n HIS . 188 B 188 
B 189 2 n SER . 189 B 189 
B 190 2 n ASP . 190 B 190 
B 191 2 n ILE . 191 B 191 
B 192 2 n HIS . 192 B 192 
B 193 2 n ILE . 193 B 193 
B 194 2 n MET . 194 B 194 
B 195 2 n TRP . 195 B 195 
B 196 2 n THR . 196 B 196 
B 197 2 n GLY . 197 B 197 
B 198 2 n PRO . 198 B 198 
B 199 2 n LYS . 199 B 199 
B 200 2 n VAL . 200 B 200 
B 201 2 n VAL . 201 B 201 
B 202 2 n SER . 202 B 202 
B 203 2 n ASN . 203 B 203 
B 204 2 n LYS . 204 B 204 
B 205 2 n ILE . 205 B 205 
B 206 2 n SER . 206 B 206 
B 207 2 n VAL . 207 B 207 
B 208 2 n GLU . 208 B 208 
B 209 2 n SER . 209 B 209 
B 210 2 n ILE . 210 B 210 
B 211 2 n LEU . 211 B 211 
B 212 2 n GLU . 212 B 212 
B 213 2 n LEU . 213 B 213 
B 214 2 n GLN . 214 B 214 
B 215 2 n THR . 215 B 215 
B 216 2 n VAL . 216 B 216 
B 217 2 n LEU . 217 B 217 
B 218 2 n ARG . 218 B 218 
B 219 2 n ARG . 219 B 219 
B 220 2 n LYS . 220 B 220 
B 221 2 n PRO . 221 B 221 
B 222 2 n VAL . 222 B 222 
B 223 2 n ILE . 223 B 223 
B 224 2 n TRP . 224 B 224 
B 225 2 n ASP . 225 B 225 
B 226 2 n ASN . 226 B 226 
B 227 2 n ILE . 227 B 227 
B 228 2 n HIS . 228 B 228 
B 229 2 n ALA . 229 B 229 
B 230 2 n ASN . 230 B 230 
B 231 2 n ASP . 231 B 231 
B 232 2 n TYR . 232 B 232 
B 233 2 n GLU . 233 B 233 
B 234 2 n GLN . 234 B 234 
B 235 2 n GLY . 235 B 235 
B 236 2 n ARG . 236 B 236 
B 237 2 n LEU . 237 B 237 
B 238 2 n ASN . 238 B 238 
B 239 2 n LEU . 239 B 239 
B 240 2 n GLY . 240 B 240 
B 241 2 n PRO . 241 B 241 
B 242 2 n TYR . 242 B 242 
B 243 2 n ASP . 243 B 243 
B 244 2 n CYS . 244 B 244 
B 245 2 n ARG . 245 B 245 
B 246 2 n PRO . 246 B 246 
B 247 2 n ALA . 247 B 247 
B 248 2 n GLU . 248 B 248 
B 249 2 n LEU . 249 B 249 
B 250 2 n MET . 250 B 250 
B 251 2 n GLU . 251 B 251 
B 252 2 n SER . 252 B 252 
B 253 2 n LEU . 253 B 253 
B 254 2 n ASN . 254 B 254 
B 255 2 n GLY . 255 B 255 
B 256 2 n ILE . 256 B 256 
B 257 2 n PHE . 257 B 257 
B 258 2 n THR . 258 B 258 
B 259 2 n ASN . 259 B 259 
B 260 2 n PRO . 260 B 260 
B 261 2 n ASN . 261 B 261 
B 262 2 n CYS . 262 B 262 
B 263 2 n GLU . 263 B 263 
B 264 2 n PHE . 264 B 264 
B 265 2 n GLU . 265 B 265 
B 266 2 n LEU . 266 B 266 
B 267 2 n ASN . 267 B 267 
B 268 2 n TYR . 268 B 268 
B 269 2 n VAL . 269 B 269 
B 270 2 n PRO . 270 B 270 
B 271 2 n ILE . 271 B 271 
B 272 2 n ARG . 272 B 272 
B 273 2 n THR . 273 B 273 
B 274 2 n PHE . 274 B 274 
B 275 2 n SER . 275 B 275 
B 276 2 n LEU . 276 B 276 
B 277 2 n TRP . 277 B 277 
B 278 2 n CYS . 278 B 278 
B 279 2 n GLN . 279 B 279 
B 280 2 n SER . 280 B 280 
B 281 2 n LYS . 281 B 281 
B 282 2 n ARG . 282 B 282 
B 283 2 n THR . 283 B 283 
B 284 2 n ARG . 284 B 284 
B 285 2 n PHE . 285 B 285 
B 286 2 n ASN . 286 B 286 
B 287 2 n TYR . 287 B 287 
B 288 2 n ASP . 288 B 288 
B 289 2 n VAL . 289 B 289 
B 290 2 n GLU . 290 B 290 
B 291 2 n LYS . 291 B 291 
B 292 2 n ALA . 292 B 292 
B 293 2 n LEU . 293 B 293 
B 294 2 n GLU . 294 B 294 
B 295 2 n GLN . 295 B 295 
B 296 2 n SER . 296 B 296 
B 297 2 n ILE . 297 B 297 
B 298 2 n ARG . 298 B 298 
B 299 2 n GLU . 299 B 299 
B 300 2 n TRP . 300 B 300 
B 301 2 n THR . 301 B 301 
B 302 2 n GLU . 302 B 302 
B 303 2 n GLU . 303 B 303 
B 304 2 n PHE . 304 B 304 
B 305 2 n CYS . 305 B 305 
B 306 2 n ILE . 306 B 306 
B 307 2 n PRO . 307 B 307 
B 308 2 n ARG . 308 B 308 
B 309 2 n LEU . 309 B 309 
B 310 2 n PRO . 310 B 310 
B 311 2 n ASP . 311 B 311 
B 312 2 n GLY . 312 B 312 
B 313 2 n TYR . 313 B 313 
B 314 2 n LEU . 314 B 314 
B 315 2 n LEU . 315 B 315 
B 316 2 n GLU . 316 B 316 
B 317 2 n ALA . 317 B 317 
B 318 2 n ASP . 318 B 318 
B 319 2 n THR . 319 B 319 
B 320 2 n SER . 320 B 320 
B 321 2 n ASP . 321 B 321 
B 322 2 n THR . 322 B 322 
B 323 2 n ASN . 323 B 323 
B 324 2 n VAL . 324 B 324 
B 325 2 n ASN . 325 B 325 
B 326 2 n GLU . 326 B 326 
B 327 2 n TYR . 327 B 327 
B 328 2 n MET . 328 B 328 
B 329 2 n ASP . 329 B 329 
B 330 2 n ASP . 330 B 330 
B 331 2 n GLU . 331 B 331 
B 332 2 n MET . 332 B 332 
B 333 2 n GLN . 333 B 333 
B 334 2 n SER . 334 B 334 
B 335 2 n ASP . 335 B 335 
B 336 2 n SER . 336 B 336 
B 337 2 n ARG . 337 B 337 
B 338 2 n PRO . 338 B 338 
B 339 2 n ILE . 339 B 339 
B 340 2 n SER . 340 B 340 
B 341 2 n PRO . 341 B 341 
B 342 2 n ALA . 342 B 342 
B 343 2 n ASN . 343 B 343 
B 344 2 n SER . 344 B 344 
B 345 2 n MET . 345 B 345 
B 346 2 n GLU . 346 B 346 
B 347 2 n THR . 347 B 347 
B 348 2 n ASP . 348 B 348 
B 349 2 n LYS . 349 B 349 
B 350 2 n ASP . 350 B 350 
B 351 2 n GLU . 351 B 351 
B 352 2 n LEU . 352 B 352 
B 353 2 n THR . 353 B 353 
B 354 2 n VAL . 354 B 354 
B 355 2 n LYS . 355 B 355 
B 356 2 n ASP . 356 B 356 
B 357 2 n ILE . 357 B 357 
B 358 2 n ARG . 358 B 358 
B 359 2 n LEU . 359 B 359 
B 360 2 n LEU . 360 B 360 
B 361 2 n VAL . 361 B 361 
B 362 2 n GLU . 362 B 362 
B 363 2 n LEU . 363 B 363 
B 364 2 n PHE . 364 B 364 
B 365 2 n TYR . 365 B 365 
B 366 2 n LEU . 366 B 366 
B 367 2 n PRO . 367 B 367 
B 368 2 n GLN . 368 B 368 
B 369 2 n LYS . 369 B 369 
B 370 2 n HIS . 370 B 370 
B 371 2 n GLY . 371 B 371 
B 372 2 n LYS . 372 B 372 
B 373 2 n THR . 373 B 373 
B 374 2 n ALA . 374 B 374 
B 375 2 n ASN . 375 B 375 
B 376 2 n ASP . 376 B 376 
B 377 2 n LEU . 377 B 377 
B 378 2 n LEU . 378 B 378 
B 379 2 n ALA . 379 B 379 
B 380 2 n GLN . 380 B 380 
B 381 2 n ALA . 381 B 381 
B 382 2 n LYS . 382 B 382 
B 383 2 n TRP . 383 B 383 
B 384 2 n LEU . 384 B 384 
B 385 2 n LYS . 385 B 385 
B 386 2 n SER . 386 B 386 
B 387 2 n ASN . 387 B 387 
B 388 2 n PHE . 388 B 388 
B 389 2 n ARG . 389 B 389 
B 390 2 n ILE . 390 B 390 
B 391 2 n ALA . 391 B 391 
B 392 2 n ALA . 392 B 392 
B 393 2 n LEU . 393 B 393 
B 394 2 n SER . 394 B 394 
B 395 2 n ARG . 395 B 395 
B 396 2 n LYS . 396 B 396 
B 397 2 n PRO . 397 B 397 
B 398 2 n ASN . 398 B 398 
B 399 2 n ASP . 399 B 399 
B 400 2 n THR . 400 B 400 
B 401 2 n SER . 401 B 401 
B 402 2 n GLU . 402 B 402 
B 403 2 n GLY . 403 B 403 
B 404 2 n SER . 404 B 404 
B 405 2 n ASN . 405 B 405 
B 406 2 n LEU . 406 B 406 
B 407 2 n ASP . 407 B 407 
B 408 2 n GLU . 408 B 408 
B 409 2 n HIS . 409 B 409 
B 410 2 n ASN . 410 B 410 
B 411 2 n THR . 411 B 411 
B 412 2 n ASP . 412 B 412 
B 413 2 n TYR . 413 B 413 
B 414 2 n ILE . 414 B 414 
B 415 2 n ALA . 415 B 415 
B 416 2 n ALA . 416 B 416 
B 417 2 n LYS . 417 B 417 
B 418 2 n GLU . 418 B 418 
B 419 2 n TRP . 419 B 419 
B 420 2 n ASP . 420 B 420 
B 421 2 n LYS . 421 B 421 
B 422 2 n ARG . 422 B 422 
B 423 2 n PHE . 423 B 423 
B 424 2 n SER . 424 B 424 
B 425 2 n LYS . 425 B 425 
B 426 2 n PHE . 426 B 426 
B 427 2 n ARG . 427 B 427 
B 428 2 n SER . 428 B 428 
B 429 2 n ILE . 429 B 429 
B 430 2 n CYS . 430 B 430 
B 431 2 n GLN . 431 B 431 
B 432 2 n ILE . 432 B 432 
B 433 2 n ILE . 433 B 433 
B 434 2 n HIS . 434 B 434 
B 435 2 n GLN . 435 B 435 
B 436 2 n PHE . 436 B 436 
B 437 2 n GLY . 437 B 437 
B 438 2 n ASP . 438 B 438 
B 439 2 n ARG . 439 B 439 
B 440 2 n LEU . 440 B 440 
B 441 2 n MET . 441 B 441 
B 442 2 n THR . 442 B 442 
B 443 2 n CYS . 443 B 443 
B 444 2 n ARG . 444 B 444 
B 445 2 n ASN . 445 B 445 
B 446 2 n ARG . 446 B 446 
B 447 2 n VAL . 447 B 447 
B 448 2 n LEU . 448 B 448 
B 449 2 n LEU . 449 B 449 
B 450 2 n TYR . 450 B 450 
B 451 2 n GLU . 451 B 451 
B 452 2 n VAL . 452 B 452 
B 453 2 n TYR . 453 B 453 
B 454 2 n ASN . 454 B 454 
B 455 2 n TYR . 455 B 455 
B 456 2 n VAL . 456 B 456 
B 457 2 n ALA . 457 B 457 
B 458 2 n ASP . 458 B 458 
B 459 2 n LEU . 459 B 459 
B 460 2 n CYS . 460 B 460 
B 461 2 n GLY . 461 B 461 
B 462 2 n ILE . 462 B 462 
B 463 2 n LEU . 463 B 463 
B 464 2 n TYR . 464 B 464 
B 465 2 n HIS . 465 B 465 
B 466 2 n LEU . 466 B 466 
B 467 2 n ILE . 467 B 467 
B 468 2 n SER . 468 B 468 
B 469 2 n ARG . 469 B 469 
B 470 2 n ILE . 470 B 470 
B 471 2 n HIS . 471 B 471 
B 472 2 n SER . 472 B 472 
B 473 2 n LEU . 473 B 473 
B 474 2 n ALA . 474 B 474 
B 475 2 n ASN . 475 B 475 
B 476 2 n PRO . 476 B 476 
B 477 2 n GLU . 477 B 477 
B 478 2 n LYS . 478 B 478 
B 479 2 n LEU . 479 B 479 
B 480 2 n GLU . 480 B 480 
B 481 2 n LYS . 481 B 481 
B 482 2 n ARG . 482 B 482 
B 483 2 n SER . 483 B 483 
B 484 2 n ASP . 484 B 484 
B 485 2 n SER . 485 B 485 
B 486 2 n GLU . 486 B 486 
B 487 2 n GLN . 487 B 487 
B 488 2 n SER . 488 B 488 
B 489 2 n SER . 489 B 489 
B 490 2 n PHE . 490 B 490 
B 491 2 n ARG . 491 B 491 
B 492 2 n TYR . 492 B 492 
B 493 2 n GLY . 493 B 493 
B 494 2 n GLY . 494 B 494 
B 495 2 n PHE . 495 B 495 
B 496 2 n VAL . 496 B 496 
B 497 2 n GLY . 497 B 497 
B 498 2 n ASP . 498 B 498 
B 499 2 n ILE . 499 B 499 
B 500 2 n HIS . 500 B 500 
B 501 2 n ARG . 501 B 501 
B 502 2 n LEU . 502 B 502 
B 503 2 n ILE . 503 B 503 
B 504 2 n VAL . 504 B 504 
B 505 2 n SER . 505 B 505 
B 506 2 n THR . 506 B 506 
B 507 2 n ASP . 507 B 507 
B 508 2 n GLU . 508 B 508 
B 509 2 n TYR . 509 B 509 
B 510 2 n GLU . 510 B 510 
B 511 2 n GLU . 511 B 511 
B 512 2 n SER . 512 B 512 
B 513 2 n THR . 513 B 513 
B 514 2 n LEU . 514 B 514 
B 515 2 n LYS . 515 B 515 
B 516 2 n ASN . 516 B 516 
B 517 2 n SER . 517 B 517 
B 518 2 n ASP . 518 B 518 
B 519 2 n ALA . 519 B 519 
B 520 2 n TYR . 520 B 520 
B 521 2 n VAL . 521 B 521 
B 522 2 n ILE . 522 B 522 
B 523 2 n ARG . 523 B 523 
B 524 2 n PRO . 524 B 524 
B 525 2 n PHE . 525 B 525 
B 526 2 n MET . 526 B 526 
B 527 2 n PRO . 527 B 527 
B 528 2 n SER . 528 B 528 
B 529 2 n ASP . 529 B 529 
B 530 2 n GLU . 530 B 530 
B 531 2 n GLU . 531 B 531 
B 532 2 n THR . 532 B 532 
B 533 2 n LEU . 533 B 533 
B 534 2 n TYR . 534 B 534 
B 535 2 n ASP . 535 B 535 
B 536 2 n LEU . 536 B 536 
B 537 2 n CYS . 537 B 537 
B 538 2 n LEU . 538 B 538 
B 539 2 n LYS . 539 B 539 
B 540 2 n SER . 540 B 540 
B 541 2 n CYS . 541 B 541 
B 542 2 n ILE . 542 B 542 
B 543 2 n GLU . 543 B 543 
B 544 2 n ASN . 544 B 544 
B 545 2 n SER . 545 B 545 
B 546 2 n ASN . 546 B 546 
B 547 2 n GLY . 547 B 547 
B 548 2 n ASP . 548 B 548 
B 549 2 n GLU . 549 B 549 
B 550 2 n ILE . 550 B 550 
B 551 2 n TYR . 551 B 551 
B 552 2 n LYS . 552 B 552 
B 553 2 n ARG . 553 B 553 
B 554 2 n GLU . 554 B 554 
B 555 2 n PRO . 555 B 555 
B 556 2 n ARG . 556 B 556 
B 557 2 n ILE . 557 B 557 
B 558 2 n ILE . 558 B 558 
B 559 2 n GLY . 559 B 559 
B 560 2 n ASP . 560 B 560 
B 561 2 n ARG . 561 B 561 
B 562 2 n ASP . 562 B 562 
B 563 2 n LEU . 563 B 563 
B 564 2 n GLY . 564 B 564 
B 565 2 n ALA . 565 B 565 
B 566 2 n TYR . 566 B 566 
B 567 2 n ILE . 567 B 567 
B 568 2 n TYR . 568 B 568 
B 569 2 n LEU . 569 B 569 
B 570 2 n HIS . 570 B 570 
B 571 2 n PRO . 571 B 571 
B 572 2 n GLU . 572 B 572 
B 573 2 n TYR . 573 B 573 
B 574 2 n ILE . 574 B 574 
B 575 2 n TYR . 575 B 575 
B 576 2 n VAL . 576 B 576 
B 577 2 n LEU . 577 B 577 
B 578 2 n GLU . 578 B 578 
B 579 2 n ASP . 579 B 579 
B 580 2 n ASP . 580 B 580 
B 581 2 n ARG . 581 B 581 
B 582 2 n ASP . 582 B 582 
B 583 2 n LYS . 583 B 583 
B 584 2 n ILE . 584 B 584 
B 585 2 n CYS . 585 B 585 
B 586 2 n GLY . 586 B 586 
B 587 2 n TYR . 587 B 587 
B 588 2 n LEU . 588 B 588 
B 589 2 n CYS . 589 B 589 
B 590 2 n GLY . 590 B 590 
B 591 2 n ALA . 591 B 591 
B 592 2 n LEU . 592 B 592 
B 593 2 n ASP . 593 B 593 
B 594 2 n SER . 594 B 594 
B 595 2 n LYS . 595 B 595 
B 596 2 n GLN . 596 B 596 
B 597 2 n PHE . 597 B 597 
B 598 2 n TYR . 598 B 598 
B 599 2 n GLU . 599 B 599 
B 600 2 n ARG . 600 B 600 
B 601 2 n TYR . 601 B 601 
B 602 2 n GLU . 602 B 602 
B 603 2 n SER . 603 B 603 
B 604 2 n GLU . 604 B 604 
B 605 2 n TRP . 605 B 605 
B 606 2 n LEU . 606 B 606 
B 607 2 n THR . 607 B 607 
B 608 2 n GLN . 608 B 608 
B 609 2 n ILE . 609 B 609 
B 610 2 n ARG . 610 B 610 
B 611 2 n ASP . 611 B 611 
B 612 2 n ARG . 612 B 612 
B 613 2 n HIS . 613 B 613 
B 614 2 n PRO . 614 B 614 
B 615 2 n GLN . 615 B 615 
B 616 2 n PRO . 616 B 616 
B 617 2 n GLU . 617 B 617 
B 618 2 n ASN . 618 B 618 
B 619 2 n ASP . 619 B 619 
B 620 2 n ILE . 620 B 620 
B 621 2 n ALA . 621 B 621 
B 622 2 n SER . 622 B 622 
B 623 2 n TRP . 623 B 623 
B 624 2 n THR . 624 B 624 
B 625 2 n PRO . 625 B 625 
B 626 2 n GLU . 626 B 626 
B 627 2 n GLU . 627 B 627 
B 628 2 n ILE . 628 B 628 
B 629 2 n VAL . 629 B 629 
B 630 2 n ALA . 630 B 630 
B 631 2 n ASN . 631 B 631 
B 632 2 n SER . 632 B 632 
B 633 2 n PHE . 633 B 633 
B 634 2 n TYR . 634 B 634 
B 635 2 n ASN . 635 B 635 
B 636 2 n PHE . 636 B 636 
B 637 2 n THR . 637 B 637 
B 638 2 n PRO . 638 B 638 
B 639 2 n PRO . 639 B 639 
B 640 2 n THR . 640 B 640 
B 641 2 n ASP . 641 B 641 
B 642 2 n VAL . 642 B 642 
B 643 2 n SER . 643 B 643 
B 644 2 n VAL . 644 B 644 
B 645 2 n LEU . 645 B 645 
B 646 2 n TYR . 646 B 646 
B 647 2 n LEU . 647 B 647 
B 648 2 n SER . 648 B 648 
B 649 2 n HIS . 649 B 649 
B 650 2 n LEU . 650 B 650 
B 651 2 n GLU . 651 B 651 
B 652 2 n ALA . 652 B 652 
B 653 2 n ARG . 653 B 653 
B 654 2 n PHE . 654 B 654 
B 655 2 n ASP . 655 B 655 
B 656 2 n SER . 656 B 656 
B 657 2 n SER . 657 B 657 
B 658 2 n VAL . 658 B 658 
B 659 2 n PRO . 659 B 659 
B 660 2 n GLU . 660 B 660 
B 661 2 n LYS . 661 B 661 
B 662 2 n VAL . 662 B 662 
B 663 2 n ILE . 663 B 663 
B 664 2 n LYS . 664 B 664 
B 665 2 n ARG . 665 B 665 
B 666 2 n ILE . 666 B 666 
B 667 2 n ILE . 667 B 667 
B 668 2 n ARG . 668 B 668 
B 669 2 n PHE . 669 B 669 
B 670 2 n ILE . 670 B 670 
B 671 2 n LEU . 671 B 671 
B 672 2 n GLU . 672 B 672 
B 673 2 n GLN . 673 B 673 
B 674 2 n LEU . 674 B 674 
B 675 2 n LYS . 675 B 675 
B 676 2 n ALA . 676 B 676 
B 677 2 n LYS . 677 B 677 
B 678 2 n GLY . 678 B 678 
B 679 2 n SER . 679 B 679 
B 680 2 n TYR . 680 B 680 
B 681 2 n GLY . 681 B 681 
B 682 2 n ALA . 682 B 682 
B 683 2 n SER . 683 B 683 
B 684 2 n MET . 684 B 684 
B 685 2 n LEU . 685 B 685 
B 686 2 n ILE . 686 B 686 
B 687 2 n ASP . 687 B 687 
B 688 2 n SER . 688 B 688 
B 689 2 n TRP . 689 B 689 
B 690 2 n ARG . 690 B 690 
B 691 2 n THR . 691 B 691 
B 692 2 n ASN . 692 B 692 
B 693 2 n LEU . 693 B 693 
B 694 2 n ARG . 694 B 694 
B 695 2 n ARG . 695 B 695 
B 696 2 n ILE . 696 B 696 
B 697 2 n PHE . 697 B 697 
B 698 2 n THR . 698 B 698 
B 699 2 n SER . 699 B 699 
B 700 2 n MET . 700 B 700 
B 701 2 n GLY . 701 B 701 
B 702 2 n PHE . 702 B 702 
B 703 2 n VAL . 703 B 703 
B 704 2 n ASP . 704 B 704 
B 705 2 n LEU . 705 B 705 
B 706 2 n GLN . 706 B 706 
B 707 2 n GLU . 707 B 707 
B 708 2 n TYR . 708 B 708 
B 709 2 n SER . 709 B 709 
B 710 2 n TRP . 710 B 710 
B 711 2 n MET . 711 B 711 
B 712 2 n SER . 712 B 712 
B 713 2 n GLU . 713 B 713 
B 714 2 n GLN . 714 B 714 
B 715 2 n LYS . 715 B 715 
B 716 2 n CYS . 716 B 716 
B 717 2 n MET . 717 B 717 
B 718 2 n ILE . 718 B 718 
B 719 2 n ALA . 719 B 719 
B 720 2 n ILE . 720 B 720 
B 721 2 n LYS . 721 B 721 
B 722 2 n LEU . 722 B 722 
B 723 2 n MET . 723 B 723 
#
_software.classification other
_software.date           ?
_software.description    "Structure prediction"
_software.name           AlphaFold
_software.pdbx_ordinal   1
_software.type           package
_software.version        "AlphaFold-beta-20231127 (fb0b9d13-0bdd-4522-ba5f-0ee1f426d085 @ 2025-02-04 07:39:25)"
#
loop_
_struct_asym.entity_id
_struct_asym.id
1 A 
2 B 
#
loop_
_atom_site.group_PDB
_atom_site.id
_atom_site.type_symbol
_atom_site.label_atom_id
_atom_site.label_alt_id
_atom_site.label_comp_id
_atom_site.label_asym_id
_atom_site.label_entity_id
_atom_site.label_seq_id
_atom_site.pdbx_PDB_ins_code
_atom_site.Cartn_x
_atom_site.Cartn_y
_atom_site.Cartn_z
_atom_site.occupancy
_atom_site.B_iso_or_equiv
_atom_site.auth_seq_id
_atom_site.auth_asym_id
_atom_site.pdbx_PDB_model_num
ATOM 1     N N   . MET A 1 1   ? -2.048  -55.934 -9.791  1.00 25.97 1   A 1 
ATOM 2     C CA  . MET A 1 1   ? -0.909  -55.158 -10.295 1.00 27.07 1   A 1 
ATOM 3     C C   . MET A 1 1   ? -1.461  -53.798 -10.690 1.00 28.38 1   A 1 
ATOM 4     O O   . MET A 1 1   ? -1.906  -53.648 -11.813 1.00 26.64 1   A 1 
ATOM 5     C CB  . MET A 1 1   ? -0.246  -55.838 -11.508 1.00 24.58 1   A 1 
ATOM 6     C CG  . MET A 1 1   ? 0.589   -57.060 -11.137 1.00 21.84 1   A 1 
ATOM 7     S SD  . MET A 1 1   ? 1.236   -57.928 -12.603 1.00 19.81 1   A 1 
ATOM 8     C CE  . MET A 1 1   ? 2.308   -59.162 -11.813 1.00 16.51 1   A 1 
ATOM 9     N N   . THR A 1 2   ? -1.551  -52.876 -9.752  1.00 36.29 2   A 1 
ATOM 10    C CA  . THR A 1 2   ? -1.874  -51.484 -10.053 1.00 36.51 2   A 1 
ATOM 11    C C   . THR A 1 2   ? -0.785  -50.991 -11.000 1.00 37.70 2   A 1 
ATOM 12    O O   . THR A 1 2   ? 0.396   -51.148 -10.712 1.00 35.94 2   A 1 
ATOM 13    C CB  . THR A 1 2   ? -1.936  -50.638 -8.768  1.00 33.41 2   A 1 
ATOM 14    O OG1 . THR A 1 2   ? -1.061  -51.169 -7.785  1.00 30.99 2   A 1 
ATOM 15    C CG2 . THR A 1 2   ? -3.342  -50.698 -8.167  1.00 30.26 2   A 1 
ATOM 16    N N   . SER A 1 3   ? -1.164  -50.566 -12.194 1.00 43.42 3   A 1 
ATOM 17    C CA  . SER A 1 3   ? -0.176  -50.208 -13.211 1.00 44.04 3   A 1 
ATOM 18    C C   . SER A 1 3   ? 0.660   -49.053 -12.665 1.00 46.57 3   A 1 
ATOM 19    O O   . SER A 1 3   ? 0.083   -48.040 -12.281 1.00 43.75 3   A 1 
ATOM 20    C CB  . SER A 1 3   ? -0.865  -49.810 -14.520 1.00 39.92 3   A 1 
ATOM 21    O OG  . SER A 1 3   ? -1.750  -48.722 -14.332 1.00 36.65 3   A 1 
ATOM 22    N N   . ASP A 1 4   ? 2.001   -49.169 -12.703 1.00 54.07 4   A 1 
ATOM 23    C CA  . ASP A 1 4   ? 2.985   -48.137 -12.318 1.00 55.93 4   A 1 
ATOM 24    C C   . ASP A 1 4   ? 2.922   -46.893 -13.229 1.00 61.73 4   A 1 
ATOM 25    O O   . ASP A 1 4   ? 3.928   -46.386 -13.750 1.00 56.29 4   A 1 
ATOM 26    C CB  . ASP A 1 4   ? 4.401   -48.747 -12.328 1.00 46.60 4   A 1 
ATOM 27    C CG  . ASP A 1 4   ? 4.748   -49.612 -11.106 1.00 40.54 4   A 1 
ATOM 28    O OD1 . ASP A 1 4   ? 4.310   -49.253 -10.002 1.00 36.44 4   A 1 
ATOM 29    O OD2 . ASP A 1 4   ? 5.485   -50.594 -11.307 1.00 33.73 4   A 1 
ATOM 30    N N   . LYS A 1 5   ? 1.734   -46.423 -13.514 1.00 77.91 5   A 1 
ATOM 31    C CA  . LYS A 1 5   ? 1.486   -45.308 -14.406 1.00 83.74 5   A 1 
ATOM 32    C C   . LYS A 1 5   ? 1.660   -44.028 -13.612 1.00 89.51 5   A 1 
ATOM 33    O O   . LYS A 1 5   ? 0.825   -43.676 -12.789 1.00 85.47 5   A 1 
ATOM 34    C CB  . LYS A 1 5   ? 0.103   -45.464 -15.063 1.00 71.62 5   A 1 
ATOM 35    C CG  . LYS A 1 5   ? -0.015  -44.574 -16.308 1.00 56.79 5   A 1 
ATOM 36    C CD  . LYS A 1 5   ? -1.391  -44.748 -16.965 1.00 49.22 5   A 1 
ATOM 37    C CE  . LYS A 1 5   ? -1.484  -43.885 -18.229 1.00 41.22 5   A 1 
ATOM 38    N NZ  . LYS A 1 5   ? -2.849  -43.889 -18.817 1.00 34.85 5   A 1 
ATOM 39    N N   . PHE A 1 6   ? 2.745   -43.341 -13.924 1.00 91.63 6   A 1 
ATOM 40    C CA  . PHE A 1 6   ? 3.004   -42.017 -13.381 1.00 93.57 6   A 1 
ATOM 41    C C   . PHE A 1 6   ? 1.904   -41.038 -13.816 1.00 94.60 6   A 1 
ATOM 42    O O   . PHE A 1 6   ? 1.724   -40.793 -15.014 1.00 93.34 6   A 1 
ATOM 43    C CB  . PHE A 1 6   ? 4.398   -41.574 -13.850 1.00 92.69 6   A 1 
ATOM 44    C CG  . PHE A 1 6   ? 4.856   -40.288 -13.228 1.00 93.74 6   A 1 
ATOM 45    C CD1 . PHE A 1 6   ? 4.702   -39.059 -13.902 1.00 91.22 6   A 1 
ATOM 46    C CD2 . PHE A 1 6   ? 5.447   -40.299 -11.954 1.00 90.88 6   A 1 
ATOM 47    C CE1 . PHE A 1 6   ? 5.141   -37.865 -13.309 1.00 90.48 6   A 1 
ATOM 48    C CE2 . PHE A 1 6   ? 5.890   -39.102 -11.352 1.00 90.25 6   A 1 
ATOM 49    C CZ  . PHE A 1 6   ? 5.733   -37.894 -12.037 1.00 92.82 6   A 1 
ATOM 50    N N   . LEU A 1 7   ? 1.178   -40.493 -12.846 1.00 95.64 7   A 1 
ATOM 51    C CA  . LEU A 1 7   ? 0.135   -39.499 -13.072 1.00 96.46 7   A 1 
ATOM 52    C C   . LEU A 1 7   ? 0.789   -38.129 -13.287 1.00 96.77 7   A 1 
ATOM 53    O O   . LEU A 1 7   ? 1.582   -37.688 -12.459 1.00 95.76 7   A 1 
ATOM 54    C CB  . LEU A 1 7   ? -0.835  -39.472 -11.877 1.00 96.20 7   A 1 
ATOM 55    C CG  . LEU A 1 7   ? -1.550  -40.809 -11.572 1.00 95.55 7   A 1 
ATOM 56    C CD1 . LEU A 1 7   ? -2.431  -40.652 -10.329 1.00 92.46 7   A 1 
ATOM 57    C CD2 . LEU A 1 7   ? -2.431  -41.275 -12.727 1.00 92.17 7   A 1 
ATOM 58    N N   . SER A 1 8   ? 0.461   -37.460 -14.389 1.00 96.70 8   A 1 
ATOM 59    C CA  . SER A 1 8   ? 0.988   -36.119 -14.665 1.00 96.85 8   A 1 
ATOM 60    C C   . SER A 1 8   ? -0.082  -35.254 -15.316 1.00 97.20 8   A 1 
ATOM 61    O O   . SER A 1 8   ? -0.674  -35.667 -16.318 1.00 95.82 8   A 1 
ATOM 62    C CB  . SER A 1 8   ? 2.238   -36.185 -15.541 1.00 95.27 8   A 1 
ATOM 63    O OG  . SER A 1 8   ? 1.978   -36.802 -16.790 1.00 90.96 8   A 1 
ATOM 64    N N   . GLY A 1 9   ? -0.323  -34.069 -14.768 1.00 97.00 9   A 1 
ATOM 65    C CA  . GLY A 1 9   ? -1.330  -33.180 -15.313 1.00 97.45 9   A 1 
ATOM 66    C C   . GLY A 1 9   ? -1.668  -31.981 -14.438 1.00 98.19 9   A 1 
ATOM 67    O O   . GLY A 1 9   ? -0.811  -31.444 -13.744 1.00 97.26 9   A 1 
ATOM 68    N N   . VAL A 1 10  ? -2.920  -31.580 -14.517 1.00 97.81 10  A 1 
ATOM 69    C CA  . VAL A 1 10  ? -3.406  -30.364 -13.866 1.00 98.00 10  A 1 
ATOM 70    C C   . VAL A 1 10  ? -4.457  -30.729 -12.817 1.00 98.05 10  A 1 
ATOM 71    O O   . VAL A 1 10  ? -5.345  -31.534 -13.087 1.00 97.57 10  A 1 
ATOM 72    C CB  . VAL A 1 10  ? -3.953  -29.367 -14.901 1.00 97.78 10  A 1 
ATOM 73    C CG1 . VAL A 1 10  ? -4.494  -28.083 -14.260 1.00 95.07 10  A 1 
ATOM 74    C CG2 . VAL A 1 10  ? -2.855  -28.959 -15.899 1.00 94.06 10  A 1 
ATOM 75    N N   . VAL A 1 11  ? -4.359  -30.112 -11.645 1.00 97.70 11  A 1 
ATOM 76    C CA  . VAL A 1 11  ? -5.449  -30.071 -10.674 1.00 97.68 11  A 1 
ATOM 77    C C   . VAL A 1 11  ? -6.075  -28.680 -10.698 1.00 97.55 11  A 1 
ATOM 78    O O   . VAL A 1 11  ? -5.394  -27.685 -10.446 1.00 96.87 11  A 1 
ATOM 79    C CB  . VAL A 1 11  ? -4.999  -30.528 -9.270  1.00 97.00 11  A 1 
ATOM 80    C CG1 . VAL A 1 11  ? -3.868  -29.697 -8.655  1.00 93.71 11  A 1 
ATOM 81    C CG2 . VAL A 1 11  ? -6.180  -30.551 -8.291  1.00 91.36 11  A 1 
ATOM 82    N N   . GLU A 1 12  ? -7.359  -28.624 -11.019 1.00 97.27 12  A 1 
ATOM 83    C CA  . GLU A 1 12  ? -8.148  -27.412 -10.812 1.00 96.73 12  A 1 
ATOM 84    C C   . GLU A 1 12  ? -8.570  -27.390 -9.338  1.00 96.36 12  A 1 
ATOM 85    O O   . GLU A 1 12  ? -9.620  -27.920 -8.971  1.00 94.76 12  A 1 
ATOM 86    C CB  . GLU A 1 12  ? -9.333  -27.394 -11.794 1.00 96.52 12  A 1 
ATOM 87    C CG  . GLU A 1 12  ? -10.138 -26.081 -11.734 1.00 95.37 12  A 1 
ATOM 88    C CD  . GLU A 1 12  ? -11.378 -26.098 -12.640 1.00 96.37 12  A 1 
ATOM 89    O OE1 . GLU A 1 12  ? -12.293 -25.285 -12.438 1.00 90.31 12  A 1 
ATOM 90    O OE2 . GLU A 1 12  ? -11.477 -26.949 -13.557 1.00 91.97 12  A 1 
ATOM 91    N N   . GLY A 1 13  ? -7.695  -26.859 -8.479  1.00 95.43 13  A 1 
ATOM 92    C CA  . GLY A 1 13  ? -7.834  -26.951 -7.032  1.00 94.66 13  A 1 
ATOM 93    C C   . GLY A 1 13  ? -7.739  -25.623 -6.282  1.00 94.81 13  A 1 
ATOM 94    O O   . GLY A 1 13  ? -7.587  -25.625 -5.059  1.00 91.39 13  A 1 
ATOM 95    N N   . PHE A 1 14  ? -7.809  -24.506 -7.011  1.00 93.19 14  A 1 
ATOM 96    C CA  . PHE A 1 14  ? -7.691  -23.156 -6.475  1.00 93.67 14  A 1 
ATOM 97    C C   . PHE A 1 14  ? -9.020  -22.617 -5.905  1.00 93.63 14  A 1 
ATOM 98    O O   . PHE A 1 14  ? -10.103 -23.147 -6.176  1.00 91.77 14  A 1 
ATOM 99    C CB  . PHE A 1 14  ? -7.099  -22.239 -7.550  1.00 92.53 14  A 1 
ATOM 100   C CG  . PHE A 1 14  ? -7.824  -22.248 -8.881  1.00 94.21 14  A 1 
ATOM 101   C CD1 . PHE A 1 14  ? -7.265  -22.928 -9.981  1.00 84.17 14  A 1 
ATOM 102   C CD2 . PHE A 1 14  ? -9.042  -21.570 -9.052  1.00 83.89 14  A 1 
ATOM 103   C CE1 . PHE A 1 14  ? -7.911  -22.925 -11.223 1.00 81.53 14  A 1 
ATOM 104   C CE2 . PHE A 1 14  ? -9.701  -21.566 -10.290 1.00 81.54 14  A 1 
ATOM 105   C CZ  . PHE A 1 14  ? -9.132  -22.242 -11.377 1.00 90.64 14  A 1 
ATOM 106   N N   . TYR A 1 15  ? -8.916  -21.559 -5.117  1.00 92.27 15  A 1 
ATOM 107   C CA  . TYR A 1 15  ? -10.043 -20.785 -4.629  1.00 91.77 15  A 1 
ATOM 108   C C   . TYR A 1 15  ? -10.438 -19.715 -5.657  1.00 92.14 15  A 1 
ATOM 109   O O   . TYR A 1 15  ? -9.576  -19.132 -6.316  1.00 90.62 15  A 1 
ATOM 110   C CB  . TYR A 1 15  ? -9.691  -20.146 -3.285  1.00 90.60 15  A 1 
ATOM 111   C CG  . TYR A 1 15  ? -9.460  -21.129 -2.155  1.00 89.30 15  A 1 
ATOM 112   C CD1 . TYR A 1 15  ? -10.538 -21.528 -1.333  1.00 82.02 15  A 1 
ATOM 113   C CD2 . TYR A 1 15  ? -8.172  -21.640 -1.889  1.00 81.32 15  A 1 
ATOM 114   C CE1 . TYR A 1 15  ? -10.334 -22.422 -0.268  1.00 79.70 15  A 1 
ATOM 115   C CE2 . TYR A 1 15  ? -7.961  -22.538 -0.828  1.00 79.21 15  A 1 
ATOM 116   C CZ  . TYR A 1 15  ? -9.046  -22.925 -0.015  1.00 85.15 15  A 1 
ATOM 117   O OH  . TYR A 1 15  ? -8.842  -23.794 1.027   1.00 82.20 15  A 1 
ATOM 118   N N   . GLY A 1 16  ? -11.725 -19.434 -5.777  1.00 90.29 16  A 1 
ATOM 119   C CA  . GLY A 1 16  ? -12.250 -18.440 -6.704  1.00 91.19 16  A 1 
ATOM 120   C C   . GLY A 1 16  ? -13.080 -19.045 -7.823  1.00 92.59 16  A 1 
ATOM 121   O O   . GLY A 1 16  ? -13.591 -20.164 -7.723  1.00 91.00 16  A 1 
ATOM 122   N N   . LYS A 1 17  ? -13.248 -18.274 -8.906  1.00 92.25 17  A 1 
ATOM 123   C CA  . LYS A 1 17  ? -14.082 -18.672 -10.048 1.00 92.90 17  A 1 
ATOM 124   C C   . LYS A 1 17  ? -13.507 -19.920 -10.737 1.00 93.51 17  A 1 
ATOM 125   O O   . LYS A 1 17  ? -12.411 -19.833 -11.292 1.00 92.71 17  A 1 
ATOM 126   C CB  . LYS A 1 17  ? -14.205 -17.485 -11.015 1.00 91.70 17  A 1 
ATOM 127   C CG  . LYS A 1 17  ? -15.155 -17.791 -12.185 1.00 90.45 17  A 1 
ATOM 128   C CD  . LYS A 1 17  ? -15.318 -16.571 -13.095 1.00 87.20 17  A 1 
ATOM 129   C CE  . LYS A 1 17  ? -16.284 -16.907 -14.245 1.00 82.04 17  A 1 
ATOM 130   N NZ  . LYS A 1 17  ? -16.501 -15.750 -15.143 1.00 74.69 17  A 1 
ATOM 131   N N   . PRO A 1 18  ? -14.241 -21.038 -10.775 1.00 94.32 18  A 1 
ATOM 132   C CA  . PRO A 1 18  ? -13.809 -22.213 -11.521 1.00 94.38 18  A 1 
ATOM 133   C C   . PRO A 1 18  ? -13.758 -21.953 -13.030 1.00 94.87 18  A 1 
ATOM 134   O O   . PRO A 1 18  ? -14.370 -21.010 -13.548 1.00 93.90 18  A 1 
ATOM 135   C CB  . PRO A 1 18  ? -14.811 -23.320 -11.175 1.00 92.77 18  A 1 
ATOM 136   C CG  . PRO A 1 18  ? -15.486 -22.837 -9.899  1.00 89.88 18  A 1 
ATOM 137   C CD  . PRO A 1 18  ? -15.462 -21.318 -10.052 1.00 92.53 18  A 1 
ATOM 138   N N   . TRP A 1 19  ? -13.040 -22.804 -13.739 1.00 95.16 19  A 1 
ATOM 139   C CA  . TRP A 1 19  ? -13.017 -22.742 -15.201 1.00 95.73 19  A 1 
ATOM 140   C C   . TRP A 1 19  ? -14.354 -23.200 -15.812 1.00 95.31 19  A 1 
ATOM 141   O O   . TRP A 1 19  ? -15.085 -24.017 -15.246 1.00 94.15 19  A 1 
ATOM 142   C CB  . TRP A 1 19  ? -11.831 -23.555 -15.733 1.00 96.10 19  A 1 
ATOM 143   C CG  . TRP A 1 19  ? -10.473 -23.057 -15.332 1.00 96.62 19  A 1 
ATOM 144   C CD1 . TRP A 1 19  ? -10.122 -21.778 -15.073 1.00 95.19 19  A 1 
ATOM 145   C CD2 . TRP A 1 19  ? -9.245  -23.839 -15.159 1.00 96.58 19  A 1 
ATOM 146   N NE1 . TRP A 1 19  ? -8.769  -21.715 -14.752 1.00 95.29 19  A 1 
ATOM 147   C CE2 . TRP A 1 19  ? -8.199  -22.958 -14.802 1.00 96.32 19  A 1 
ATOM 148   C CE3 . TRP A 1 19  ? -8.943  -25.213 -15.287 1.00 96.35 19  A 1 
ATOM 149   C CZ2 . TRP A 1 19  ? -6.880  -23.416 -14.568 1.00 96.28 19  A 1 
ATOM 150   C CZ3 . TRP A 1 19  ? -7.630  -25.665 -15.049 1.00 95.36 19  A 1 
ATOM 151   C CH2 . TRP A 1 19  ? -6.614  -24.777 -14.696 1.00 95.41 19  A 1 
ATOM 152   N N   . SER A 1 20  ? -14.660 -22.684 -16.998 1.00 95.09 20  A 1 
ATOM 153   C CA  . SER A 1 20  ? -15.857 -23.068 -17.743 1.00 94.64 20  A 1 
ATOM 154   C C   . SER A 1 20  ? -15.700 -24.441 -18.421 1.00 95.18 20  A 1 
ATOM 155   O O   . SER A 1 20  ? -14.593 -24.985 -18.538 1.00 94.98 20  A 1 
ATOM 156   C CB  . SER A 1 20  ? -16.210 -21.983 -18.769 1.00 93.70 20  A 1 
ATOM 157   O OG  . SER A 1 20  ? -15.322 -22.009 -19.871 1.00 91.53 20  A 1 
ATOM 158   N N   . PHE A 1 21  ? -16.800 -24.977 -18.908 1.00 94.43 21  A 1 
ATOM 159   C CA  . PHE A 1 21  ? -16.794 -26.241 -19.650 1.00 94.64 21  A 1 
ATOM 160   C C   . PHE A 1 21  ? -15.852 -26.200 -20.859 1.00 95.10 21  A 1 
ATOM 161   O O   . PHE A 1 21  ? -15.017 -27.091 -21.015 1.00 94.83 21  A 1 
ATOM 162   C CB  . PHE A 1 21  ? -18.228 -26.569 -20.069 1.00 93.64 21  A 1 
ATOM 163   C CG  . PHE A 1 21  ? -18.339 -27.884 -20.817 1.00 92.49 21  A 1 
ATOM 164   C CD1 . PHE A 1 21  ? -18.169 -27.925 -22.218 1.00 86.42 21  A 1 
ATOM 165   C CD2 . PHE A 1 21  ? -18.588 -29.071 -20.115 1.00 86.06 21  A 1 
ATOM 166   C CE1 . PHE A 1 21  ? -18.236 -29.156 -22.902 1.00 84.09 21  A 1 
ATOM 167   C CE2 . PHE A 1 21  ? -18.657 -30.300 -20.797 1.00 82.90 21  A 1 
ATOM 168   C CZ  . PHE A 1 21  ? -18.466 -30.332 -22.187 1.00 86.01 21  A 1 
ATOM 169   N N   . GLU A 1 22  ? -15.926 -25.160 -21.700 1.00 94.12 22  A 1 
ATOM 170   C CA  . GLU A 1 22  ? -15.073 -25.037 -22.881 1.00 94.10 22  A 1 
ATOM 171   C C   . GLU A 1 22  ? -13.602 -24.764 -22.532 1.00 95.30 22  A 1 
ATOM 172   O O   . GLU A 1 22  ? -12.704 -25.279 -23.203 1.00 95.20 22  A 1 
ATOM 173   C CB  . GLU A 1 22  ? -15.627 -23.960 -23.839 1.00 92.89 22  A 1 
ATOM 174   C CG  . GLU A 1 22  ? -16.806 -24.472 -24.697 1.00 83.08 22  A 1 
ATOM 175   C CD  . GLU A 1 22  ? -16.409 -25.638 -25.643 1.00 75.41 22  A 1 
ATOM 176   O OE1 . GLU A 1 22  ? -17.259 -26.511 -25.942 1.00 65.38 22  A 1 
ATOM 177   O OE2 . GLU A 1 22  ? -15.236 -25.723 -26.048 1.00 67.12 22  A 1 
ATOM 178   N N   . GLN A 1 23  ? -13.318 -24.052 -21.433 1.00 95.30 23  A 1 
ATOM 179   C CA  . GLN A 1 23  ? -11.954 -23.893 -20.924 1.00 96.18 23  A 1 
ATOM 180   C C   . GLN A 1 23  ? -11.357 -25.256 -20.536 1.00 96.92 23  A 1 
ATOM 181   O O   . GLN A 1 23  ? -10.270 -25.617 -20.988 1.00 96.98 23  A 1 
ATOM 182   C CB  . GLN A 1 23  ? -11.947 -22.932 -19.731 1.00 96.01 23  A 1 
ATOM 183   C CG  . GLN A 1 23  ? -12.080 -21.455 -20.155 1.00 95.25 23  A 1 
ATOM 184   C CD  . GLN A 1 23  ? -12.244 -20.507 -18.960 1.00 95.34 23  A 1 
ATOM 185   O OE1 . GLN A 1 23  ? -12.750 -20.876 -17.922 1.00 90.50 23  A 1 
ATOM 186   N NE2 . GLN A 1 23  ? -11.835 -19.271 -19.086 1.00 89.06 23  A 1 
ATOM 187   N N   . ARG A 1 24  ? -12.097 -26.054 -19.756 1.00 96.57 24  A 1 
ATOM 188   C CA  . ARG A 1 24  ? -11.661 -27.405 -19.367 1.00 97.16 24  A 1 
ATOM 189   C C   . ARG A 1 24  ? -11.444 -28.316 -20.578 1.00 97.53 24  A 1 
ATOM 190   O O   . ARG A 1 24  ? -10.456 -29.038 -20.642 1.00 97.48 24  A 1 
ATOM 191   C CB  . ARG A 1 24  ? -12.694 -28.015 -18.413 1.00 96.91 24  A 1 
ATOM 192   C CG  . ARG A 1 24  ? -12.692 -27.323 -17.041 1.00 96.02 24  A 1 
ATOM 193   C CD  . ARG A 1 24  ? -13.896 -27.786 -16.229 1.00 94.87 24  A 1 
ATOM 194   N NE  . ARG A 1 24  ? -13.910 -27.152 -14.905 1.00 93.74 24  A 1 
ATOM 195   C CZ  . ARG A 1 24  ? -14.953 -26.921 -14.131 1.00 93.57 24  A 1 
ATOM 196   N NH1 . ARG A 1 24  ? -16.163 -27.279 -14.466 1.00 89.32 24  A 1 
ATOM 197   N NH2 . ARG A 1 24  ? -14.790 -26.331 -12.996 1.00 90.90 24  A 1 
ATOM 198   N N   . LYS A 1 25  ? -12.316 -28.244 -21.571 1.00 96.75 25  A 1 
ATOM 199   C CA  . LYS A 1 25  ? -12.196 -29.015 -22.813 1.00 96.52 25  A 1 
ATOM 200   C C   . LYS A 1 25  ? -10.957 -28.618 -23.620 1.00 97.18 25  A 1 
ATOM 201   O O   . LYS A 1 25  ? -10.227 -29.474 -24.121 1.00 96.68 25  A 1 
ATOM 202   C CB  . LYS A 1 25  ? -13.487 -28.797 -23.599 1.00 95.44 25  A 1 
ATOM 203   C CG  . LYS A 1 25  ? -13.708 -29.823 -24.714 1.00 87.94 25  A 1 
ATOM 204   C CD  . LYS A 1 25  ? -15.024 -29.441 -25.372 1.00 84.98 25  A 1 
ATOM 205   C CE  . LYS A 1 25  ? -15.390 -30.263 -26.595 1.00 76.47 25  A 1 
ATOM 206   N NZ  . LYS A 1 25  ? -16.547 -29.590 -27.238 1.00 68.98 25  A 1 
ATOM 207   N N   . THR A 1 26  ? -10.662 -27.322 -23.677 1.00 96.96 26  A 1 
ATOM 208   C CA  . THR A 1 26  ? -9.430  -26.784 -24.276 1.00 97.09 26  A 1 
ATOM 209   C C   . THR A 1 26  ? -8.196  -27.258 -23.499 1.00 97.65 26  A 1 
ATOM 210   O O   . THR A 1 26  ? -7.211  -27.683 -24.111 1.00 97.30 26  A 1 
ATOM 211   C CB  . THR A 1 26  ? -9.470  -25.246 -24.327 1.00 96.39 26  A 1 
ATOM 212   O OG1 . THR A 1 26  ? -10.589 -24.840 -25.071 1.00 92.20 26  A 1 
ATOM 213   C CG2 . THR A 1 26  ? -8.241  -24.650 -25.006 1.00 91.54 26  A 1 
ATOM 214   N N   . LEU A 1 27  ? -8.260  -27.273 -22.176 1.00 97.41 27  A 1 
ATOM 215   C CA  . LEU A 1 27  ? -7.218  -27.820 -21.314 1.00 97.88 27  A 1 
ATOM 216   C C   . LEU A 1 27  ? -6.936  -29.286 -21.648 1.00 98.17 27  A 1 
ATOM 217   O O   . LEU A 1 27  ? -5.770  -29.640 -21.844 1.00 97.95 27  A 1 
ATOM 218   C CB  . LEU A 1 27  ? -7.615  -27.633 -19.844 1.00 97.83 27  A 1 
ATOM 219   C CG  . LEU A 1 27  ? -6.612  -28.216 -18.832 1.00 97.48 27  A 1 
ATOM 220   C CD1 . LEU A 1 27  ? -5.307  -27.439 -18.832 1.00 95.36 27  A 1 
ATOM 221   C CD2 . LEU A 1 27  ? -7.219  -28.172 -17.430 1.00 95.26 27  A 1 
ATOM 222   N N   . PHE A 1 28  ? -7.954  -30.130 -21.775 1.00 97.94 28  A 1 
ATOM 223   C CA  . PHE A 1 28  ? -7.764  -31.543 -22.111 1.00 97.83 28  A 1 
ATOM 224   C C   . PHE A 1 28  ? -7.059  -31.729 -23.454 1.00 97.83 28  A 1 
ATOM 225   O O   . PHE A 1 28  ? -6.123  -32.522 -23.556 1.00 97.12 28  A 1 
ATOM 226   C CB  . PHE A 1 28  ? -9.115  -32.277 -22.128 1.00 97.67 28  A 1 
ATOM 227   C CG  . PHE A 1 28  ? -9.953  -32.213 -20.870 1.00 97.98 28  A 1 
ATOM 228   C CD1 . PHE A 1 28  ? -9.374  -32.010 -19.600 1.00 95.03 28  A 1 
ATOM 229   C CD2 . PHE A 1 28  ? -11.347 -32.349 -20.970 1.00 94.59 28  A 1 
ATOM 230   C CE1 . PHE A 1 28  ? -10.182 -31.931 -18.454 1.00 94.57 28  A 1 
ATOM 231   C CE2 . PHE A 1 28  ? -12.155 -32.279 -19.831 1.00 94.01 28  A 1 
ATOM 232   C CZ  . PHE A 1 28  ? -11.570 -32.062 -18.569 1.00 96.82 28  A 1 
ATOM 233   N N   . SER A 1 29  ? -7.442  -30.953 -24.456 1.00 97.98 29  A 1 
ATOM 234   C CA  . SER A 1 29  ? -6.812  -30.977 -25.775 1.00 97.65 29  A 1 
ATOM 235   C C   . SER A 1 29  ? -5.328  -30.598 -25.695 1.00 97.73 29  A 1 
ATOM 236   O O   . SER A 1 29  ? -4.474  -31.313 -26.238 1.00 96.64 29  A 1 
ATOM 237   C CB  . SER A 1 29  ? -7.560  -30.030 -26.712 1.00 96.69 29  A 1 
ATOM 238   O OG  . SER A 1 29  ? -7.031  -30.110 -28.026 1.00 82.67 29  A 1 
ATOM 239   N N   . ASN A 1 30  ? -5.002  -29.518 -24.970 1.00 97.87 30  A 1 
ATOM 240   C CA  . ASN A 1 30  ? -3.626  -29.075 -24.781 1.00 97.63 30  A 1 
ATOM 241   C C   . ASN A 1 30  ? -2.803  -30.079 -23.963 1.00 97.81 30  A 1 
ATOM 242   O O   . ASN A 1 30  ? -1.700  -30.447 -24.359 1.00 97.04 30  A 1 
ATOM 243   C CB  . ASN A 1 30  ? -3.638  -27.676 -24.140 1.00 97.23 30  A 1 
ATOM 244   C CG  . ASN A 1 30  ? -3.995  -26.577 -25.136 1.00 96.38 30  A 1 
ATOM 245   O OD1 . ASN A 1 30  ? -3.933  -26.748 -26.336 1.00 89.06 30  A 1 
ATOM 246   N ND2 . ASN A 1 30  ? -4.319  -25.395 -24.644 1.00 88.64 30  A 1 
ATOM 247   N N   . MET A 1 31  ? -3.354  -30.597 -22.871 1.00 97.92 31  A 1 
ATOM 248   C CA  . MET A 1 31  ? -2.704  -31.618 -22.049 1.00 97.74 31  A 1 
ATOM 249   C C   . MET A 1 31  ? -2.356  -32.876 -22.862 1.00 97.61 31  A 1 
ATOM 250   O O   . MET A 1 31  ? -1.239  -33.370 -22.771 1.00 96.65 31  A 1 
ATOM 251   C CB  . MET A 1 31  ? -3.622  -32.005 -20.886 1.00 97.40 31  A 1 
ATOM 252   C CG  . MET A 1 31  ? -3.679  -30.932 -19.789 1.00 94.63 31  A 1 
ATOM 253   S SD  . MET A 1 31  ? -4.873  -31.321 -18.475 1.00 93.06 31  A 1 
ATOM 254   C CE  . MET A 1 31  ? -4.126  -32.814 -17.796 1.00 83.39 31  A 1 
ATOM 255   N N   . ALA A 1 32  ? -3.284  -33.359 -23.683 1.00 97.53 32  A 1 
ATOM 256   C CA  . ALA A 1 32  ? -3.065  -34.511 -24.548 1.00 97.22 32  A 1 
ATOM 257   C C   . ALA A 1 32  ? -1.946  -34.247 -25.567 1.00 96.95 32  A 1 
ATOM 258   O O   . ALA A 1 32  ? -1.019  -35.057 -25.695 1.00 95.67 32  A 1 
ATOM 259   C CB  . ALA A 1 32  ? -4.389  -34.863 -25.227 1.00 96.78 32  A 1 
ATOM 260   N N   . LYS A 1 33  ? -1.960  -33.088 -26.222 1.00 97.26 33  A 1 
ATOM 261   C CA  . LYS A 1 33  ? -0.894  -32.646 -27.139 1.00 96.96 33  A 1 
ATOM 262   C C   . LYS A 1 33  ? 0.473   -32.593 -26.458 1.00 96.87 33  A 1 
ATOM 263   O O   . LYS A 1 33  ? 1.478   -32.928 -27.075 1.00 95.08 33  A 1 
ATOM 264   C CB  . LYS A 1 33  ? -1.221  -31.252 -27.698 1.00 95.78 33  A 1 
ATOM 265   C CG  . LYS A 1 33  ? -1.794  -31.295 -29.112 1.00 84.91 33  A 1 
ATOM 266   C CD  . LYS A 1 33  ? -2.067  -29.862 -29.580 1.00 85.01 33  A 1 
ATOM 267   C CE  . LYS A 1 33  ? -2.521  -29.825 -31.037 1.00 73.49 33  A 1 
ATOM 268   N NZ  . LYS A 1 33  ? -2.893  -28.431 -31.435 1.00 67.46 33  A 1 
ATOM 269   N N   . TRP A 1 34  ? 0.512   -32.180 -25.212 1.00 96.68 34  A 1 
ATOM 270   C CA  . TRP A 1 34  ? 1.755   -31.983 -24.457 1.00 96.58 34  A 1 
ATOM 271   C C   . TRP A 1 34  ? 2.212   -33.229 -23.686 1.00 96.17 34  A 1 
ATOM 272   O O   . TRP A 1 34  ? 3.232   -33.196 -22.990 1.00 94.47 34  A 1 
ATOM 273   C CB  . TRP A 1 34  ? 1.589   -30.748 -23.572 1.00 96.60 34  A 1 
ATOM 274   C CG  . TRP A 1 34  ? 1.261   -29.469 -24.289 1.00 97.05 34  A 1 
ATOM 275   C CD1 . TRP A 1 34  ? 1.464   -29.189 -25.600 1.00 95.07 34  A 1 
ATOM 276   C CD2 . TRP A 1 34  ? 0.666   -28.259 -23.726 1.00 96.80 34  A 1 
ATOM 277   N NE1 . TRP A 1 34  ? 1.026   -27.902 -25.884 1.00 95.17 34  A 1 
ATOM 278   C CE2 . TRP A 1 34  ? 0.535   -27.295 -24.761 1.00 96.41 34  A 1 
ATOM 279   C CE3 . TRP A 1 34  ? 0.234   -27.889 -22.427 1.00 95.83 34  A 1 
ATOM 280   C CZ2 . TRP A 1 34  ? -0.004  -26.006 -24.525 1.00 95.69 34  A 1 
ATOM 281   C CZ3 . TRP A 1 34  ? -0.301  -26.608 -22.193 1.00 94.40 34  A 1 
ATOM 282   C CH2 . TRP A 1 34  ? -0.416  -25.683 -23.234 1.00 94.60 34  A 1 
ATOM 283   N N   . GLY A 1 35  ? 1.496   -34.348 -23.815 1.00 95.69 35  A 1 
ATOM 284   C CA  . GLY A 1 35  ? 1.844   -35.629 -23.212 1.00 94.84 35  A 1 
ATOM 285   C C   . GLY A 1 35  ? 1.545   -35.734 -21.711 1.00 95.13 35  A 1 
ATOM 286   O O   . GLY A 1 35  ? 2.054   -36.650 -21.061 1.00 92.94 35  A 1 
ATOM 287   N N   . LEU A 1 36  ? 0.726   -34.850 -21.184 1.00 95.93 36  A 1 
ATOM 288   C CA  . LEU A 1 36  ? 0.107   -34.999 -19.870 1.00 96.63 36  A 1 
ATOM 289   C C   . LEU A 1 36  ? -1.064  -35.996 -19.969 1.00 96.61 36  A 1 
ATOM 290   O O   . LEU A 1 36  ? -1.560  -36.269 -21.057 1.00 95.70 36  A 1 
ATOM 291   C CB  . LEU A 1 36  ? -0.340  -33.625 -19.334 1.00 96.65 36  A 1 
ATOM 292   C CG  . LEU A 1 36  ? 0.790   -32.595 -19.180 1.00 96.50 36  A 1 
ATOM 293   C CD1 . LEU A 1 36  ? 0.218   -31.258 -18.700 1.00 94.89 36  A 1 
ATOM 294   C CD2 . LEU A 1 36  ? 1.846   -33.046 -18.171 1.00 94.58 36  A 1 
ATOM 295   N N   . ASN A 1 37  ? -1.478  -36.564 -18.836 1.00 96.73 37  A 1 
ATOM 296   C CA  . ASN A 1 37  ? -2.411  -37.696 -18.863 1.00 96.46 37  A 1 
ATOM 297   C C   . ASN A 1 37  ? -3.551  -37.656 -17.836 1.00 97.04 37  A 1 
ATOM 298   O O   . ASN A 1 37  ? -4.399  -38.549 -17.877 1.00 95.57 37  A 1 
ATOM 299   C CB  . ASN A 1 37  ? -1.608  -38.999 -18.774 1.00 94.55 37  A 1 
ATOM 300   C CG  . ASN A 1 37  ? -0.869  -39.204 -17.457 1.00 95.01 37  A 1 
ATOM 301   O OD1 . ASN A 1 37  ? -1.126  -38.624 -16.423 1.00 90.08 37  A 1 
ATOM 302   N ND2 . ASN A 1 37  ? 0.101   -40.100 -17.446 1.00 88.50 37  A 1 
ATOM 303   N N   . THR A 1 38  ? -3.558  -36.702 -16.927 1.00 97.38 38  A 1 
ATOM 304   C CA  . THR A 1 38  ? -4.540  -36.696 -15.839 1.00 97.69 38  A 1 
ATOM 305   C C   . THR A 1 38  ? -5.007  -35.284 -15.507 1.00 98.09 38  A 1 
ATOM 306   O O   . THR A 1 38  ? -4.189  -34.389 -15.336 1.00 97.46 38  A 1 
ATOM 307   C CB  . THR A 1 38  ? -3.969  -37.367 -14.580 1.00 96.93 38  A 1 
ATOM 308   O OG1 . THR A 1 38  ? -3.375  -38.611 -14.893 1.00 91.27 38  A 1 
ATOM 309   C CG2 . THR A 1 38  ? -5.039  -37.661 -13.541 1.00 91.32 38  A 1 
ATOM 310   N N   . TYR A 1 39  ? -6.309  -35.126 -15.364 1.00 97.67 39  A 1 
ATOM 311   C CA  . TYR A 1 39  ? -6.946  -33.936 -14.821 1.00 97.98 39  A 1 
ATOM 312   C C   . TYR A 1 39  ? -7.661  -34.292 -13.521 1.00 98.17 39  A 1 
ATOM 313   O O   . TYR A 1 39  ? -8.363  -35.303 -13.445 1.00 97.73 39  A 1 
ATOM 314   C CB  . TYR A 1 39  ? -7.913  -33.353 -15.853 1.00 97.79 39  A 1 
ATOM 315   C CG  . TYR A 1 39  ? -8.866  -32.322 -15.304 1.00 97.95 39  A 1 
ATOM 316   C CD1 . TYR A 1 39  ? -10.180 -32.696 -14.956 1.00 94.39 39  A 1 
ATOM 317   C CD2 . TYR A 1 39  ? -8.461  -30.978 -15.136 1.00 95.05 39  A 1 
ATOM 318   C CE1 . TYR A 1 39  ? -11.088 -31.738 -14.472 1.00 95.26 39  A 1 
ATOM 319   C CE2 . TYR A 1 39  ? -9.367  -30.016 -14.653 1.00 95.00 39  A 1 
ATOM 320   C CZ  . TYR A 1 39  ? -10.684 -30.394 -14.334 1.00 97.30 39  A 1 
ATOM 321   O OH  . TYR A 1 39  ? -11.592 -29.468 -13.900 1.00 96.43 39  A 1 
ATOM 322   N N   . MET A 1 40  ? -7.488  -33.464 -12.496 1.00 98.02 40  A 1 
ATOM 323   C CA  . MET A 1 40  ? -8.169  -33.613 -11.224 1.00 98.01 40  A 1 
ATOM 324   C C   . MET A 1 40  ? -9.142  -32.453 -11.016 1.00 98.09 40  A 1 
ATOM 325   O O   . MET A 1 40  ? -8.726  -31.296 -10.936 1.00 97.29 40  A 1 
ATOM 326   C CB  . MET A 1 40  ? -7.143  -33.725 -10.091 1.00 97.50 40  A 1 
ATOM 327   C CG  . MET A 1 40  ? -7.788  -34.189 -8.781  1.00 94.46 40  A 1 
ATOM 328   S SD  . MET A 1 40  ? -6.617  -34.400 -7.404  1.00 92.93 40  A 1 
ATOM 329   C CE  . MET A 1 40  ? -5.415  -35.525 -8.136  1.00 83.45 40  A 1 
ATOM 330   N N   . TYR A 1 41  ? -10.421 -32.786 -10.922 1.00 97.52 41  A 1 
ATOM 331   C CA  . TYR A 1 41  ? -11.487 -31.831 -10.645 1.00 97.22 41  A 1 
ATOM 332   C C   . TYR A 1 41  ? -11.613 -31.621 -9.142  1.00 97.38 41  A 1 
ATOM 333   O O   . TYR A 1 41  ? -12.052 -32.541 -8.433  1.00 96.45 41  A 1 
ATOM 334   C CB  . TYR A 1 41  ? -12.790 -32.364 -11.257 1.00 96.53 41  A 1 
ATOM 335   C CG  . TYR A 1 41  ? -13.960 -31.430 -11.082 1.00 96.19 41  A 1 
ATOM 336   C CD1 . TYR A 1 41  ? -14.793 -31.502 -9.936  1.00 92.07 41  A 1 
ATOM 337   C CD2 . TYR A 1 41  ? -14.227 -30.463 -12.061 1.00 92.36 41  A 1 
ATOM 338   C CE1 . TYR A 1 41  ? -15.865 -30.608 -9.785  1.00 91.51 41  A 1 
ATOM 339   C CE2 . TYR A 1 41  ? -15.295 -29.573 -11.920 1.00 90.86 41  A 1 
ATOM 340   C CZ  . TYR A 1 41  ? -16.126 -29.644 -10.782 1.00 93.61 41  A 1 
ATOM 341   O OH  . TYR A 1 41  ? -17.164 -28.775 -10.664 1.00 91.83 41  A 1 
ATOM 342   N N   . GLY A 1 42  ? -11.252 -30.427 -8.647  1.00 96.27 42  A 1 
ATOM 343   C CA  . GLY A 1 42  ? -11.336 -30.090 -7.233  1.00 95.55 42  A 1 
ATOM 344   C C   . GLY A 1 42  ? -11.442 -28.591 -6.942  1.00 95.30 42  A 1 
ATOM 345   O O   . GLY A 1 42  ? -10.784 -28.131 -6.009  1.00 91.37 42  A 1 
ATOM 346   N N   . PRO A 1 43  ? -12.227 -27.807 -7.715  1.00 93.26 43  A 1 
ATOM 347   C CA  . PRO A 1 43  ? -12.314 -26.362 -7.518  1.00 92.10 43  A 1 
ATOM 348   C C   . PRO A 1 43  ? -12.969 -26.033 -6.176  1.00 91.22 43  A 1 
ATOM 349   O O   . PRO A 1 43  ? -14.106 -26.430 -5.926  1.00 88.37 43  A 1 
ATOM 350   C CB  . PRO A 1 43  ? -13.115 -25.835 -8.718  1.00 90.73 43  A 1 
ATOM 351   C CG  . PRO A 1 43  ? -13.985 -27.031 -9.113  1.00 88.44 43  A 1 
ATOM 352   C CD  . PRO A 1 43  ? -13.106 -28.235 -8.787  1.00 91.23 43  A 1 
ATOM 353   N N   . LYS A 1 44  ? -12.268 -25.297 -5.306  1.00 89.94 44  A 1 
ATOM 354   C CA  . LYS A 1 44  ? -12.689 -25.042 -3.913  1.00 89.38 44  A 1 
ATOM 355   C C   . LYS A 1 44  ? -14.064 -24.369 -3.807  1.00 88.35 44  A 1 
ATOM 356   O O   . LYS A 1 44  ? -14.794 -24.633 -2.851  1.00 86.75 44  A 1 
ATOM 357   C CB  . LYS A 1 44  ? -11.635 -24.168 -3.214  1.00 87.57 44  A 1 
ATOM 358   C CG  . LYS A 1 44  ? -10.294 -24.884 -2.964  1.00 85.99 44  A 1 
ATOM 359   C CD  . LYS A 1 44  ? -10.393 -25.952 -1.870  1.00 82.60 44  A 1 
ATOM 360   C CE  . LYS A 1 44  ? -9.016  -26.501 -1.483  1.00 83.50 44  A 1 
ATOM 361   N NZ  . LYS A 1 44  ? -8.553  -27.582 -2.357  1.00 77.70 44  A 1 
ATOM 362   N N   . ASP A 1 45  ? -14.405 -23.554 -4.789  1.00 88.50 45  A 1 
ATOM 363   C CA  . ASP A 1 45  ? -15.652 -22.797 -4.825  1.00 87.19 45  A 1 
ATOM 364   C C   . ASP A 1 45  ? -16.706 -23.374 -5.789  1.00 86.86 45  A 1 
ATOM 365   O O   . ASP A 1 45  ? -17.709 -22.715 -6.074  1.00 84.37 45  A 1 
ATOM 366   C CB  . ASP A 1 45  ? -15.330 -21.309 -5.050  1.00 85.69 45  A 1 
ATOM 367   C CG  . ASP A 1 45  ? -14.597 -20.750 -3.832  1.00 83.49 45  A 1 
ATOM 368   O OD1 . ASP A 1 45  ? -15.294 -20.468 -2.819  1.00 76.03 45  A 1 
ATOM 369   O OD2 . ASP A 1 45  ? -13.358 -20.648 -3.876  1.00 76.16 45  A 1 
ATOM 370   N N   . ASP A 1 46  ? -16.562 -24.640 -6.260  1.00 88.92 46  A 1 
ATOM 371   C CA  . ASP A 1 46  ? -17.743 -25.418 -6.630  1.00 88.48 46  A 1 
ATOM 372   C C   . ASP A 1 46  ? -18.430 -25.865 -5.334  1.00 89.62 46  A 1 
ATOM 373   O O   . ASP A 1 46  ? -17.896 -26.683 -4.583  1.00 88.54 46  A 1 
ATOM 374   C CB  . ASP A 1 46  ? -17.391 -26.605 -7.537  1.00 86.34 46  A 1 
ATOM 375   C CG  . ASP A 1 46  ? -18.602 -27.506 -7.870  1.00 84.12 46  A 1 
ATOM 376   O OD1 . ASP A 1 46  ? -19.750 -27.203 -7.467  1.00 76.90 46  A 1 
ATOM 377   O OD2 . ASP A 1 46  ? -18.384 -28.557 -8.515  1.00 76.87 46  A 1 
ATOM 378   N N   . GLU A 1 47  ? -19.627 -25.336 -5.078  1.00 89.57 47  A 1 
ATOM 379   C CA  . GLU A 1 47  ? -20.395 -25.650 -3.870  1.00 88.78 47  A 1 
ATOM 380   C C   . GLU A 1 47  ? -20.530 -27.160 -3.635  1.00 90.35 47  A 1 
ATOM 381   O O   . GLU A 1 47  ? -20.330 -27.638 -2.523  1.00 88.95 47  A 1 
ATOM 382   C CB  . GLU A 1 47  ? -21.802 -25.059 -3.979  1.00 85.91 47  A 1 
ATOM 383   C CG  . GLU A 1 47  ? -21.831 -23.542 -3.792  1.00 75.99 47  A 1 
ATOM 384   C CD  . GLU A 1 47  ? -23.259 -22.973 -3.858  1.00 71.98 47  A 1 
ATOM 385   O OE1 . GLU A 1 47  ? -23.395 -21.766 -3.559  1.00 64.25 47  A 1 
ATOM 386   O OE2 . GLU A 1 47  ? -24.193 -23.727 -4.226  1.00 64.32 47  A 1 
ATOM 387   N N   . LYS A 1 48  ? -20.827 -27.902 -4.684  1.00 90.70 48  A 1 
ATOM 388   C CA  . LYS A 1 48  ? -21.070 -29.344 -4.591  1.00 92.51 48  A 1 
ATOM 389   C C   . LYS A 1 48  ? -19.786 -30.186 -4.545  1.00 93.84 48  A 1 
ATOM 390   O O   . LYS A 1 48  ? -19.858 -31.396 -4.366  1.00 92.60 48  A 1 
ATOM 391   C CB  . LYS A 1 48  ? -22.035 -29.795 -5.693  1.00 92.10 48  A 1 
ATOM 392   C CG  . LYS A 1 48  ? -23.404 -29.112 -5.527  1.00 91.42 48  A 1 
ATOM 393   C CD  . LYS A 1 48  ? -24.437 -29.632 -6.533  1.00 87.86 48  A 1 
ATOM 394   C CE  . LYS A 1 48  ? -25.752 -28.883 -6.297  1.00 85.86 48  A 1 
ATOM 395   N NZ  . LYS A 1 48  ? -26.773 -29.210 -7.299  1.00 79.85 48  A 1 
ATOM 396   N N   . HIS A 1 49  ? -18.621 -29.567 -4.669  1.00 92.82 49  A 1 
ATOM 397   C CA  . HIS A 1 49  ? -17.321 -30.174 -4.379  1.00 94.13 49  A 1 
ATOM 398   C C   . HIS A 1 49  ? -16.964 -30.078 -2.895  1.00 94.75 49  A 1 
ATOM 399   O O   . HIS A 1 49  ? -16.432 -31.040 -2.326  1.00 93.63 49  A 1 
ATOM 400   C CB  . HIS A 1 49  ? -16.245 -29.499 -5.250  1.00 93.61 49  A 1 
ATOM 401   C CG  . HIS A 1 49  ? -14.845 -29.833 -4.821  1.00 93.93 49  A 1 
ATOM 402   N ND1 . HIS A 1 49  ? -14.249 -31.084 -4.882  1.00 84.29 49  A 1 
ATOM 403   C CD2 . HIS A 1 49  ? -13.950 -28.998 -4.202  1.00 84.53 49  A 1 
ATOM 404   C CE1 . HIS A 1 49  ? -13.034 -30.987 -4.322  1.00 87.84 49  A 1 
ATOM 405   N NE2 . HIS A 1 49  ? -12.818 -29.744 -3.897  1.00 88.98 49  A 1 
ATOM 406   N N   . ARG A 1 50  ? -17.258 -28.941 -2.252  1.00 92.72 50  A 1 
ATOM 407   C CA  . ARG A 1 50  ? -16.781 -28.627 -0.899  1.00 92.67 50  A 1 
ATOM 408   C C   . ARG A 1 50  ? -17.890 -28.164 0.037   1.00 92.25 50  A 1 
ATOM 409   O O   . ARG A 1 50  ? -18.326 -28.963 0.861   1.00 90.43 50  A 1 
ATOM 410   C CB  . ARG A 1 50  ? -15.601 -27.625 -1.014  1.00 91.68 50  A 1 
ATOM 411   C CG  . ARG A 1 50  ? -14.892 -27.356 0.325   1.00 89.69 50  A 1 
ATOM 412   C CD  . ARG A 1 50  ? -13.709 -26.396 0.118   1.00 88.42 50  A 1 
ATOM 413   N NE  . ARG A 1 50  ? -13.032 -26.040 1.368   1.00 85.29 50  A 1 
ATOM 414   C CZ  . ARG A 1 50  ? -11.906 -26.541 1.870   1.00 83.83 50  A 1 
ATOM 415   N NH1 . ARG A 1 50  ? -11.263 -27.511 1.286   1.00 75.30 50  A 1 
ATOM 416   N NH2 . ARG A 1 50  ? -11.387 -26.059 2.963   1.00 78.00 50  A 1 
ATOM 417   N N   . ALA A 1 51  ? -18.375 -26.943 -0.071  1.00 90.81 51  A 1 
ATOM 418   C CA  . ALA A 1 51  ? -19.307 -26.360 0.898   1.00 89.33 51  A 1 
ATOM 419   C C   . ALA A 1 51  ? -20.614 -27.177 1.035   1.00 89.69 51  A 1 
ATOM 420   O O   . ALA A 1 51  ? -21.032 -27.506 2.145   1.00 88.02 51  A 1 
ATOM 421   C CB  . ALA A 1 51  ? -19.589 -24.910 0.500   1.00 87.48 51  A 1 
ATOM 422   N N   . ALA A 1 52  ? -21.208 -27.562 -0.085  1.00 90.83 52  A 1 
ATOM 423   C CA  . ALA A 1 52  ? -22.421 -28.372 -0.155  1.00 91.22 52  A 1 
ATOM 424   C C   . ALA A 1 52  ? -22.151 -29.799 -0.680  1.00 92.87 52  A 1 
ATOM 425   O O   . ALA A 1 52  ? -22.936 -30.360 -1.436  1.00 92.06 52  A 1 
ATOM 426   C CB  . ALA A 1 52  ? -23.484 -27.606 -0.963  1.00 89.60 52  A 1 
ATOM 427   N N   . TRP A 1 53  ? -21.021 -30.402 -0.281  1.00 93.10 53  A 1 
ATOM 428   C CA  . TRP A 1 53  ? -20.601 -31.720 -0.770  1.00 94.66 53  A 1 
ATOM 429   C C   . TRP A 1 53  ? -21.657 -32.821 -0.587  1.00 95.40 53  A 1 
ATOM 430   O O   . TRP A 1 53  ? -21.718 -33.753 -1.393  1.00 94.74 53  A 1 
ATOM 431   C CB  . TRP A 1 53  ? -19.290 -32.123 -0.095  1.00 94.75 53  A 1 
ATOM 432   C CG  . TRP A 1 53  ? -19.403 -32.462 1.362   1.00 95.21 53  A 1 
ATOM 433   C CD1 . TRP A 1 53  ? -19.195 -31.613 2.388   1.00 93.38 53  A 1 
ATOM 434   C CD2 . TRP A 1 53  ? -19.759 -33.742 1.968   1.00 95.30 53  A 1 
ATOM 435   N NE1 . TRP A 1 53  ? -19.393 -32.271 3.592   1.00 93.50 53  A 1 
ATOM 436   C CE2 . TRP A 1 53  ? -19.745 -33.589 3.373   1.00 94.88 53  A 1 
ATOM 437   C CE3 . TRP A 1 53  ? -20.083 -35.013 1.454   1.00 94.53 53  A 1 
ATOM 438   C CZ2 . TRP A 1 53  ? -20.059 -34.649 4.254   1.00 94.75 53  A 1 
ATOM 439   C CZ3 . TRP A 1 53  ? -20.396 -36.074 2.329   1.00 93.22 53  A 1 
ATOM 440   C CH2 . TRP A 1 53  ? -20.385 -35.889 3.714   1.00 93.10 53  A 1 
ATOM 441   N N   . LYS A 1 54  ? -22.520 -32.697 0.422   1.00 94.11 54  A 1 
ATOM 442   C CA  . LYS A 1 54  ? -23.624 -33.629 0.703   1.00 94.70 54  A 1 
ATOM 443   C C   . LYS A 1 54  ? -24.727 -33.568 -0.362  1.00 94.99 54  A 1 
ATOM 444   O O   . LYS A 1 54  ? -25.426 -34.557 -0.564  1.00 93.88 54  A 1 
ATOM 445   C CB  . LYS A 1 54  ? -24.212 -33.339 2.105   1.00 94.36 54  A 1 
ATOM 446   C CG  . LYS A 1 54  ? -23.220 -33.644 3.240   1.00 93.27 54  A 1 
ATOM 447   C CD  . LYS A 1 54  ? -23.715 -33.213 4.632   1.00 91.67 54  A 1 
ATOM 448   C CE  . LYS A 1 54  ? -22.587 -33.472 5.636   1.00 86.82 54  A 1 
ATOM 449   N NZ  . LYS A 1 54  ? -22.740 -32.800 6.938   1.00 80.00 54  A 1 
ATOM 450   N N   . GLN A 1 55  ? -24.894 -32.435 -1.041  1.00 95.08 55  A 1 
ATOM 451   C CA  . GLN A 1 55  ? -25.919 -32.270 -2.068  1.00 94.50 55  A 1 
ATOM 452   C C   . GLN A 1 55  ? -25.542 -33.013 -3.350  1.00 95.26 55  A 1 
ATOM 453   O O   . GLN A 1 55  ? -24.453 -32.859 -3.899  1.00 94.44 55  A 1 
ATOM 454   C CB  . GLN A 1 55  ? -26.191 -30.783 -2.350  1.00 92.52 55  A 1 
ATOM 455   C CG  . GLN A 1 55  ? -27.417 -30.253 -1.588  1.00 84.45 55  A 1 
ATOM 456   C CD  . GLN A 1 55  ? -27.758 -28.805 -1.936  1.00 79.25 55  A 1 
ATOM 457   O OE1 . GLN A 1 55  ? -27.052 -28.135 -2.663  1.00 71.54 55  A 1 
ATOM 458   N NE2 . GLN A 1 55  ? -28.856 -28.275 -1.445  1.00 67.24 55  A 1 
ATOM 459   N N   . ALA A 1 56  ? -26.483 -33.795 -3.863  1.00 94.93 56  A 1 
ATOM 460   C CA  . ALA A 1 56  ? -26.360 -34.403 -5.176  1.00 95.23 56  A 1 
ATOM 461   C C   . ALA A 1 56  ? -26.413 -33.338 -6.286  1.00 95.03 56  A 1 
ATOM 462   O O   . ALA A 1 56  ? -27.104 -32.320 -6.160  1.00 93.21 56  A 1 
ATOM 463   C CB  . ALA A 1 56  ? -27.461 -35.459 -5.341  1.00 94.36 56  A 1 
ATOM 464   N N   . TYR A 1 57  ? -25.721 -33.600 -7.391  1.00 94.86 57  A 1 
ATOM 465   C CA  . TYR A 1 57  ? -25.864 -32.784 -8.595  1.00 94.61 57  A 1 
ATOM 466   C C   . TYR A 1 57  ? -27.281 -32.923 -9.161  1.00 94.63 57  A 1 
ATOM 467   O O   . TYR A 1 57  ? -27.844 -34.025 -9.189  1.00 93.19 57  A 1 
ATOM 468   C CB  . TYR A 1 57  ? -24.802 -33.172 -9.632  1.00 94.23 57  A 1 
ATOM 469   C CG  . TYR A 1 57  ? -23.398 -32.771 -9.234  1.00 94.74 57  A 1 
ATOM 470   C CD1 . TYR A 1 57  ? -22.982 -31.430 -9.387  1.00 90.43 57  A 1 
ATOM 471   C CD2 . TYR A 1 57  ? -22.495 -33.708 -8.691  1.00 90.07 57  A 1 
ATOM 472   C CE1 . TYR A 1 57  ? -21.687 -31.032 -8.997  1.00 89.39 57  A 1 
ATOM 473   C CE2 . TYR A 1 57  ? -21.198 -33.311 -8.293  1.00 89.36 57  A 1 
ATOM 474   C CZ  . TYR A 1 57  ? -20.805 -31.968 -8.448  1.00 93.13 57  A 1 
ATOM 475   O OH  . TYR A 1 57  ? -19.559 -31.571 -8.048  1.00 92.05 57  A 1 
ATOM 476   N N   . SER A 1 58  ? -27.854 -31.822 -9.611  1.00 93.40 58  A 1 
ATOM 477   C CA  . SER A 1 58  ? -29.103 -31.814 -10.369 1.00 92.95 58  A 1 
ATOM 478   C C   . SER A 1 58  ? -28.942 -32.554 -11.701 1.00 93.40 58  A 1 
ATOM 479   O O   . SER A 1 58  ? -27.824 -32.806 -12.154 1.00 92.50 58  A 1 
ATOM 480   C CB  . SER A 1 58  ? -29.574 -30.373 -10.611 1.00 91.36 58  A 1 
ATOM 481   O OG  . SER A 1 58  ? -28.709 -29.710 -11.508 1.00 87.44 58  A 1 
ATOM 482   N N   . LYS A 1 59  ? -30.046 -32.869 -12.358 1.00 92.69 59  A 1 
ATOM 483   C CA  . LYS A 1 59  ? -29.979 -33.529 -13.668 1.00 92.51 59  A 1 
ATOM 484   C C   . LYS A 1 59  ? -29.128 -32.735 -14.665 1.00 92.75 59  A 1 
ATOM 485   O O   . LYS A 1 59  ? -28.264 -33.310 -15.319 1.00 91.66 59  A 1 
ATOM 486   C CB  . LYS A 1 59  ? -31.401 -33.782 -14.189 1.00 91.79 59  A 1 
ATOM 487   C CG  . LYS A 1 59  ? -31.377 -34.637 -15.474 1.00 85.11 59  A 1 
ATOM 488   C CD  . LYS A 1 59  ? -32.780 -34.983 -15.975 1.00 78.82 59  A 1 
ATOM 489   C CE  . LYS A 1 59  ? -32.638 -35.803 -17.257 1.00 71.31 59  A 1 
ATOM 490   N NZ  . LYS A 1 59  ? -33.941 -36.187 -17.854 1.00 61.78 59  A 1 
ATOM 491   N N   . ARG A 1 60  ? -29.315 -31.427 -14.725 1.00 92.02 60  A 1 
ATOM 492   C CA  . ARG A 1 60  ? -28.619 -30.550 -15.674 1.00 91.65 60  A 1 
ATOM 493   C C   . ARG A 1 60  ? -27.114 -30.425 -15.372 1.00 92.57 60  A 1 
ATOM 494   O O   . ARG A 1 60  ? -26.294 -30.511 -16.277 1.00 91.06 60  A 1 
ATOM 495   C CB  . ARG A 1 60  ? -29.325 -29.181 -15.677 1.00 89.74 60  A 1 
ATOM 496   C CG  . ARG A 1 60  ? -29.132 -28.438 -17.007 1.00 81.63 60  A 1 
ATOM 497   C CD  . ARG A 1 60  ? -29.878 -27.103 -16.981 1.00 78.19 60  A 1 
ATOM 498   N NE  . ARG A 1 60  ? -29.773 -26.407 -18.268 1.00 72.12 60  A 1 
ATOM 499   C CZ  . ARG A 1 60  ? -30.154 -25.175 -18.533 1.00 65.99 60  A 1 
ATOM 500   N NH1 . ARG A 1 60  ? -30.722 -24.405 -17.632 1.00 60.50 60  A 1 
ATOM 501   N NH2 . ARG A 1 60  ? -29.972 -24.659 -19.729 1.00 59.12 60  A 1 
ATOM 502   N N   . GLU A 1 61  ? -26.751 -30.304 -14.095 1.00 92.11 61  A 1 
ATOM 503   C CA  . GLU A 1 61  ? -25.345 -30.332 -13.661 1.00 92.08 61  A 1 
ATOM 504   C C   . GLU A 1 61  ? -24.720 -31.715 -13.908 1.00 93.17 61  A 1 
ATOM 505   O O   . GLU A 1 61  ? -23.590 -31.813 -14.377 1.00 92.77 61  A 1 
ATOM 506   C CB  . GLU A 1 61  ? -25.261 -30.026 -12.159 1.00 91.26 61  A 1 
ATOM 507   C CG  . GLU A 1 61  ? -25.617 -28.578 -11.776 1.00 89.32 61  A 1 
ATOM 508   C CD  . GLU A 1 61  ? -25.967 -28.488 -10.279 1.00 90.10 61  A 1 
ATOM 509   O OE1 . GLU A 1 61  ? -25.584 -27.537 -9.584  1.00 81.83 61  A 1 
ATOM 510   O OE2 . GLU A 1 61  ? -26.658 -29.409 -9.781  1.00 84.00 61  A 1 
ATOM 511   N N   . GLY A 1 62  ? -25.454 -32.780 -13.621 1.00 93.67 62  A 1 
ATOM 512   C CA  . GLY A 1 62  ? -25.012 -34.148 -13.842 1.00 94.43 62  A 1 
ATOM 513   C C   . GLY A 1 62  ? -24.741 -34.451 -15.314 1.00 95.20 62  A 1 
ATOM 514   O O   . GLY A 1 62  ? -23.739 -35.086 -15.639 1.00 94.53 62  A 1 
ATOM 515   N N   . ASP A 1 63  ? -25.605 -33.988 -16.218 1.00 94.30 63  A 1 
ATOM 516   C CA  . ASP A 1 63  ? -25.417 -34.144 -17.660 1.00 94.33 63  A 1 
ATOM 517   C C   . ASP A 1 63  ? -24.194 -33.356 -18.151 1.00 94.76 63  A 1 
ATOM 518   O O   . ASP A 1 63  ? -23.390 -33.873 -18.934 1.00 93.86 63  A 1 
ATOM 519   C CB  . ASP A 1 63  ? -26.703 -33.747 -18.399 1.00 93.78 63  A 1 
ATOM 520   C CG  . ASP A 1 63  ? -27.875 -34.717 -18.155 1.00 91.56 63  A 1 
ATOM 521   O OD1 . ASP A 1 63  ? -27.632 -35.915 -17.824 1.00 87.63 63  A 1 
ATOM 522   O OD2 . ASP A 1 63  ? -29.038 -34.283 -18.326 1.00 87.56 63  A 1 
ATOM 523   N N   . SER A 1 64  ? -23.981 -32.161 -17.627 1.00 94.26 64  A 1 
ATOM 524   C CA  . SER A 1 64  ? -22.789 -31.347 -17.910 1.00 93.99 64  A 1 
ATOM 525   C C   . SER A 1 64  ? -21.508 -32.031 -17.419 1.00 94.86 64  A 1 
ATOM 526   O O   . SER A 1 64  ? -20.531 -32.132 -18.158 1.00 94.11 64  A 1 
ATOM 527   C CB  . SER A 1 64  ? -22.921 -29.959 -17.264 1.00 92.66 64  A 1 
ATOM 528   O OG  . SER A 1 64  ? -24.103 -29.328 -17.692 1.00 84.29 64  A 1 
ATOM 529   N N   . LEU A 1 65  ? -21.524 -32.580 -16.203 1.00 94.66 65  A 1 
ATOM 530   C CA  . LEU A 1 65  ? -20.383 -33.301 -15.638 1.00 95.10 65  A 1 
ATOM 531   C C   . LEU A 1 65  ? -20.097 -34.601 -16.400 1.00 96.11 65  A 1 
ATOM 532   O O   . LEU A 1 65  ? -18.942 -34.921 -16.669 1.00 95.80 65  A 1 
ATOM 533   C CB  . LEU A 1 65  ? -20.644 -33.547 -14.142 1.00 94.26 65  A 1 
ATOM 534   C CG  . LEU A 1 65  ? -19.363 -33.904 -13.361 1.00 88.88 65  A 1 
ATOM 535   C CD1 . LEU A 1 65  ? -18.409 -32.715 -13.228 1.00 83.80 65  A 1 
ATOM 536   C CD2 . LEU A 1 65  ? -19.740 -34.335 -11.941 1.00 83.68 65  A 1 
ATOM 537   N N   . ARG A 1 66  ? -21.144 -35.326 -16.812 1.00 95.72 66  A 1 
ATOM 538   C CA  . ARG A 1 66  ? -21.029 -36.533 -17.640 1.00 96.22 66  A 1 
ATOM 539   C C   . ARG A 1 66  ? -20.394 -36.229 -18.999 1.00 96.63 66  A 1 
ATOM 540   O O   . ARG A 1 66  ? -19.531 -36.985 -19.447 1.00 95.97 66  A 1 
ATOM 541   C CB  . ARG A 1 66  ? -22.417 -37.169 -17.796 1.00 95.37 66  A 1 
ATOM 542   C CG  . ARG A 1 66  ? -22.330 -38.633 -18.258 1.00 86.43 66  A 1 
ATOM 543   C CD  . ARG A 1 66  ? -23.730 -39.238 -18.455 1.00 85.81 66  A 1 
ATOM 544   N NE  . ARG A 1 66  ? -24.538 -39.210 -17.213 1.00 76.74 66  A 1 
ATOM 545   C CZ  . ARG A 1 66  ? -25.862 -39.194 -17.112 1.00 69.33 66  A 1 
ATOM 546   N NH1 . ARG A 1 66  ? -26.623 -39.363 -18.140 1.00 60.70 66  A 1 
ATOM 547   N NH2 . ARG A 1 66  ? -26.432 -38.997 -15.969 1.00 60.31 66  A 1 
ATOM 548   N N   . ALA A 1 67  ? -20.791 -35.141 -19.620 1.00 96.30 67  A 1 
ATOM 549   C CA  . ALA A 1 67  ? -20.195 -34.681 -20.869 1.00 96.25 67  A 1 
ATOM 550   C C   . ALA A 1 67  ? -18.730 -34.261 -20.685 1.00 96.62 67  A 1 
ATOM 551   O O   . ALA A 1 67  ? -17.894 -34.585 -21.526 1.00 96.04 67  A 1 
ATOM 552   C CB  . ALA A 1 67  ? -21.055 -33.542 -21.421 1.00 95.64 67  A 1 
ATOM 553   N N   . LEU A 1 68  ? -18.380 -33.624 -19.565 1.00 96.12 68  A 1 
ATOM 554   C CA  . LEU A 1 68  ? -17.008 -33.249 -19.239 1.00 96.30 68  A 1 
ATOM 555   C C   . LEU A 1 68  ? -16.107 -34.483 -19.040 1.00 97.11 68  A 1 
ATOM 556   O O   . LEU A 1 68  ? -15.015 -34.540 -19.600 1.00 96.92 68  A 1 
ATOM 557   C CB  . LEU A 1 68  ? -17.020 -32.358 -17.984 1.00 95.88 68  A 1 
ATOM 558   C CG  . LEU A 1 68  ? -15.643 -31.760 -17.647 1.00 94.44 68  A 1 
ATOM 559   C CD1 . LEU A 1 68  ? -15.205 -30.725 -18.671 1.00 91.47 68  A 1 
ATOM 560   C CD2 . LEU A 1 68  ? -15.694 -31.093 -16.268 1.00 90.94 68  A 1 
ATOM 561   N N   . ILE A 1 69  ? -16.582 -35.471 -18.290 1.00 96.86 69  A 1 
ATOM 562   C CA  . ILE A 1 69  ? -15.877 -36.746 -18.099 1.00 97.17 69  A 1 
ATOM 563   C C   . ILE A 1 69  ? -15.644 -37.422 -19.448 1.00 97.21 69  A 1 
ATOM 564   O O   . ILE A 1 69  ? -14.527 -37.848 -19.737 1.00 96.62 69  A 1 
ATOM 565   C CB  . ILE A 1 69  ? -16.658 -37.653 -17.123 1.00 97.11 69  A 1 
ATOM 566   C CG1 . ILE A 1 69  ? -16.645 -37.059 -15.691 1.00 95.92 69  A 1 
ATOM 567   C CG2 . ILE A 1 69  ? -16.068 -39.084 -17.085 1.00 95.84 69  A 1 
ATOM 568   C CD1 . ILE A 1 69  ? -17.745 -37.623 -14.784 1.00 92.43 69  A 1 
ATOM 569   N N   . ARG A 1 70  ? -16.671 -37.466 -20.311 1.00 97.10 70  A 1 
ATOM 570   C CA  . ARG A 1 70  ? -16.557 -38.047 -21.652 1.00 97.02 70  A 1 
ATOM 571   C C   . ARG A 1 70  ? -15.555 -37.280 -22.531 1.00 97.23 70  A 1 
ATOM 572   O O   . ARG A 1 70  ? -14.739 -37.907 -23.190 1.00 96.28 70  A 1 
ATOM 573   C CB  . ARG A 1 70  ? -17.955 -38.117 -22.288 1.00 96.05 70  A 1 
ATOM 574   C CG  . ARG A 1 70  ? -17.943 -39.015 -23.533 1.00 85.71 70  A 1 
ATOM 575   C CD  . ARG A 1 70  ? -19.330 -39.083 -24.191 1.00 81.76 70  A 1 
ATOM 576   N NE  . ARG A 1 70  ? -20.316 -39.804 -23.350 1.00 70.66 70  A 1 
ATOM 577   C CZ  . ARG A 1 70  ? -21.632 -39.863 -23.556 1.00 62.32 70  A 1 
ATOM 578   N NH1 . ARG A 1 70  ? -22.188 -39.237 -24.559 1.00 55.43 70  A 1 
ATOM 579   N NH2 . ARG A 1 70  ? -22.386 -40.548 -22.763 1.00 53.89 70  A 1 
ATOM 580   N N   . ALA A 1 71  ? -15.536 -35.961 -22.474 1.00 96.84 71  A 1 
ATOM 581   C CA  . ALA A 1 71  ? -14.575 -35.136 -23.211 1.00 96.71 71  A 1 
ATOM 582   C C   . ALA A 1 71  ? -13.118 -35.370 -22.762 1.00 97.15 71  A 1 
ATOM 583   O O   . ALA A 1 71  ? -12.207 -35.380 -23.591 1.00 96.50 71  A 1 
ATOM 584   C CB  . ALA A 1 71  ? -14.967 -33.662 -23.046 1.00 96.36 71  A 1 
ATOM 585   N N   . ALA A 1 72  ? -12.887 -35.596 -21.463 1.00 97.22 72  A 1 
ATOM 586   C CA  . ALA A 1 72  ? -11.573 -35.986 -20.966 1.00 97.28 72  A 1 
ATOM 587   C C   . ALA A 1 72  ? -11.149 -37.357 -21.515 1.00 97.20 72  A 1 
ATOM 588   O O   . ALA A 1 72  ? -10.041 -37.508 -22.030 1.00 96.55 72  A 1 
ATOM 589   C CB  . ALA A 1 72  ? -11.592 -35.974 -19.431 1.00 97.13 72  A 1 
ATOM 590   N N   . GLU A 1 73  ? -12.054 -38.327 -21.479 1.00 96.92 73  A 1 
ATOM 591   C CA  . GLU A 1 73  ? -11.820 -39.692 -21.942 1.00 96.21 73  A 1 
ATOM 592   C C   . GLU A 1 73  ? -11.547 -39.739 -23.457 1.00 96.58 73  A 1 
ATOM 593   O O   . GLU A 1 73  ? -10.585 -40.384 -23.897 1.00 95.23 73  A 1 
ATOM 594   C CB  . GLU A 1 73  ? -13.038 -40.552 -21.529 1.00 94.53 73  A 1 
ATOM 595   C CG  . GLU A 1 73  ? -12.679 -42.026 -21.318 1.00 81.62 73  A 1 
ATOM 596   C CD  . GLU A 1 73  ? -13.864 -42.853 -20.765 1.00 75.41 73  A 1 
ATOM 597   O OE1 . GLU A 1 73  ? -13.588 -43.875 -20.094 1.00 67.70 73  A 1 
ATOM 598   O OE2 . GLU A 1 73  ? -15.027 -42.481 -21.019 1.00 69.66 73  A 1 
ATOM 599   N N   . GLU A 1 74  ? -12.305 -38.998 -24.262 1.00 96.71 74  A 1 
ATOM 600   C CA  . GLU A 1 74  ? -12.083 -38.830 -25.702 1.00 96.67 74  A 1 
ATOM 601   C C   . GLU A 1 74  ? -10.729 -38.183 -26.025 1.00 96.76 74  A 1 
ATOM 602   O O   . GLU A 1 74  ? -10.099 -38.518 -27.030 1.00 95.00 74  A 1 
ATOM 603   C CB  . GLU A 1 74  ? -13.212 -37.966 -26.294 1.00 96.04 74  A 1 
ATOM 604   C CG  . GLU A 1 74  ? -14.541 -38.724 -26.427 1.00 91.11 74  A 1 
ATOM 605   C CD  . GLU A 1 74  ? -15.708 -37.847 -26.911 1.00 89.28 74  A 1 
ATOM 606   O OE1 . GLU A 1 74  ? -16.824 -38.408 -27.042 1.00 80.87 74  A 1 
ATOM 607   O OE2 . GLU A 1 74  ? -15.500 -36.640 -27.152 1.00 82.97 74  A 1 
ATOM 608   N N   . SER A 1 75  ? -10.250 -37.305 -25.162 1.00 96.98 75  A 1 
ATOM 609   C CA  . SER A 1 75  ? -8.925  -36.691 -25.278 1.00 96.62 75  A 1 
ATOM 610   C C   . SER A 1 75  ? -7.787  -37.594 -24.769 1.00 96.85 75  A 1 
ATOM 611   O O   . SER A 1 75  ? -6.620  -37.240 -24.879 1.00 94.77 75  A 1 
ATOM 612   C CB  . SER A 1 75  ? -8.899  -35.339 -24.561 1.00 95.89 75  A 1 
ATOM 613   O OG  . SER A 1 75  ? -9.864  -34.471 -25.114 1.00 88.46 75  A 1 
ATOM 614   N N   . GLY A 1 76  ? -8.098  -38.752 -24.195 1.00 96.51 76  A 1 
ATOM 615   C CA  . GLY A 1 76  ? -7.124  -39.647 -23.567 1.00 96.16 76  A 1 
ATOM 616   C C   . GLY A 1 76  ? -6.605  -39.152 -22.213 1.00 96.63 76  A 1 
ATOM 617   O O   . GLY A 1 76  ? -5.523  -39.558 -21.783 1.00 94.67 76  A 1 
ATOM 618   N N   . ILE A 1 77  ? -7.357  -38.283 -21.543 1.00 97.04 77  A 1 
ATOM 619   C CA  . ILE A 1 77  ? -7.054  -37.733 -20.220 1.00 97.53 77  A 1 
ATOM 620   C C   . ILE A 1 77  ? -7.858  -38.484 -19.158 1.00 97.52 77  A 1 
ATOM 621   O O   . ILE A 1 77  ? -9.084  -38.563 -19.223 1.00 97.00 77  A 1 
ATOM 622   C CB  . ILE A 1 77  ? -7.322  -36.217 -20.189 1.00 97.21 77  A 1 
ATOM 623   C CG1 . ILE A 1 77  ? -6.501  -35.443 -21.245 1.00 95.38 77  A 1 
ATOM 624   C CG2 . ILE A 1 77  ? -7.066  -35.626 -18.794 1.00 95.83 77  A 1 
ATOM 625   C CD1 . ILE A 1 77  ? -4.971  -35.590 -21.136 1.00 92.25 77  A 1 
ATOM 626   N N   . LEU A 1 78  ? -7.166  -39.018 -18.154 1.00 97.40 78  A 1 
ATOM 627   C CA  . LEU A 1 78  ? -7.811  -39.595 -16.977 1.00 97.58 78  A 1 
ATOM 628   C C   . LEU A 1 78  ? -8.496  -38.483 -16.179 1.00 97.85 78  A 1 
ATOM 629   O O   . LEU A 1 78  ? -7.833  -37.549 -15.731 1.00 97.21 78  A 1 
ATOM 630   C CB  . LEU A 1 78  ? -6.748  -40.327 -16.143 1.00 96.97 78  A 1 
ATOM 631   C CG  . LEU A 1 78  ? -7.299  -40.976 -14.862 1.00 95.60 78  A 1 
ATOM 632   C CD1 . LEU A 1 78  ? -8.159  -42.190 -15.180 1.00 91.14 78  A 1 
ATOM 633   C CD2 . LEU A 1 78  ? -6.137  -41.430 -13.974 1.00 90.63 78  A 1 
ATOM 634   N N   . PHE A 1 79  ? -9.790  -38.622 -15.946 1.00 97.62 79  A 1 
ATOM 635   C CA  . PHE A 1 79  ? -10.548 -37.709 -15.094 1.00 97.70 79  A 1 
ATOM 636   C C   . PHE A 1 79  ? -10.607 -38.252 -13.663 1.00 97.77 79  A 1 
ATOM 637   O O   . PHE A 1 79  ? -11.106 -39.360 -13.434 1.00 97.17 79  A 1 
ATOM 638   C CB  . PHE A 1 79  ? -11.939 -37.492 -15.696 1.00 97.35 79  A 1 
ATOM 639   C CG  . PHE A 1 79  ? -12.723 -36.385 -15.031 1.00 97.57 79  A 1 
ATOM 640   C CD1 . PHE A 1 79  ? -13.384 -36.606 -13.804 1.00 95.49 79  A 1 
ATOM 641   C CD2 . PHE A 1 79  ? -12.818 -35.116 -15.644 1.00 95.15 79  A 1 
ATOM 642   C CE1 . PHE A 1 79  ? -14.128 -35.579 -13.201 1.00 94.62 79  A 1 
ATOM 643   C CE2 . PHE A 1 79  ? -13.561 -34.095 -15.046 1.00 94.23 79  A 1 
ATOM 644   C CZ  . PHE A 1 79  ? -14.216 -34.313 -13.828 1.00 96.00 79  A 1 
ATOM 645   N N   . ILE A 1 80  ? -10.138 -37.483 -12.703 1.00 97.99 80  A 1 
ATOM 646   C CA  . ILE A 1 80  ? -10.252 -37.779 -11.275 1.00 98.09 80  A 1 
ATOM 647   C C   . ILE A 1 80  ? -11.219 -36.765 -10.656 1.00 98.04 80  A 1 
ATOM 648   O O   . ILE A 1 80  ? -10.953 -35.565 -10.684 1.00 97.51 80  A 1 
ATOM 649   C CB  . ILE A 1 80  ? -8.874  -37.752 -10.571 1.00 97.84 80  A 1 
ATOM 650   C CG1 . ILE A 1 80  ? -7.890  -38.731 -11.253 1.00 96.43 80  A 1 
ATOM 651   C CG2 . ILE A 1 80  ? -9.044  -38.085 -9.081  1.00 96.56 80  A 1 
ATOM 652   C CD1 . ILE A 1 80  ? -6.493  -38.776 -10.623 1.00 94.40 80  A 1 
ATOM 653   N N   . TYR A 1 81  ? -12.310 -37.243 -10.074 1.00 97.78 81  A 1 
ATOM 654   C CA  . TYR A 1 81  ? -13.210 -36.394 -9.300  1.00 97.67 81  A 1 
ATOM 655   C C   . TYR A 1 81  ? -12.739 -36.319 -7.852  1.00 97.85 81  A 1 
ATOM 656   O O   . TYR A 1 81  ? -12.607 -37.355 -7.190  1.00 97.35 81  A 1 
ATOM 657   C CB  . TYR A 1 81  ? -14.649 -36.913 -9.404  1.00 97.34 81  A 1 
ATOM 658   C CG  . TYR A 1 81  ? -15.637 -36.022 -8.668  1.00 97.32 81  A 1 
ATOM 659   C CD1 . TYR A 1 81  ? -15.959 -36.270 -7.320  1.00 94.41 81  A 1 
ATOM 660   C CD2 . TYR A 1 81  ? -16.199 -34.918 -9.319  1.00 94.55 81  A 1 
ATOM 661   C CE1 . TYR A 1 81  ? -16.837 -35.424 -6.630  1.00 94.28 81  A 1 
ATOM 662   C CE2 . TYR A 1 81  ? -17.078 -34.062 -8.639  1.00 93.89 81  A 1 
ATOM 663   C CZ  . TYR A 1 81  ? -17.398 -34.314 -7.292  1.00 95.83 81  A 1 
ATOM 664   O OH  . TYR A 1 81  ? -18.260 -33.479 -6.627  1.00 94.57 81  A 1 
ATOM 665   N N   . ALA A 1 82  ? -12.522 -35.131 -7.336  1.00 97.50 82  A 1 
ATOM 666   C CA  . ALA A 1 82  ? -12.225 -34.910 -5.929  1.00 97.57 82  A 1 
ATOM 667   C C   . ALA A 1 82  ? -13.468 -34.438 -5.163  1.00 97.35 82  A 1 
ATOM 668   O O   . ALA A 1 82  ? -14.339 -33.758 -5.696  1.00 96.34 82  A 1 
ATOM 669   C CB  . ALA A 1 82  ? -11.042 -33.948 -5.798  1.00 97.17 82  A 1 
ATOM 670   N N   . ILE A 1 83  ? -13.522 -34.787 -3.874  1.00 96.97 83  A 1 
ATOM 671   C CA  . ILE A 1 83  ? -14.532 -34.307 -2.935  1.00 96.94 83  A 1 
ATOM 672   C C   . ILE A 1 83  ? -13.842 -33.831 -1.651  1.00 96.96 83  A 1 
ATOM 673   O O   . ILE A 1 83  ? -12.909 -34.471 -1.172  1.00 96.31 83  A 1 
ATOM 674   C CB  . ILE A 1 83  ? -15.623 -35.373 -2.718  1.00 96.42 83  A 1 
ATOM 675   C CG1 . ILE A 1 83  ? -16.843 -34.757 -2.002  1.00 93.05 83  A 1 
ATOM 676   C CG2 . ILE A 1 83  ? -15.100 -36.615 -1.965  1.00 91.84 83  A 1 
ATOM 677   C CD1 . ILE A 1 83  ? -18.094 -35.651 -2.079  1.00 89.55 83  A 1 
ATOM 678   N N   . SER A 1 84  ? -14.307 -32.714 -1.085  1.00 96.57 84  A 1 
ATOM 679   C CA  . SER A 1 84  ? -13.757 -32.098 0.126   1.00 96.08 84  A 1 
ATOM 680   C C   . SER A 1 84  ? -14.775 -32.137 1.278   1.00 95.88 84  A 1 
ATOM 681   O O   . SER A 1 84  ? -15.368 -31.098 1.596   1.00 94.16 84  A 1 
ATOM 682   C CB  . SER A 1 84  ? -13.323 -30.658 -0.170  1.00 94.85 84  A 1 
ATOM 683   O OG  . SER A 1 84  ? -12.110 -30.615 -0.890  1.00 84.25 84  A 1 
ATOM 684   N N   . PRO A 1 85  ? -15.009 -33.291 1.918   1.00 96.11 85  A 1 
ATOM 685   C CA  . PRO A 1 85  ? -16.029 -33.403 2.965   1.00 95.72 85  A 1 
ATOM 686   C C   . PRO A 1 85  ? -15.600 -32.827 4.312   1.00 95.13 85  A 1 
ATOM 687   O O   . PRO A 1 85  ? -16.443 -32.555 5.157   1.00 92.47 85  A 1 
ATOM 688   C CB  . PRO A 1 85  ? -16.311 -34.910 3.053   1.00 95.50 85  A 1 
ATOM 689   C CG  . PRO A 1 85  ? -14.955 -35.528 2.733   1.00 94.73 85  A 1 
ATOM 690   C CD  . PRO A 1 85  ? -14.369 -34.575 1.686   1.00 96.12 85  A 1 
ATOM 691   N N   . GLY A 1 86  ? -14.312 -32.632 4.530   1.00 94.39 86  A 1 
ATOM 692   C CA  . GLY A 1 86  ? -13.734 -32.296 5.835   1.00 93.66 86  A 1 
ATOM 693   C C   . GLY A 1 86  ? -14.183 -30.970 6.451   1.00 93.60 86  A 1 
ATOM 694   O O   . GLY A 1 86  ? -13.893 -30.728 7.617   1.00 90.91 86  A 1 
ATOM 695   N N   . VAL A 1 87  ? -14.897 -30.136 5.719   1.00 92.39 87  A 1 
ATOM 696   C CA  . VAL A 1 87  ? -15.410 -28.854 6.224   1.00 90.10 87  A 1 
ATOM 697   C C   . VAL A 1 87  ? -16.478 -29.012 7.312   1.00 89.86 87  A 1 
ATOM 698   O O   . VAL A 1 87  ? -16.530 -28.189 8.221   1.00 86.04 87  A 1 
ATOM 699   C CB  . VAL A 1 87  ? -15.959 -27.975 5.083   1.00 88.19 87  A 1 
ATOM 700   C CG1 . VAL A 1 87  ? -14.815 -27.439 4.225   1.00 78.97 87  A 1 
ATOM 701   C CG2 . VAL A 1 87  ? -16.945 -28.701 4.157   1.00 78.82 87  A 1 
ATOM 702   N N   . ASP A 1 88  ? -17.307 -30.051 7.235   1.00 90.61 88  A 1 
ATOM 703   C CA  . ASP A 1 88  ? -18.423 -30.259 8.167   1.00 90.00 88  A 1 
ATOM 704   C C   . ASP A 1 88  ? -18.826 -31.733 8.357   1.00 91.66 88  A 1 
ATOM 705   O O   . ASP A 1 88  ? -19.890 -32.028 8.923   1.00 88.30 88  A 1 
ATOM 706   C CB  . ASP A 1 88  ? -19.631 -29.404 7.717   1.00 85.76 88  A 1 
ATOM 707   C CG  . ASP A 1 88  ? -20.416 -30.034 6.563   1.00 85.21 88  A 1 
ATOM 708   O OD1 . ASP A 1 88  ? -19.797 -30.626 5.660   1.00 75.92 88  A 1 
ATOM 709   O OD2 . ASP A 1 88  ? -21.664 -30.000 6.599   1.00 78.39 88  A 1 
ATOM 710   N N   . ILE A 1 89  ? -18.012 -32.685 7.912   1.00 91.82 89  A 1 
ATOM 711   C CA  . ILE A 1 89  ? -18.292 -34.107 8.110   1.00 93.41 89  A 1 
ATOM 712   C C   . ILE A 1 89  ? -18.182 -34.483 9.593   1.00 93.70 89  A 1 
ATOM 713   O O   . ILE A 1 89  ? -17.216 -34.130 10.274  1.00 92.24 89  A 1 
ATOM 714   C CB  . ILE A 1 89  ? -17.414 -35.002 7.201   1.00 93.57 89  A 1 
ATOM 715   C CG1 . ILE A 1 89  ? -17.919 -36.457 7.221   1.00 91.39 89  A 1 
ATOM 716   C CG2 . ILE A 1 89  ? -15.918 -34.948 7.582   1.00 90.00 89  A 1 
ATOM 717   C CD1 . ILE A 1 89  ? -17.247 -37.382 6.180   1.00 88.86 89  A 1 
ATOM 718   N N   . THR A 1 90  ? -19.142 -35.269 10.060  1.00 93.32 90  A 1 
ATOM 719   C CA  . THR A 1 90  ? -19.000 -36.036 11.295  1.00 93.67 90  A 1 
ATOM 720   C C   . THR A 1 90  ? -18.514 -37.431 10.915  1.00 94.53 90  A 1 
ATOM 721   O O   . THR A 1 90  ? -19.276 -38.208 10.330  1.00 93.49 90  A 1 
ATOM 722   C CB  . THR A 1 90  ? -20.322 -36.099 12.069  1.00 92.62 90  A 1 
ATOM 723   O OG1 . THR A 1 90  ? -20.819 -34.800 12.303  1.00 86.56 90  A 1 
ATOM 724   C CG2 . THR A 1 90  ? -20.173 -36.768 13.425  1.00 85.41 90  A 1 
ATOM 725   N N   . TYR A 1 91  ? -17.260 -37.759 11.209  1.00 94.62 91  A 1 
ATOM 726   C CA  . TYR A 1 91  ? -16.592 -38.975 10.721  1.00 94.99 91  A 1 
ATOM 727   C C   . TYR A 1 91  ? -17.239 -40.271 11.233  1.00 95.31 91  A 1 
ATOM 728   O O   . TYR A 1 91  ? -17.320 -41.257 10.500  1.00 93.15 91  A 1 
ATOM 729   C CB  . TYR A 1 91  ? -15.108 -38.930 11.111  1.00 94.44 91  A 1 
ATOM 730   C CG  . TYR A 1 91  ? -14.320 -37.805 10.477  1.00 94.75 91  A 1 
ATOM 731   C CD1 . TYR A 1 91  ? -13.678 -38.001 9.237   1.00 89.26 91  A 1 
ATOM 732   C CD2 . TYR A 1 91  ? -14.220 -36.547 11.104  1.00 89.75 91  A 1 
ATOM 733   C CE1 . TYR A 1 91  ? -12.951 -36.961 8.631   1.00 88.97 91  A 1 
ATOM 734   C CE2 . TYR A 1 91  ? -13.495 -35.494 10.502  1.00 88.77 91  A 1 
ATOM 735   C CZ  . TYR A 1 91  ? -12.860 -35.712 9.269   1.00 92.82 91  A 1 
ATOM 736   O OH  . TYR A 1 91  ? -12.159 -34.687 8.673   1.00 91.67 91  A 1 
ATOM 737   N N   . SER A 1 92  ? -17.759 -40.253 12.446  1.00 94.01 92  A 1 
ATOM 738   C CA  . SER A 1 92  ? -18.492 -41.362 13.075  1.00 93.55 92  A 1 
ATOM 739   C C   . SER A 1 92  ? -19.955 -41.484 12.614  1.00 93.73 92  A 1 
ATOM 740   O O   . SER A 1 92  ? -20.647 -42.450 12.955  1.00 91.16 92  A 1 
ATOM 741   C CB  . SER A 1 92  ? -18.439 -41.191 14.597  1.00 92.97 92  A 1 
ATOM 742   O OG  . SER A 1 92  ? -18.989 -39.941 14.976  1.00 90.16 92  A 1 
ATOM 743   N N   . SER A 1 93  ? -20.467 -40.522 11.841  1.00 93.36 93  A 1 
ATOM 744   C CA  . SER A 1 93  ? -21.865 -40.490 11.423  1.00 93.01 93  A 1 
ATOM 745   C C   . SER A 1 93  ? -22.131 -41.414 10.242  1.00 93.88 93  A 1 
ATOM 746   O O   . SER A 1 93  ? -21.785 -41.129 9.095   1.00 92.80 93  A 1 
ATOM 747   C CB  . SER A 1 93  ? -22.286 -39.061 11.101  1.00 91.36 93  A 1 
ATOM 748   O OG  . SER A 1 93  ? -23.627 -39.010 10.622  1.00 87.10 93  A 1 
ATOM 749   N N   . ASN A 1 94  ? -22.906 -42.463 10.479  1.00 94.38 94  A 1 
ATOM 750   C CA  . ASN A 1 94  ? -23.420 -43.313 9.408   1.00 94.28 94  A 1 
ATOM 751   C C   . ASN A 1 94  ? -24.229 -42.540 8.347   1.00 95.06 94  A 1 
ATOM 752   O O   . ASN A 1 94  ? -24.298 -42.952 7.194   1.00 92.85 94  A 1 
ATOM 753   C CB  . ASN A 1 94  ? -24.321 -44.399 10.028  1.00 92.57 94  A 1 
ATOM 754   C CG  . ASN A 1 94  ? -23.517 -45.496 10.696  1.00 87.40 94  A 1 
ATOM 755   O OD1 . ASN A 1 94  ? -22.538 -45.965 10.184  1.00 78.31 94  A 1 
ATOM 756   N ND2 . ASN A 1 94  ? -23.944 -45.968 11.849  1.00 76.76 94  A 1 
ATOM 757   N N   . ARG A 1 95  ? -24.858 -41.436 8.747   1.00 94.41 95  A 1 
ATOM 758   C CA  . ARG A 1 95  ? -25.627 -40.594 7.825   1.00 94.93 95  A 1 
ATOM 759   C C   . ARG A 1 95  ? -24.697 -39.836 6.883   1.00 95.86 95  A 1 
ATOM 760   O O   . ARG A 1 95  ? -24.948 -39.820 5.682   1.00 93.98 95  A 1 
ATOM 761   C CB  . ARG A 1 95  ? -26.527 -39.656 8.637   1.00 93.47 95  A 1 
ATOM 762   C CG  . ARG A 1 95  ? -27.491 -38.885 7.715   1.00 82.09 95  A 1 
ATOM 763   C CD  . ARG A 1 95  ? -28.362 -37.940 8.551   1.00 77.42 95  A 1 
ATOM 764   N NE  . ARG A 1 95  ? -29.308 -37.197 7.684   1.00 65.89 95  A 1 
ATOM 765   C CZ  . ARG A 1 95  ? -30.132 -36.233 8.081   1.00 58.11 95  A 1 
ATOM 766   N NH1 . ARG A 1 95  ? -30.187 -35.852 9.325   1.00 51.99 95  A 1 
ATOM 767   N NH2 . ARG A 1 95  ? -30.901 -35.647 7.218   1.00 49.91 95  A 1 
ATOM 768   N N   . ASP A 1 96  ? -23.624 -39.247 7.404   1.00 94.85 96  A 1 
ATOM 769   C CA  . ASP A 1 96  ? -22.639 -38.515 6.612   1.00 95.21 96  A 1 
ATOM 770   C C   . ASP A 1 96  ? -21.837 -39.457 5.709   1.00 95.84 96  A 1 
ATOM 771   O O   . ASP A 1 96  ? -21.657 -39.172 4.529   1.00 94.79 96  A 1 
ATOM 772   C CB  . ASP A 1 96  ? -21.742 -37.678 7.546   1.00 94.57 96  A 1 
ATOM 773   C CG  . ASP A 1 96  ? -22.423 -36.393 8.038   1.00 94.28 96  A 1 
ATOM 774   O OD1 . ASP A 1 96  ? -23.642 -36.197 7.811   1.00 88.77 96  A 1 
ATOM 775   O OD2 . ASP A 1 96  ? -21.705 -35.528 8.586   1.00 89.33 96  A 1 
ATOM 776   N N   . MET A 1 97  ? -21.483 -40.650 6.204   1.00 95.61 97  A 1 
ATOM 777   C CA  . MET A 1 97  ? -20.899 -41.710 5.379   1.00 95.92 97  A 1 
ATOM 778   C C   . MET A 1 97  ? -21.823 -42.123 4.234   1.00 96.46 97  A 1 
ATOM 779   O O   . MET A 1 97  ? -21.347 -42.357 3.122   1.00 95.60 97  A 1 
ATOM 780   C CB  . MET A 1 97  ? -20.570 -42.932 6.239   1.00 95.09 97  A 1 
ATOM 781   C CG  . MET A 1 97  ? -19.263 -42.751 7.018   1.00 87.31 97  A 1 
ATOM 782   S SD  . MET A 1 97  ? -17.803 -42.447 5.968   1.00 88.06 97  A 1 
ATOM 783   C CE  . MET A 1 97  ? -17.695 -44.003 5.078   1.00 77.83 97  A 1 
ATOM 784   N N   . LYS A 1 98  ? -23.137 -42.179 4.471   1.00 95.77 98  A 1 
ATOM 785   C CA  . LYS A 1 98  ? -24.099 -42.464 3.410   1.00 95.97 98  A 1 
ATOM 786   C C   . LYS A 1 98  ? -24.142 -41.344 2.372   1.00 96.16 98  A 1 
ATOM 787   O O   . LYS A 1 98  ? -24.089 -41.644 1.190   1.00 95.48 98  A 1 
ATOM 788   C CB  . LYS A 1 98  ? -25.477 -42.770 4.007   1.00 95.59 98  A 1 
ATOM 789   C CG  . LYS A 1 98  ? -26.392 -43.261 2.887   1.00 90.16 98  A 1 
ATOM 790   C CD  . LYS A 1 98  ? -27.804 -43.599 3.368   1.00 83.81 98  A 1 
ATOM 791   C CE  . LYS A 1 98  ? -28.562 -43.962 2.086   1.00 77.04 98  A 1 
ATOM 792   N NZ  . LYS A 1 98  ? -30.004 -44.149 2.296   1.00 67.29 98  A 1 
ATOM 793   N N   . PHE A 1 99  ? -24.171 -40.071 2.803   1.00 95.83 99  A 1 
ATOM 794   C CA  . PHE A 1 99  ? -24.101 -38.940 1.872   1.00 95.56 99  A 1 
ATOM 795   C C   . PHE A 1 99  ? -22.834 -38.992 1.012   1.00 95.81 99  A 1 
ATOM 796   O O   . PHE A 1 99  ? -22.896 -38.768 -0.192  1.00 94.91 99  A 1 
ATOM 797   C CB  . PHE A 1 99  ? -24.146 -37.608 2.631   1.00 95.41 99  A 1 
ATOM 798   C CG  . PHE A 1 99  ? -25.528 -37.167 3.062   1.00 93.83 99  A 1 
ATOM 799   C CD1 . PHE A 1 99  ? -26.530 -36.955 2.098   1.00 87.67 99  A 1 
ATOM 800   C CD2 . PHE A 1 99  ? -25.809 -36.904 4.417   1.00 87.82 99  A 1 
ATOM 801   C CE1 . PHE A 1 99  ? -27.802 -36.502 2.480   1.00 86.75 99  A 1 
ATOM 802   C CE2 . PHE A 1 99  ? -27.081 -36.451 4.803   1.00 86.28 99  A 1 
ATOM 803   C CZ  . PHE A 1 99  ? -28.083 -36.250 3.834   1.00 89.53 99  A 1 
ATOM 804   N N   . LEU A 1 100 ? -21.686 -39.332 1.604   1.00 96.30 100 A 1 
ATOM 805   C CA  . LEU A 1 100 ? -20.422 -39.446 0.893   1.00 96.34 100 A 1 
ATOM 806   C C   . LEU A 1 100 ? -20.454 -40.585 -0.138  1.00 96.60 100 A 1 
ATOM 807   O O   . LEU A 1 100 ? -20.068 -40.383 -1.291  1.00 96.08 100 A 1 
ATOM 808   C CB  . LEU A 1 100 ? -19.296 -39.615 1.934   1.00 95.72 100 A 1 
ATOM 809   C CG  . LEU A 1 100 ? -17.875 -39.537 1.341   1.00 93.11 100 A 1 
ATOM 810   C CD1 . LEU A 1 100 ? -17.586 -38.192 0.680   1.00 87.77 100 A 1 
ATOM 811   C CD2 . LEU A 1 100 ? -16.856 -39.718 2.463   1.00 87.53 100 A 1 
ATOM 812   N N   . LYS A 1 101 ? -20.966 -41.767 0.248   1.00 96.36 101 A 1 
ATOM 813   C CA  . LYS A 1 101 ? -21.134 -42.924 -0.651  1.00 96.42 101 A 1 
ATOM 814   C C   . LYS A 1 101 ? -22.096 -42.614 -1.798  1.00 96.25 101 A 1 
ATOM 815   O O   . LYS A 1 101 ? -21.727 -42.798 -2.948  1.00 95.54 101 A 1 
ATOM 816   C CB  . LYS A 1 101 ? -21.601 -44.143 0.154   1.00 96.43 101 A 1 
ATOM 817   C CG  . LYS A 1 101 ? -20.476 -44.718 1.029   1.00 95.60 101 A 1 
ATOM 818   C CD  . LYS A 1 101 ? -21.004 -45.808 1.971   1.00 94.05 101 A 1 
ATOM 819   C CE  . LYS A 1 101 ? -19.857 -46.272 2.874   1.00 91.01 101 A 1 
ATOM 820   N NZ  . LYS A 1 101 ? -20.298 -47.227 3.920   1.00 85.79 101 A 1 
ATOM 821   N N   . ASP A 1 102 ? -23.286 -42.086 -1.494  1.00 96.62 102 A 1 
ATOM 822   C CA  . ASP A 1 102 ? -24.315 -41.748 -2.481  1.00 96.41 102 A 1 
ATOM 823   C C   . ASP A 1 102 ? -23.798 -40.695 -3.481  1.00 96.53 102 A 1 
ATOM 824   O O   . ASP A 1 102 ? -23.995 -40.823 -4.687  1.00 95.31 102 A 1 
ATOM 825   C CB  . ASP A 1 102 ? -25.588 -41.234 -1.768  1.00 96.17 102 A 1 
ATOM 826   C CG  . ASP A 1 102 ? -26.389 -42.291 -0.965  1.00 94.81 102 A 1 
ATOM 827   O OD1 . ASP A 1 102 ? -26.136 -43.504 -1.108  1.00 90.59 102 A 1 
ATOM 828   O OD2 . ASP A 1 102 ? -27.313 -41.891 -0.207  1.00 90.73 102 A 1 
ATOM 829   N N   . LYS A 1 103 ? -23.071 -39.678 -2.996  1.00 96.69 103 A 1 
ATOM 830   C CA  . LYS A 1 103 ? -22.468 -38.649 -3.854  1.00 96.38 103 A 1 
ATOM 831   C C   . LYS A 1 103 ? -21.431 -39.249 -4.807  1.00 96.87 103 A 1 
ATOM 832   O O   . LYS A 1 103 ? -21.474 -38.960 -6.001  1.00 96.19 103 A 1 
ATOM 833   C CB  . LYS A 1 103 ? -21.854 -37.538 -2.970  1.00 94.96 103 A 1 
ATOM 834   C CG  . LYS A 1 103 ? -21.235 -36.369 -3.760  1.00 92.41 103 A 1 
ATOM 835   C CD  . LYS A 1 103 ? -22.262 -35.626 -4.612  1.00 91.04 103 A 1 
ATOM 836   C CE  . LYS A 1 103 ? -21.679 -34.316 -5.166  1.00 89.86 103 A 1 
ATOM 837   N NZ  . LYS A 1 103 ? -21.595 -33.255 -4.131  1.00 89.10 103 A 1 
ATOM 838   N N   . LEU A 1 104 ? -20.518 -40.075 -4.308  1.00 96.68 104 A 1 
ATOM 839   C CA  . LEU A 1 104 ? -19.487 -40.687 -5.147  1.00 96.69 104 A 1 
ATOM 840   C C   . LEU A 1 104 ? -20.062 -41.743 -6.103  1.00 96.68 104 A 1 
ATOM 841   O O   . LEU A 1 104 ? -19.580 -41.860 -7.229  1.00 95.78 104 A 1 
ATOM 842   C CB  . LEU A 1 104 ? -18.371 -41.252 -4.264  1.00 96.37 104 A 1 
ATOM 843   C CG  . LEU A 1 104 ? -17.555 -40.171 -3.522  1.00 95.59 104 A 1 
ATOM 844   C CD1 . LEU A 1 104 ? -16.581 -40.840 -2.560  1.00 91.58 104 A 1 
ATOM 845   C CD2 . LEU A 1 104 ? -16.754 -39.283 -4.463  1.00 91.39 104 A 1 
ATOM 846   N N   . ASP A 1 105 ? -21.133 -42.448 -5.719  1.00 96.83 105 A 1 
ATOM 847   C CA  . ASP A 1 105 ? -21.892 -43.310 -6.628  1.00 96.45 105 A 1 
ATOM 848   C C   . ASP A 1 105 ? -22.530 -42.524 -7.767  1.00 96.65 105 A 1 
ATOM 849   O O   . ASP A 1 105 ? -22.495 -42.973 -8.912  1.00 95.11 105 A 1 
ATOM 850   C CB  . ASP A 1 105 ? -22.987 -44.075 -5.856  1.00 95.15 105 A 1 
ATOM 851   C CG  . ASP A 1 105 ? -22.518 -45.415 -5.309  1.00 91.41 105 A 1 
ATOM 852   O OD1 . ASP A 1 105 ? -21.498 -45.949 -5.794  1.00 85.36 105 A 1 
ATOM 853   O OD2 . ASP A 1 105 ? -23.244 -46.010 -4.482  1.00 85.30 105 A 1 
ATOM 854   N N   . GLN A 1 106 ? -23.056 -41.339 -7.489  1.00 96.44 106 A 1 
ATOM 855   C CA  . GLN A 1 106 ? -23.568 -40.459 -8.536  1.00 96.24 106 A 1 
ATOM 856   C C   . GLN A 1 106 ? -22.477 -40.122 -9.559  1.00 96.34 106 A 1 
ATOM 857   O O   . GLN A 1 106 ? -22.702 -40.264 -10.765 1.00 95.51 106 A 1 
ATOM 858   C CB  . GLN A 1 106 ? -24.170 -39.195 -7.905  1.00 95.68 106 A 1 
ATOM 859   C CG  . GLN A 1 106 ? -25.021 -38.421 -8.920  1.00 93.58 106 A 1 
ATOM 860   C CD  . GLN A 1 106 ? -25.521 -37.061 -8.424  1.00 94.24 106 A 1 
ATOM 861   O OE1 . GLN A 1 106 ? -24.939 -36.413 -7.575  1.00 88.17 106 A 1 
ATOM 862   N NE2 . GLN A 1 106 ? -26.593 -36.564 -8.981  1.00 86.42 106 A 1 
ATOM 863   N N   . ILE A 1 107 ? -21.291 -39.758 -9.095  1.00 97.09 107 A 1 
ATOM 864   C CA  . ILE A 1 107 ? -20.147 -39.446 -9.975  1.00 96.85 107 A 1 
ATOM 865   C C   . ILE A 1 107 ? -19.688 -40.686 -10.754 1.00 96.90 107 A 1 
ATOM 866   O O   . ILE A 1 107 ? -19.402 -40.598 -11.950 1.00 95.93 107 A 1 
ATOM 867   C CB  . ILE A 1 107 ? -18.982 -38.829 -9.167  1.00 96.30 107 A 1 
ATOM 868   C CG1 . ILE A 1 107 ? -19.390 -37.595 -8.335  1.00 93.69 107 A 1 
ATOM 869   C CG2 . ILE A 1 107 ? -17.821 -38.447 -10.101 1.00 93.97 107 A 1 
ATOM 870   C CD1 . ILE A 1 107 ? -20.145 -36.512 -9.093  1.00 84.81 107 A 1 
ATOM 871   N N   . ARG A 1 108 ? -19.674 -41.853 -10.122 1.00 96.90 108 A 1 
ATOM 872   C CA  . ARG A 1 108 ? -19.358 -43.117 -10.786 1.00 96.50 108 A 1 
ATOM 873   C C   . ARG A 1 108 ? -20.344 -43.422 -11.915 1.00 96.73 108 A 1 
ATOM 874   O O   . ARG A 1 108 ? -19.923 -43.829 -12.997 1.00 95.49 108 A 1 
ATOM 875   C CB  . ARG A 1 108 ? -19.312 -44.229 -9.725  1.00 94.90 108 A 1 
ATOM 876   C CG  . ARG A 1 108 ? -18.796 -45.546 -10.304 1.00 87.42 108 A 1 
ATOM 877   C CD  . ARG A 1 108 ? -18.573 -46.579 -9.197  1.00 85.90 108 A 1 
ATOM 878   N NE  . ARG A 1 108 ? -19.839 -46.940 -8.526  1.00 78.54 108 A 1 
ATOM 879   C CZ  . ARG A 1 108 ? -19.983 -47.911 -7.639  1.00 75.25 108 A 1 
ATOM 880   N NH1 . ARG A 1 108 ? -18.996 -48.698 -7.314  1.00 66.99 108 A 1 
ATOM 881   N NH2 . ARG A 1 108 ? -21.131 -48.102 -7.065  1.00 65.94 108 A 1 
ATOM 882   N N   . ASN A 1 109 ? -21.629 -43.161 -11.705 1.00 96.44 109 A 1 
ATOM 883   C CA  . ASN A 1 109 ? -22.665 -43.306 -12.729 1.00 96.36 109 A 1 
ATOM 884   C C   . ASN A 1 109 ? -22.527 -42.299 -13.886 1.00 96.35 109 A 1 
ATOM 885   O O   . ASN A 1 109 ? -23.073 -42.531 -14.965 1.00 94.51 109 A 1 
ATOM 886   C CB  . ASN A 1 109 ? -24.044 -43.199 -12.058 1.00 95.62 109 A 1 
ATOM 887   C CG  . ASN A 1 109 ? -24.378 -44.394 -11.184 1.00 90.14 109 A 1 
ATOM 888   O OD1 . ASN A 1 109 ? -23.860 -45.488 -11.339 1.00 81.02 109 A 1 
ATOM 889   N ND2 . ASN A 1 109 ? -25.283 -44.232 -10.250 1.00 77.89 109 A 1 
ATOM 890   N N   . PHE A 1 110 ? -21.771 -41.212 -13.699 1.00 96.34 110 A 1 
ATOM 891   C CA  . PHE A 1 110 ? -21.404 -40.304 -14.794 1.00 96.26 110 A 1 
ATOM 892   C C   . PHE A 1 110 ? -20.234 -40.824 -15.651 1.00 96.30 110 A 1 
ATOM 893   O O   . PHE A 1 110 ? -19.920 -40.220 -16.671 1.00 94.21 110 A 1 
ATOM 894   C CB  . PHE A 1 110 ? -21.130 -38.898 -14.246 1.00 95.88 110 A 1 
ATOM 895   C CG  . PHE A 1 110 ? -22.259 -38.241 -13.477 1.00 96.17 110 A 1 
ATOM 896   C CD1 . PHE A 1 110 ? -23.610 -38.570 -13.713 1.00 92.45 110 A 1 
ATOM 897   C CD2 . PHE A 1 110 ? -21.959 -37.259 -12.512 1.00 92.45 110 A 1 
ATOM 898   C CE1 . PHE A 1 110 ? -24.639 -37.951 -12.988 1.00 91.26 110 A 1 
ATOM 899   C CE2 . PHE A 1 110 ? -22.984 -36.628 -11.795 1.00 91.36 110 A 1 
ATOM 900   C CZ  . PHE A 1 110 ? -24.330 -36.977 -12.023 1.00 93.56 110 A 1 
ATOM 901   N N   . GLY A 1 111 ? -19.622 -41.957 -15.290 1.00 95.99 111 A 1 
ATOM 902   C CA  . GLY A 1 111 ? -18.511 -42.586 -16.011 1.00 95.76 111 A 1 
ATOM 903   C C   . GLY A 1 111 ? -17.136 -42.354 -15.381 1.00 96.32 111 A 1 
ATOM 904   O O   . GLY A 1 111 ? -16.133 -42.805 -15.931 1.00 93.80 111 A 1 
ATOM 905   N N   . CYS A 1 112 ? -17.055 -41.706 -14.235 1.00 96.30 112 A 1 
ATOM 906   C CA  . CYS A 1 112 ? -15.810 -41.511 -13.512 1.00 96.66 112 A 1 
ATOM 907   C C   . CYS A 1 112 ? -15.470 -42.745 -12.670 1.00 96.39 112 A 1 
ATOM 908   O O   . CYS A 1 112 ? -16.278 -43.194 -11.857 1.00 94.32 112 A 1 
ATOM 909   C CB  . CYS A 1 112 ? -15.925 -40.252 -12.653 1.00 95.85 112 A 1 
ATOM 910   S SG  . CYS A 1 112 ? -14.323 -39.867 -11.892 1.00 95.54 112 A 1 
ATOM 911   N N   . ASN A 1 113 ? -14.242 -43.264 -12.809 1.00 96.43 113 A 1 
ATOM 912   C CA  . ASN A 1 113 ? -13.744 -44.410 -12.049 1.00 95.61 113 A 1 
ATOM 913   C C   . ASN A 1 113 ? -12.518 -44.081 -11.183 1.00 96.54 113 A 1 
ATOM 914   O O   . ASN A 1 113 ? -11.899 -44.982 -10.621 1.00 93.70 113 A 1 
ATOM 915   C CB  . ASN A 1 113 ? -13.467 -45.568 -13.029 1.00 92.37 113 A 1 
ATOM 916   C CG  . ASN A 1 113 ? -14.734 -46.111 -13.652 1.00 82.40 113 A 1 
ATOM 917   O OD1 . ASN A 1 113 ? -15.678 -46.468 -12.983 1.00 70.19 113 A 1 
ATOM 918   N ND2 . ASN A 1 113 ? -14.779 -46.218 -14.955 1.00 67.88 113 A 1 
ATOM 919   N N   . SER A 1 114 ? -12.141 -42.822 -11.107 1.00 96.88 114 A 1 
ATOM 920   C CA  . SER A 1 114 ? -10.991 -42.343 -10.347 1.00 97.35 114 A 1 
ATOM 921   C C   . SER A 1 114 ? -11.413 -41.206 -9.425  1.00 97.71 114 A 1 
ATOM 922   O O   . SER A 1 114 ? -12.108 -40.289 -9.854  1.00 96.94 114 A 1 
ATOM 923   C CB  . SER A 1 114 ? -9.891  -41.876 -11.294 1.00 96.84 114 A 1 
ATOM 924   O OG  . SER A 1 114 ? -9.467  -42.947 -12.127 1.00 93.61 114 A 1 
ATOM 925   N N   . PHE A 1 115 ? -10.994 -41.261 -8.163  1.00 97.76 115 A 1 
ATOM 926   C CA  . PHE A 1 115 ? -11.491 -40.359 -7.129  1.00 97.94 115 A 1 
ATOM 927   C C   . PHE A 1 115 ? -10.364 -39.806 -6.261  1.00 98.03 115 A 1 
ATOM 928   O O   . PHE A 1 115 ? -9.291  -40.404 -6.137  1.00 97.11 115 A 1 
ATOM 929   C CB  . PHE A 1 115 ? -12.541 -41.078 -6.275  1.00 97.55 115 A 1 
ATOM 930   C CG  . PHE A 1 115 ? -13.741 -41.563 -7.049  1.00 97.58 115 A 1 
ATOM 931   C CD1 . PHE A 1 115 ? -14.830 -40.713 -7.287  1.00 94.26 115 A 1 
ATOM 932   C CD2 . PHE A 1 115 ? -13.765 -42.870 -7.577  1.00 94.14 115 A 1 
ATOM 933   C CE1 . PHE A 1 115 ? -15.930 -41.149 -8.035  1.00 93.01 115 A 1 
ATOM 934   C CE2 . PHE A 1 115 ? -14.862 -43.322 -8.327  1.00 93.17 115 A 1 
ATOM 935   C CZ  . PHE A 1 115 ? -15.949 -42.460 -8.561  1.00 95.08 115 A 1 
ATOM 936   N N   . ALA A 1 116 ? -10.634 -38.689 -5.616  1.00 97.70 116 A 1 
ATOM 937   C CA  . ALA A 1 116 ? -9.801  -38.144 -4.558  1.00 97.82 116 A 1 
ATOM 938   C C   . ALA A 1 116 ? -10.660 -37.639 -3.395  1.00 97.81 116 A 1 
ATOM 939   O O   . ALA A 1 116 ? -11.770 -37.145 -3.588  1.00 97.13 116 A 1 
ATOM 940   C CB  . ALA A 1 116 ? -8.907  -37.041 -5.137  1.00 97.42 116 A 1 
ATOM 941   N N   . ILE A 1 117 ? -10.131 -37.749 -2.177  1.00 97.68 117 A 1 
ATOM 942   C CA  . ILE A 1 117 ? -10.716 -37.123 -0.988  1.00 97.63 117 A 1 
ATOM 943   C C   . ILE A 1 117 ? -9.737  -36.078 -0.462  1.00 97.60 117 A 1 
ATOM 944   O O   . ILE A 1 117 ? -8.575  -36.400 -0.189  1.00 96.71 117 A 1 
ATOM 945   C CB  . ILE A 1 117 ? -11.105 -38.165 0.087   1.00 96.76 117 A 1 
ATOM 946   C CG1 . ILE A 1 117 ? -12.115 -39.174 -0.485  1.00 82.57 117 A 1 
ATOM 947   C CG2 . ILE A 1 117 ? -11.711 -37.441 1.310   1.00 83.08 117 A 1 
ATOM 948   C CD1 . ILE A 1 117 ? -12.639 -40.200 0.542   1.00 80.47 117 A 1 
ATOM 949   N N   . PHE A 1 118 ? -10.209 -34.856 -0.293  1.00 96.85 118 A 1 
ATOM 950   C CA  . PHE A 1 118 ? -9.414  -33.742 0.192   1.00 96.68 118 A 1 
ATOM 951   C C   . PHE A 1 118 ? -9.780  -33.385 1.633   1.00 96.13 118 A 1 
ATOM 952   O O   . PHE A 1 118 ? -10.949 -33.161 1.944   1.00 94.93 118 A 1 
ATOM 953   C CB  . PHE A 1 118 ? -9.588  -32.536 -0.737  1.00 96.09 118 A 1 
ATOM 954   C CG  . PHE A 1 118 ? -9.069  -32.648 -2.155  1.00 96.35 118 A 1 
ATOM 955   C CD1 . PHE A 1 118 ? -8.280  -33.720 -2.597  1.00 91.36 118 A 1 
ATOM 956   C CD2 . PHE A 1 118 ? -9.373  -31.604 -3.058  1.00 90.64 118 A 1 
ATOM 957   C CE1 . PHE A 1 118 ? -7.795  -33.756 -3.923  1.00 90.91 118 A 1 
ATOM 958   C CE2 . PHE A 1 118 ? -8.894  -31.633 -4.373  1.00 90.36 118 A 1 
ATOM 959   C CZ  . PHE A 1 118 ? -8.104  -32.711 -4.809  1.00 93.99 118 A 1 
ATOM 960   N N   . PHE A 1 119 ? -8.760  -33.302 2.490   1.00 96.64 119 A 1 
ATOM 961   C CA  . PHE A 1 119 ? -8.856  -32.833 3.867   1.00 96.35 119 A 1 
ATOM 962   C C   . PHE A 1 119 ? -7.918  -31.639 4.130   1.00 95.56 119 A 1 
ATOM 963   O O   . PHE A 1 119 ? -7.452  -31.423 5.247   1.00 93.25 119 A 1 
ATOM 964   C CB  . PHE A 1 119 ? -8.602  -33.995 4.827   1.00 96.12 119 A 1 
ATOM 965   C CG  . PHE A 1 119 ? -9.615  -35.111 4.748   1.00 96.64 119 A 1 
ATOM 966   C CD1 . PHE A 1 119 ? -10.910 -34.931 5.262   1.00 92.70 119 A 1 
ATOM 967   C CD2 . PHE A 1 119 ? -9.265  -36.356 4.205   1.00 93.03 119 A 1 
ATOM 968   C CE1 . PHE A 1 119 ? -11.849 -35.979 5.241   1.00 92.39 119 A 1 
ATOM 969   C CE2 . PHE A 1 119 ? -10.196 -37.412 4.174   1.00 92.37 119 A 1 
ATOM 970   C CZ  . PHE A 1 119 ? -11.481 -37.224 4.700   1.00 95.61 119 A 1 
ATOM 971   N N   . ASP A 1 120 ? -7.617  -30.870 3.092   1.00 94.08 120 A 1 
ATOM 972   C CA  . ASP A 1 120 ? -6.836  -29.643 3.175   1.00 92.51 120 A 1 
ATOM 973   C C   . ASP A 1 120 ? -7.672  -28.447 3.659   1.00 90.81 120 A 1 
ATOM 974   O O   . ASP A 1 120 ? -8.863  -28.347 3.389   1.00 86.56 120 A 1 
ATOM 975   C CB  . ASP A 1 120 ? -6.158  -29.369 1.821   1.00 90.82 120 A 1 
ATOM 976   C CG  . ASP A 1 120 ? -7.129  -29.111 0.664   1.00 90.35 120 A 1 
ATOM 977   O OD1 . ASP A 1 120 ? -8.064  -29.907 0.433   1.00 83.92 120 A 1 
ATOM 978   O OD2 . ASP A 1 120 ? -6.934  -28.114 -0.068  1.00 84.09 120 A 1 
ATOM 979   N N   . ASP A 1 121 ? -7.012  -27.532 4.373   1.00 88.58 121 A 1 
ATOM 980   C CA  . ASP A 1 121 ? -7.589  -26.268 4.852   1.00 88.08 121 A 1 
ATOM 981   C C   . ASP A 1 121 ? -8.895  -26.427 5.649   1.00 88.20 121 A 1 
ATOM 982   O O   . ASP A 1 121 ? -9.896  -25.753 5.409   1.00 85.45 121 A 1 
ATOM 983   C CB  . ASP A 1 121 ? -7.683  -25.246 3.696   1.00 86.02 121 A 1 
ATOM 984   C CG  . ASP A 1 121 ? -6.318  -24.936 3.059   1.00 83.90 121 A 1 
ATOM 985   O OD1 . ASP A 1 121 ? -5.302  -24.910 3.795   1.00 78.12 121 A 1 
ATOM 986   O OD2 . ASP A 1 121 ? -6.267  -24.705 1.829   1.00 78.07 121 A 1 
ATOM 987   N N   . ILE A 1 122 ? -8.875  -27.343 6.620   1.00 89.87 122 A 1 
ATOM 988   C CA  . ILE A 1 122 ? -9.975  -27.614 7.546   1.00 89.44 122 A 1 
ATOM 989   C C   . ILE A 1 122 ? -9.526  -27.483 8.999   1.00 88.52 122 A 1 
ATOM 990   O O   . ILE A 1 122 ? -8.332  -27.566 9.310   1.00 85.05 122 A 1 
ATOM 991   C CB  . ILE A 1 122 ? -10.613 -29.001 7.278   1.00 88.89 122 A 1 
ATOM 992   C CG1 . ILE A 1 122 ? -9.615  -30.157 7.498   1.00 85.76 122 A 1 
ATOM 993   C CG2 . ILE A 1 122 ? -11.220 -29.030 5.864   1.00 80.96 122 A 1 
ATOM 994   C CD1 . ILE A 1 122 ? -10.218 -31.544 7.328   1.00 83.70 122 A 1 
ATOM 995   N N   . ASP A 1 123 ? -10.494 -27.318 9.907   1.00 88.28 123 A 1 
ATOM 996   C CA  . ASP A 1 123 ? -10.231 -27.338 11.343  1.00 86.67 123 A 1 
ATOM 997   C C   . ASP A 1 123 ? -9.803  -28.745 11.793  1.00 87.65 123 A 1 
ATOM 998   O O   . ASP A 1 123 ? -10.304 -29.753 11.306  1.00 83.97 123 A 1 
ATOM 999   C CB  . ASP A 1 123 ? -11.455 -26.819 12.108  1.00 82.18 123 A 1 
ATOM 1000  C CG  . ASP A 1 123 ? -11.110 -26.278 13.498  1.00 74.77 123 A 1 
ATOM 1001  O OD1 . ASP A 1 123 ? -10.062 -26.679 14.052  1.00 66.83 123 A 1 
ATOM 1002  O OD2 . ASP A 1 123 ? -11.890 -25.443 14.004  1.00 67.09 123 A 1 
ATOM 1003  N N   . THR A 1 124 ? -8.849  -28.798 12.728  1.00 88.38 124 A 1 
ATOM 1004  C CA  . THR A 1 124 ? -8.296  -30.054 13.251  1.00 87.93 124 A 1 
ATOM 1005  C C   . THR A 1 124 ? -9.038  -30.568 14.481  1.00 89.01 124 A 1 
ATOM 1006  O O   . THR A 1 124 ? -8.773  -31.682 14.945  1.00 85.26 124 A 1 
ATOM 1007  C CB  . THR A 1 124 ? -6.803  -29.903 13.570  1.00 85.05 124 A 1 
ATOM 1008  O OG1 . THR A 1 124 ? -6.589  -28.837 14.466  1.00 79.15 124 A 1 
ATOM 1009  C CG2 . THR A 1 124 ? -5.973  -29.611 12.318  1.00 76.31 124 A 1 
ATOM 1010  N N   . VAL A 1 125 ? -9.960  -29.777 15.014  1.00 89.00 125 A 1 
ATOM 1011  C CA  . VAL A 1 125 ? -10.756 -30.145 16.188  1.00 89.03 125 A 1 
ATOM 1012  C C   . VAL A 1 125 ? -11.949 -30.982 15.741  1.00 90.18 125 A 1 
ATOM 1013  O O   . VAL A 1 125 ? -12.847 -30.498 15.062  1.00 87.15 125 A 1 
ATOM 1014  C CB  . VAL A 1 125 ? -11.194 -28.901 16.981  1.00 85.46 125 A 1 
ATOM 1015  C CG1 . VAL A 1 125 ? -11.942 -29.300 18.256  1.00 76.62 125 A 1 
ATOM 1016  C CG2 . VAL A 1 125 ? -9.978  -28.064 17.414  1.00 76.44 125 A 1 
ATOM 1017  N N   . MET A 1 126 ? -11.977 -32.240 16.158  1.00 89.32 126 A 1 
ATOM 1018  C CA  . MET A 1 126 ? -13.136 -33.105 15.960  1.00 89.91 126 A 1 
ATOM 1019  C C   . MET A 1 126 ? -14.292 -32.715 16.887  1.00 90.79 126 A 1 
ATOM 1020  O O   . MET A 1 126 ? -14.076 -32.241 18.006  1.00 88.56 126 A 1 
ATOM 1021  C CB  . MET A 1 126 ? -12.753 -34.574 16.212  1.00 87.99 126 A 1 
ATOM 1022  C CG  . MET A 1 126 ? -11.773 -35.119 15.174  1.00 85.69 126 A 1 
ATOM 1023  S SD  . MET A 1 126 ? -11.447 -36.898 15.336  1.00 87.14 126 A 1 
ATOM 1024  C CE  . MET A 1 126 ? -10.562 -36.944 16.906  1.00 78.41 126 A 1 
ATOM 1025  N N   . CYS A 1 127 ? -15.514 -32.991 16.455  1.00 90.33 127 A 1 
ATOM 1026  C CA  . CYS A 1 127 ? -16.669 -32.886 17.337  1.00 90.59 127 A 1 
ATOM 1027  C C   . CYS A 1 127 ? -16.593 -33.927 18.471  1.00 91.50 127 A 1 
ATOM 1028  O O   . CYS A 1 127 ? -15.865 -34.917 18.395  1.00 90.05 127 A 1 
ATOM 1029  C CB  . CYS A 1 127 ? -17.965 -32.976 16.513  1.00 88.41 127 A 1 
ATOM 1030  S SG  . CYS A 1 127 ? -18.322 -34.677 16.009  1.00 86.68 127 A 1 
ATOM 1031  N N   . LEU A 1 128 ? -17.358 -33.716 19.531  1.00 90.68 128 A 1 
ATOM 1032  C CA  . LEU A 1 128 ? -17.356 -34.590 20.710  1.00 90.51 128 A 1 
ATOM 1033  C C   . LEU A 1 128 ? -17.646 -36.051 20.368  1.00 91.08 128 A 1 
ATOM 1034  O O   . LEU A 1 128 ? -17.004 -36.949 20.903  1.00 89.19 128 A 1 
ATOM 1035  C CB  . LEU A 1 128 ? -18.391 -34.048 21.708  1.00 89.48 128 A 1 
ATOM 1036  C CG  . LEU A 1 128 ? -17.741 -33.441 22.963  1.00 81.08 128 A 1 
ATOM 1037  C CD1 . LEU A 1 128 ? -18.462 -32.166 23.388  1.00 73.43 128 A 1 
ATOM 1038  C CD2 . LEU A 1 128 ? -17.777 -34.433 24.126  1.00 75.27 128 A 1 
ATOM 1039  N N   . GLN A 1 129 ? -18.565 -36.291 19.443  1.00 91.74 129 A 1 
ATOM 1040  C CA  . GLN A 1 129 ? -18.938 -37.632 19.003  1.00 91.69 129 A 1 
ATOM 1041  C C   . GLN A 1 129 ? -17.774 -38.349 18.300  1.00 92.89 129 A 1 
ATOM 1042  O O   . GLN A 1 129 ? -17.531 -39.527 18.551  1.00 90.21 129 A 1 
ATOM 1043  C CB  . GLN A 1 129 ? -20.168 -37.489 18.092  1.00 89.48 129 A 1 
ATOM 1044  C CG  . GLN A 1 129 ? -20.760 -38.854 17.717  1.00 80.24 129 A 1 
ATOM 1045  C CD  . GLN A 1 129 ? -22.021 -38.739 16.848  1.00 75.07 129 A 1 
ATOM 1046  O OE1 . GLN A 1 129 ? -22.577 -37.683 16.611  1.00 67.76 129 A 1 
ATOM 1047  N NE2 . GLN A 1 129 ? -22.506 -39.844 16.355  1.00 64.65 129 A 1 
ATOM 1048  N N   . ASP A 1 130 ? -17.019 -37.637 17.480  1.00 92.77 130 A 1 
ATOM 1049  C CA  . ASP A 1 130 ? -15.843 -38.189 16.804  1.00 93.25 130 A 1 
ATOM 1050  C C   . ASP A 1 130 ? -14.669 -38.406 17.775  1.00 93.48 130 A 1 
ATOM 1051  O O   . ASP A 1 130 ? -13.917 -39.364 17.628  1.00 91.43 130 A 1 
ATOM 1052  C CB  . ASP A 1 130 ? -15.415 -37.264 15.650  1.00 92.56 130 A 1 
ATOM 1053  C CG  . ASP A 1 130 ? -16.393 -37.235 14.476  1.00 92.83 130 A 1 
ATOM 1054  O OD1 . ASP A 1 130 ? -17.241 -38.134 14.348  1.00 86.84 130 A 1 
ATOM 1055  O OD2 . ASP A 1 130 ? -16.269 -36.289 13.657  1.00 88.69 130 A 1 
ATOM 1056  N N   . GLN A 1 131 ? -14.523 -37.543 18.797  1.00 92.13 131 A 1 
ATOM 1057  C CA  . GLN A 1 131 ? -13.503 -37.720 19.835  1.00 91.07 131 A 1 
ATOM 1058  C C   . GLN A 1 131 ? -13.724 -38.983 20.674  1.00 91.64 131 A 1 
ATOM 1059  O O   . GLN A 1 131 ? -12.754 -39.544 21.182  1.00 89.37 131 A 1 
ATOM 1060  C CB  . GLN A 1 131 ? -13.470 -36.497 20.764  1.00 90.23 131 A 1 
ATOM 1061  C CG  . GLN A 1 131 ? -12.884 -35.252 20.095  1.00 87.47 131 A 1 
ATOM 1062  C CD  . GLN A 1 131 ? -12.920 -34.006 20.993  1.00 85.90 131 A 1 
ATOM 1063  O OE1 . GLN A 1 131 ? -13.091 -34.062 22.202  1.00 77.81 131 A 1 
ATOM 1064  N NE2 . GLN A 1 131 ? -12.754 -32.841 20.426  1.00 76.16 131 A 1 
ATOM 1065  N N   . GLU A 1 132 ? -14.963 -39.424 20.852  1.00 93.10 132 A 1 
ATOM 1066  C CA  . GLU A 1 132 ? -15.279 -40.667 21.559  1.00 92.24 132 A 1 
ATOM 1067  C C   . GLU A 1 132 ? -14.989 -41.915 20.706  1.00 92.60 132 A 1 
ATOM 1068  O O   . GLU A 1 132 ? -14.570 -42.936 21.254  1.00 89.74 132 A 1 
ATOM 1069  C CB  . GLU A 1 132 ? -16.747 -40.672 22.013  1.00 91.54 132 A 1 
ATOM 1070  C CG  . GLU A 1 132 ? -17.001 -39.736 23.206  1.00 82.33 132 A 1 
ATOM 1071  C CD  . GLU A 1 132 ? -18.431 -39.809 23.771  1.00 73.93 132 A 1 
ATOM 1072  O OE1 . GLU A 1 132 ? -18.643 -39.261 24.875  1.00 65.07 132 A 1 
ATOM 1073  O OE2 . GLU A 1 132 ? -19.315 -40.421 23.132  1.00 67.29 132 A 1 
ATOM 1074  N N   . GLU A 1 133 ? -15.193 -41.850 19.397  1.00 93.38 133 A 1 
ATOM 1075  C CA  . GLU A 1 133 ? -14.987 -42.998 18.497  1.00 93.01 133 A 1 
ATOM 1076  C C   . GLU A 1 133 ? -13.550 -43.119 17.967  1.00 93.88 133 A 1 
ATOM 1077  O O   . GLU A 1 133 ? -13.068 -44.230 17.744  1.00 91.23 133 A 1 
ATOM 1078  C CB  . GLU A 1 133 ? -15.969 -42.937 17.321  1.00 91.09 133 A 1 
ATOM 1079  C CG  . GLU A 1 133 ? -17.385 -43.424 17.686  1.00 80.72 133 A 1 
ATOM 1080  C CD  . GLU A 1 133 ? -17.901 -44.607 16.843  1.00 75.90 133 A 1 
ATOM 1081  O OE1 . GLU A 1 133 ? -18.962 -45.158 17.213  1.00 67.01 133 A 1 
ATOM 1082  O OE2 . GLU A 1 133 ? -17.262 -44.971 15.826  1.00 68.16 133 A 1 
ATOM 1083  N N   . PHE A 1 134 ? -12.849 -41.998 17.762  1.00 94.00 134 A 1 
ATOM 1084  C CA  . PHE A 1 134 ? -11.541 -41.981 17.128  1.00 94.01 134 A 1 
ATOM 1085  C C   . PHE A 1 134 ? -10.438 -41.480 18.069  1.00 93.69 134 A 1 
ATOM 1086  O O   . PHE A 1 134 ? -10.549 -40.438 18.700  1.00 90.63 134 A 1 
ATOM 1087  C CB  . PHE A 1 134 ? -11.594 -41.155 15.843  1.00 93.15 134 A 1 
ATOM 1088  C CG  . PHE A 1 134 ? -12.596 -41.652 14.831  1.00 94.09 134 A 1 
ATOM 1089  C CD1 . PHE A 1 134 ? -12.363 -42.842 14.120  1.00 89.89 134 A 1 
ATOM 1090  C CD2 . PHE A 1 134 ? -13.786 -40.937 14.599  1.00 90.47 134 A 1 
ATOM 1091  C CE1 . PHE A 1 134 ? -13.307 -43.311 13.187  1.00 89.66 134 A 1 
ATOM 1092  C CE2 . PHE A 1 134 ? -14.732 -41.397 13.669  1.00 89.89 134 A 1 
ATOM 1093  C CZ  . PHE A 1 134 ? -14.492 -42.585 12.959  1.00 92.57 134 A 1 
ATOM 1094  N N   . GLU A 1 135 ? -9.328  -42.197 18.070  1.00 93.54 135 A 1 
ATOM 1095  C CA  . GLU A 1 135 ? -8.159  -41.868 18.900  1.00 92.51 135 A 1 
ATOM 1096  C C   . GLU A 1 135 ? -7.469  -40.558 18.464  1.00 93.29 135 A 1 
ATOM 1097  O O   . GLU A 1 135 ? -6.801  -39.890 19.252  1.00 89.36 135 A 1 
ATOM 1098  C CB  . GLU A 1 135 ? -7.192  -43.059 18.829  1.00 89.57 135 A 1 
ATOM 1099  C CG  . GLU A 1 135 ? -6.216  -43.114 20.011  1.00 76.56 135 A 1 
ATOM 1100  C CD  . GLU A 1 135 ? -5.239  -44.302 19.934  1.00 68.68 135 A 1 
ATOM 1101  O OE1 . GLU A 1 135 ? -4.692  -44.674 21.001  1.00 60.24 135 A 1 
ATOM 1102  O OE2 . GLU A 1 135 ? -5.026  -44.816 18.819  1.00 62.20 135 A 1 
ATOM 1103  N N   . SER A 1 136 ? -7.616  -40.211 17.187  1.00 92.76 136 A 1 
ATOM 1104  C CA  . SER A 1 136 ? -7.099  -38.962 16.633  1.00 93.45 136 A 1 
ATOM 1105  C C   . SER A 1 136 ? -7.846  -38.539 15.375  1.00 94.23 136 A 1 
ATOM 1106  O O   . SER A 1 136 ? -8.478  -39.348 14.691  1.00 92.88 136 A 1 
ATOM 1107  C CB  . SER A 1 136 ? -5.606  -39.101 16.328  1.00 92.13 136 A 1 
ATOM 1108  O OG  . SER A 1 136 ? -5.386  -40.013 15.272  1.00 89.71 136 A 1 
ATOM 1109  N N   . PHE A 1 137 ? -7.670  -37.273 15.004  1.00 92.88 137 A 1 
ATOM 1110  C CA  . PHE A 1 137 ? -8.174  -36.709 13.752  1.00 92.90 137 A 1 
ATOM 1111  C C   . PHE A 1 137 ? -7.671  -37.470 12.521  1.00 94.82 137 A 1 
ATOM 1112  O O   . PHE A 1 137 ? -8.431  -37.748 11.592  1.00 93.95 137 A 1 
ATOM 1113  C CB  . PHE A 1 137 ? -7.727  -35.250 13.704  1.00 89.42 137 A 1 
ATOM 1114  C CG  . PHE A 1 137 ? -8.386  -34.449 12.603  1.00 88.50 137 A 1 
ATOM 1115  C CD1 . PHE A 1 137 ? -7.613  -33.884 11.587  1.00 77.89 137 A 1 
ATOM 1116  C CD2 . PHE A 1 137 ? -9.772  -34.229 12.642  1.00 77.59 137 A 1 
ATOM 1117  C CE1 . PHE A 1 137 ? -8.225  -33.074 10.619  1.00 72.07 137 A 1 
ATOM 1118  C CE2 . PHE A 1 137 ? -10.381 -33.428 11.679  1.00 71.92 137 A 1 
ATOM 1119  C CZ  . PHE A 1 137 ? -9.610  -32.836 10.669  1.00 74.33 137 A 1 
ATOM 1120  N N   . ALA A 1 138 ? -6.405  -37.889 12.533  1.00 94.26 138 A 1 
ATOM 1121  C CA  . ALA A 1 138 ? -5.833  -38.707 11.478  1.00 95.20 138 A 1 
ATOM 1122  C C   . ALA A 1 138 ? -6.499  -40.091 11.388  1.00 96.25 138 A 1 
ATOM 1123  O O   . ALA A 1 138 ? -6.775  -40.563 10.283  1.00 95.82 138 A 1 
ATOM 1124  C CB  . ALA A 1 138 ? -4.325  -38.847 11.736  1.00 94.71 138 A 1 
ATOM 1125  N N   . ALA A 1 139 ? -6.794  -40.744 12.524  1.00 95.63 139 A 1 
ATOM 1126  C CA  . ALA A 1 139 ? -7.471  -42.038 12.557  1.00 95.81 139 A 1 
ATOM 1127  C C   . ALA A 1 139 ? -8.878  -41.957 11.944  1.00 96.31 139 A 1 
ATOM 1128  O O   . ALA A 1 139 ? -9.221  -42.797 11.110  1.00 95.61 139 A 1 
ATOM 1129  C CB  . ALA A 1 139 ? -7.502  -42.553 14.002  1.00 95.29 139 A 1 
ATOM 1130  N N   . ALA A 1 140 ? -9.626  -40.900 12.256  1.00 95.99 140 A 1 
ATOM 1131  C CA  . ALA A 1 140 ? -10.946 -40.653 11.673  1.00 95.88 140 A 1 
ATOM 1132  C C   . ALA A 1 140 ? -10.895 -40.520 10.143  1.00 96.39 140 A 1 
ATOM 1133  O O   . ALA A 1 140 ? -11.621 -41.193 9.420   1.00 95.79 140 A 1 
ATOM 1134  C CB  . ALA A 1 140 ? -11.526 -39.382 12.322  1.00 95.42 140 A 1 
ATOM 1135  N N   . GLN A 1 141 ? -9.957  -39.712 9.624   1.00 96.63 141 A 1 
ATOM 1136  C CA  . GLN A 1 141 ? -9.774  -39.556 8.178   1.00 96.82 141 A 1 
ATOM 1137  C C   . GLN A 1 141 ? -9.364  -40.863 7.495   1.00 97.25 141 A 1 
ATOM 1138  O O   . GLN A 1 141 ? -9.860  -41.187 6.415   1.00 96.73 141 A 1 
ATOM 1139  C CB  . GLN A 1 141 ? -8.717  -38.483 7.905   1.00 96.34 141 A 1 
ATOM 1140  C CG  . GLN A 1 141 ? -9.171  -37.063 8.250   1.00 95.11 141 A 1 
ATOM 1141  C CD  . GLN A 1 141 ? -8.095  -36.022 7.952   1.00 95.41 141 A 1 
ATOM 1142  O OE1 . GLN A 1 141 ? -6.988  -36.320 7.515   1.00 88.65 141 A 1 
ATOM 1143  N NE2 . GLN A 1 141 ? -8.371  -34.762 8.173   1.00 88.03 141 A 1 
ATOM 1144  N N   . VAL A 1 142 ? -8.470  -41.637 8.115   1.00 97.07 142 A 1 
ATOM 1145  C CA  . VAL A 1 142 ? -8.022  -42.936 7.609   1.00 97.19 142 A 1 
ATOM 1146  C C   . VAL A 1 142 ? -9.187  -43.919 7.508   1.00 97.28 142 A 1 
ATOM 1147  O O   . VAL A 1 142 ? -9.324  -44.587 6.481   1.00 96.70 142 A 1 
ATOM 1148  C CB  . VAL A 1 142 ? -6.904  -43.503 8.497   1.00 96.75 142 A 1 
ATOM 1149  C CG1 . VAL A 1 142 ? -6.629  -44.996 8.258   1.00 92.60 142 A 1 
ATOM 1150  C CG2 . VAL A 1 142 ? -5.586  -42.762 8.245   1.00 92.27 142 A 1 
ATOM 1151  N N   . GLU A 1 143 ? -10.018 -44.004 8.536   1.00 96.87 143 A 1 
ATOM 1152  C CA  . GLU A 1 143 ? -11.131 -44.952 8.573   1.00 96.32 143 A 1 
ATOM 1153  C C   . GLU A 1 143 ? -12.168 -44.637 7.491   1.00 96.63 143 A 1 
ATOM 1154  O O   . GLU A 1 143 ? -12.485 -45.506 6.671   1.00 95.90 143 A 1 
ATOM 1155  C CB  . GLU A 1 143 ? -11.724 -44.983 9.990   1.00 95.46 143 A 1 
ATOM 1156  C CG  . GLU A 1 143 ? -12.645 -46.189 10.218  1.00 86.14 143 A 1 
ATOM 1157  C CD  . GLU A 1 143 ? -12.439 -46.886 11.585  1.00 79.16 143 A 1 
ATOM 1158  O OE1 . GLU A 1 143 ? -12.957 -48.014 11.717  1.00 69.96 143 A 1 
ATOM 1159  O OE2 . GLU A 1 143 ? -11.707 -46.349 12.438  1.00 71.27 143 A 1 
ATOM 1160  N N   . VAL A 1 144 ? -12.602 -43.386 7.397   1.00 96.73 144 A 1 
ATOM 1161  C CA  . VAL A 1 144 ? -13.513 -42.911 6.348   1.00 96.57 144 A 1 
ATOM 1162  C C   . VAL A 1 144 ? -12.944 -43.158 4.950   1.00 96.98 144 A 1 
ATOM 1163  O O   . VAL A 1 144 ? -13.620 -43.700 4.080   1.00 96.36 144 A 1 
ATOM 1164  C CB  . VAL A 1 144 ? -13.837 -41.412 6.547   1.00 95.81 144 A 1 
ATOM 1165  C CG1 . VAL A 1 144 ? -14.586 -40.796 5.355   1.00 90.90 144 A 1 
ATOM 1166  C CG2 . VAL A 1 144 ? -14.702 -41.214 7.795   1.00 91.16 144 A 1 
ATOM 1167  N N   . THR A 1 145 ? -11.677 -42.811 4.732   1.00 97.23 145 A 1 
ATOM 1168  C CA  . THR A 1 145 ? -11.036 -42.955 3.421   1.00 97.48 145 A 1 
ATOM 1169  C C   . THR A 1 145 ? -10.918 -44.419 3.006   1.00 97.57 145 A 1 
ATOM 1170  O O   . THR A 1 145 ? -11.252 -44.775 1.872   1.00 97.11 145 A 1 
ATOM 1171  C CB  . THR A 1 145 ? -9.653  -42.290 3.406   1.00 97.22 145 A 1 
ATOM 1172  O OG1 . THR A 1 145 ? -9.767  -40.927 3.755   1.00 92.23 145 A 1 
ATOM 1173  C CG2 . THR A 1 145 ? -9.002  -42.318 2.022   1.00 91.64 145 A 1 
ATOM 1174  N N   . ASN A 1 146 ? -10.497 -45.302 3.912   1.00 97.54 146 A 1 
ATOM 1175  C CA  . ASN A 1 146 ? -10.416 -46.740 3.648   1.00 97.37 146 A 1 
ATOM 1176  C C   . ASN A 1 146 ? -11.783 -47.365 3.390   1.00 97.34 146 A 1 
ATOM 1177  O O   . ASN A 1 146 ? -11.900 -48.260 2.549   1.00 96.47 146 A 1 
ATOM 1178  C CB  . ASN A 1 146 ? -9.749  -47.433 4.843   1.00 97.03 146 A 1 
ATOM 1179  C CG  . ASN A 1 146 ? -8.235  -47.323 4.859   1.00 97.21 146 A 1 
ATOM 1180  O OD1 . ASN A 1 146 ? -7.569  -47.188 3.853   1.00 90.77 146 A 1 
ATOM 1181  N ND2 . ASN A 1 146 ? -7.627  -47.487 6.010   1.00 90.25 146 A 1 
ATOM 1182  N N   . GLU A 1 147 ? -12.819 -46.916 4.106   1.00 97.33 147 A 1 
ATOM 1183  C CA  . GLU A 1 147 ? -14.179 -47.410 3.901   1.00 97.02 147 A 1 
ATOM 1184  C C   . GLU A 1 147 ? -14.707 -47.019 2.519   1.00 97.29 147 A 1 
ATOM 1185  O O   . GLU A 1 147 ? -15.216 -47.872 1.785   1.00 96.31 147 A 1 
ATOM 1186  C CB  . GLU A 1 147 ? -15.100 -46.922 5.026   1.00 96.53 147 A 1 
ATOM 1187  C CG  . GLU A 1 147 ? -16.450 -47.657 4.936   1.00 91.31 147 A 1 
ATOM 1188  C CD  . GLU A 1 147 ? -17.469 -47.269 6.010   1.00 86.74 147 A 1 
ATOM 1189  O OE1 . GLU A 1 147 ? -18.652 -47.627 5.780   1.00 77.05 147 A 1 
ATOM 1190  O OE2 . GLU A 1 147 ? -17.116 -46.625 7.003   1.00 78.93 147 A 1 
ATOM 1191  N N   . ILE A 1 148 ? -14.520 -45.760 2.113   1.00 97.30 148 A 1 
ATOM 1192  C CA  . ILE A 1 148 ? -14.918 -45.271 0.788   1.00 97.14 148 A 1 
ATOM 1193  C C   . ILE A 1 148 ? -14.140 -45.978 -0.324  1.00 97.25 148 A 1 
ATOM 1194  O O   . ILE A 1 148 ? -14.738 -46.407 -1.311  1.00 96.66 148 A 1 
ATOM 1195  C CB  . ILE A 1 148 ? -14.755 -43.743 0.720   1.00 96.54 148 A 1 
ATOM 1196  C CG1 . ILE A 1 148 ? -15.773 -43.030 1.646   1.00 92.80 148 A 1 
ATOM 1197  C CG2 . ILE A 1 148 ? -14.890 -43.208 -0.718  1.00 93.86 148 A 1 
ATOM 1198  C CD1 . ILE A 1 148 ? -17.251 -43.237 1.293   1.00 86.14 148 A 1 
ATOM 1199  N N   . TYR A 1 149 ? -12.831 -46.167 -0.151  1.00 97.11 149 A 1 
ATOM 1200  C CA  . TYR A 1 149 ? -11.988 -46.876 -1.116  1.00 97.29 149 A 1 
ATOM 1201  C C   . TYR A 1 149 ? -12.496 -48.298 -1.369  1.00 97.26 149 A 1 
ATOM 1202  O O   . TYR A 1 149 ? -12.653 -48.717 -2.528  1.00 96.40 149 A 1 
ATOM 1203  C CB  . TYR A 1 149 ? -10.551 -46.877 -0.606  1.00 97.15 149 A 1 
ATOM 1204  C CG  . TYR A 1 149 ? -9.582  -47.581 -1.524  1.00 97.40 149 A 1 
ATOM 1205  C CD1 . TYR A 1 149 ? -8.934  -48.762 -1.119  1.00 93.35 149 A 1 
ATOM 1206  C CD2 . TYR A 1 149 ? -9.325  -47.052 -2.802  1.00 94.41 149 A 1 
ATOM 1207  C CE1 . TYR A 1 149 ? -8.032  -49.408 -1.982  1.00 94.44 149 A 1 
ATOM 1208  C CE2 . TYR A 1 149 ? -8.434  -47.695 -3.673  1.00 94.25 149 A 1 
ATOM 1209  C CZ  . TYR A 1 149 ? -7.781  -48.874 -3.269  1.00 96.45 149 A 1 
ATOM 1210  O OH  . TYR A 1 149 ? -6.918  -49.503 -4.117  1.00 95.49 149 A 1 
ATOM 1211  N N   . LYS A 1 150 ? -12.828 -49.045 -0.304  1.00 97.58 150 A 1 
ATOM 1212  C CA  . LYS A 1 150 ? -13.405 -50.394 -0.409  1.00 97.26 150 A 1 
ATOM 1213  C C   . LYS A 1 150 ? -14.812 -50.369 -1.000  1.00 97.10 150 A 1 
ATOM 1214  O O   . LYS A 1 150 ? -15.121 -51.216 -1.836  1.00 95.73 150 A 1 
ATOM 1215  C CB  . LYS A 1 150 ? -13.441 -51.055 0.980   1.00 96.45 150 A 1 
ATOM 1216  C CG  . LYS A 1 150 ? -12.038 -51.474 1.451   1.00 86.76 150 A 1 
ATOM 1217  C CD  . LYS A 1 150 ? -12.127 -51.999 2.879   1.00 82.34 150 A 1 
ATOM 1218  C CE  . LYS A 1 150 ? -10.736 -52.370 3.397   1.00 70.09 150 A 1 
ATOM 1219  N NZ  . LYS A 1 150 ? -10.780 -52.696 4.848   1.00 61.80 150 A 1 
ATOM 1220  N N   . TYR A 1 151 ? -15.637 -49.413 -0.593  1.00 96.74 151 A 1 
ATOM 1221  C CA  . TYR A 1 151 ? -17.009 -49.267 -1.093  1.00 96.53 151 A 1 
ATOM 1222  C C   . TYR A 1 151 ? -17.058 -49.051 -2.607  1.00 96.66 151 A 1 
ATOM 1223  O O   . TYR A 1 151 ? -17.867 -49.657 -3.299  1.00 95.25 151 A 1 
ATOM 1224  C CB  . TYR A 1 151 ? -17.687 -48.107 -0.357  1.00 96.35 151 A 1 
ATOM 1225  C CG  . TYR A 1 151 ? -19.086 -47.837 -0.858  1.00 96.35 151 A 1 
ATOM 1226  C CD1 . TYR A 1 151 ? -19.323 -46.819 -1.800  1.00 92.57 151 A 1 
ATOM 1227  C CD2 . TYR A 1 151 ? -20.156 -48.657 -0.431  1.00 93.15 151 A 1 
ATOM 1228  C CE1 . TYR A 1 151 ? -20.627 -46.606 -2.305  1.00 92.82 151 A 1 
ATOM 1229  C CE2 . TYR A 1 151 ? -21.454 -48.456 -0.930  1.00 92.54 151 A 1 
ATOM 1230  C CZ  . TYR A 1 151 ? -21.687 -47.431 -1.867  1.00 94.88 151 A 1 
ATOM 1231  O OH  . TYR A 1 151 ? -22.941 -47.248 -2.361  1.00 93.79 151 A 1 
ATOM 1232  N N   . LEU A 1 152 ? -16.141 -48.254 -3.137  1.00 96.74 152 A 1 
ATOM 1233  C CA  . LEU A 1 152 ? -16.010 -47.996 -4.575  1.00 96.10 152 A 1 
ATOM 1234  C C   . LEU A 1 152 ? -15.347 -49.153 -5.350  1.00 95.98 152 A 1 
ATOM 1235  O O   . LEU A 1 152 ? -15.121 -49.037 -6.552  1.00 93.73 152 A 1 
ATOM 1236  C CB  . LEU A 1 152 ? -15.258 -46.674 -4.779  1.00 95.79 152 A 1 
ATOM 1237  C CG  . LEU A 1 152 ? -16.029 -45.429 -4.274  1.00 95.41 152 A 1 
ATOM 1238  C CD1 . LEU A 1 152 ? -15.108 -44.213 -4.361  1.00 92.32 152 A 1 
ATOM 1239  C CD2 . LEU A 1 152 ? -17.278 -45.140 -5.097  1.00 91.82 152 A 1 
ATOM 1240  N N   . GLY A 1 153 ? -15.051 -50.277 -4.687  1.00 95.96 153 A 1 
ATOM 1241  C CA  . GLY A 1 153 ? -14.449 -51.460 -5.319  1.00 95.48 153 A 1 
ATOM 1242  C C   . GLY A 1 153 ? -12.939 -51.337 -5.546  1.00 96.06 153 A 1 
ATOM 1243  O O   . GLY A 1 153 ? -12.426 -51.943 -6.477  1.00 93.43 153 A 1 
ATOM 1244  N N   . MET A 1 154 ? -12.246 -50.564 -4.715  1.00 95.94 154 A 1 
ATOM 1245  C CA  . MET A 1 154 ? -10.794 -50.336 -4.792  1.00 96.21 154 A 1 
ATOM 1246  C C   . MET A 1 154 ? -10.354 -49.809 -6.175  1.00 96.23 154 A 1 
ATOM 1247  O O   . MET A 1 154 ? -9.625  -50.488 -6.894  1.00 93.71 154 A 1 
ATOM 1248  C CB  . MET A 1 154 ? -10.021 -51.588 -4.351  1.00 95.46 154 A 1 
ATOM 1249  C CG  . MET A 1 154 ? -10.368 -52.037 -2.927  1.00 93.69 154 A 1 
ATOM 1250  S SD  . MET A 1 154 ? -9.551  -53.560 -2.369  1.00 89.96 154 A 1 
ATOM 1251  C CE  . MET A 1 154 ? -7.831  -53.021 -2.343  1.00 77.28 154 A 1 
ATOM 1252  N N   . PRO A 1 155 ? -10.815 -48.637 -6.585  1.00 96.42 155 A 1 
ATOM 1253  C CA  . PRO A 1 155 ? -10.525 -48.085 -7.907  1.00 96.13 155 A 1 
ATOM 1254  C C   . PRO A 1 155 ? -9.017  -47.950 -8.150  1.00 96.16 155 A 1 
ATOM 1255  O O   . PRO A 1 155 ? -8.241  -47.689 -7.234  1.00 94.71 155 A 1 
ATOM 1256  C CB  . PRO A 1 155 ? -11.245 -46.734 -7.960  1.00 94.83 155 A 1 
ATOM 1257  C CG  . PRO A 1 155 ? -11.387 -46.336 -6.492  1.00 92.96 155 A 1 
ATOM 1258  C CD  . PRO A 1 155 ? -11.574 -47.677 -5.789  1.00 95.57 155 A 1 
ATOM 1259  N N   . ALA A 1 156 ? -8.601  -48.085 -9.414  1.00 95.74 156 A 1 
ATOM 1260  C CA  . ALA A 1 156 ? -7.192  -48.097 -9.798  1.00 95.24 156 A 1 
ATOM 1261  C C   . ALA A 1 156 ? -6.439  -46.798 -9.451  1.00 95.74 156 A 1 
ATOM 1262  O O   . ALA A 1 156 ? -5.219  -46.832 -9.252  1.00 93.40 156 A 1 
ATOM 1263  C CB  . ALA A 1 156 ? -7.106  -48.377 -11.299 1.00 93.17 156 A 1 
ATOM 1264  N N   . ASN A 1 157 ? -7.145  -45.666 -9.389  1.00 96.58 157 A 1 
ATOM 1265  C CA  . ASN A 1 157 ? -6.596  -44.380 -8.968  1.00 96.80 157 A 1 
ATOM 1266  C C   . ASN A 1 157 ? -7.486  -43.798 -7.867  1.00 97.39 157 A 1 
ATOM 1267  O O   . ASN A 1 157 ? -8.637  -43.437 -8.117  1.00 95.88 157 A 1 
ATOM 1268  C CB  . ASN A 1 157 ? -6.487  -43.427 -10.160 1.00 95.87 157 A 1 
ATOM 1269  C CG  . ASN A 1 157 ? -5.683  -44.005 -11.309 1.00 94.52 157 A 1 
ATOM 1270  O OD1 . ASN A 1 157 ? -4.478  -44.134 -11.276 1.00 84.51 157 A 1 
ATOM 1271  N ND2 . ASN A 1 157 ? -6.351  -44.394 -12.376 1.00 83.88 157 A 1 
ATOM 1272  N N   . PHE A 1 158 ? -6.936  -43.723 -6.673  1.00 97.49 158 A 1 
ATOM 1273  C CA  . PHE A 1 158 ? -7.585  -43.102 -5.529  1.00 97.82 158 A 1 
ATOM 1274  C C   . PHE A 1 158 ? -6.553  -42.275 -4.762  1.00 98.00 158 A 1 
ATOM 1275  O O   . PHE A 1 158 ? -5.494  -42.787 -4.396  1.00 97.30 158 A 1 
ATOM 1276  C CB  . PHE A 1 158 ? -8.232  -44.181 -4.656  1.00 97.41 158 A 1 
ATOM 1277  C CG  . PHE A 1 158 ? -9.279  -43.625 -3.718  1.00 97.30 158 A 1 
ATOM 1278  C CD1 . PHE A 1 158 ? -8.912  -43.112 -2.459  1.00 93.48 158 A 1 
ATOM 1279  C CD2 . PHE A 1 158 ? -10.628 -43.602 -4.116  1.00 93.29 158 A 1 
ATOM 1280  C CE1 . PHE A 1 158 ? -9.895  -42.585 -1.604  1.00 92.21 158 A 1 
ATOM 1281  C CE2 . PHE A 1 158 ? -11.608 -43.080 -3.262  1.00 91.73 158 A 1 
ATOM 1282  C CZ  . PHE A 1 158 ? -11.244 -42.570 -2.006  1.00 94.36 158 A 1 
ATOM 1283  N N   . LEU A 1 159 ? -6.845  -40.993 -4.534  1.00 97.93 159 A 1 
ATOM 1284  C CA  . LEU A 1 159 ? -5.927  -40.056 -3.912  1.00 98.09 159 A 1 
ATOM 1285  C C   . LEU A 1 159 ? -6.496  -39.509 -2.611  1.00 98.15 159 A 1 
ATOM 1286  O O   . LEU A 1 159 ? -7.697  -39.294 -2.472  1.00 97.53 159 A 1 
ATOM 1287  C CB  . LEU A 1 159 ? -5.544  -38.925 -4.884  1.00 97.68 159 A 1 
ATOM 1288  C CG  . LEU A 1 159 ? -4.818  -39.395 -6.165  1.00 95.92 159 A 1 
ATOM 1289  C CD1 . LEU A 1 159 ? -5.799  -39.678 -7.308  1.00 87.50 159 A 1 
ATOM 1290  C CD2 . LEU A 1 159 ? -3.858  -38.318 -6.662  1.00 88.18 159 A 1 
ATOM 1291  N N   . PHE A 1 160 ? -5.613  -39.229 -1.662  1.00 97.76 160 A 1 
ATOM 1292  C CA  . PHE A 1 160 ? -5.918  -38.599 -0.390  1.00 97.96 160 A 1 
ATOM 1293  C C   . PHE A 1 160 ? -5.060  -37.343 -0.236  1.00 98.02 160 A 1 
ATOM 1294  O O   . PHE A 1 160 ? -3.827  -37.426 -0.309  1.00 97.45 160 A 1 
ATOM 1295  C CB  . PHE A 1 160 ? -5.655  -39.625 0.719   1.00 97.71 160 A 1 
ATOM 1296  C CG  . PHE A 1 160 ? -5.774  -39.095 2.121   1.00 98.00 160 A 1 
ATOM 1297  C CD1 . PHE A 1 160 ? -4.663  -38.513 2.762   1.00 94.53 160 A 1 
ATOM 1298  C CD2 . PHE A 1 160 ? -6.984  -39.215 2.821   1.00 94.56 160 A 1 
ATOM 1299  C CE1 . PHE A 1 160 ? -4.766  -38.057 4.085   1.00 94.49 160 A 1 
ATOM 1300  C CE2 . PHE A 1 160 ? -7.095  -38.770 4.140   1.00 94.17 160 A 1 
ATOM 1301  C CZ  . PHE A 1 160 ? -5.979  -38.192 4.781   1.00 96.75 160 A 1 
ATOM 1302  N N   . CYS A 1 161 ? -5.677  -36.195 -0.017  1.00 97.71 161 A 1 
ATOM 1303  C CA  . CYS A 1 161 ? -4.964  -34.981 0.361   1.00 97.52 161 A 1 
ATOM 1304  C C   . CYS A 1 161 ? -5.033  -34.810 1.883   1.00 97.46 161 A 1 
ATOM 1305  O O   . CYS A 1 161 ? -6.133  -34.621 2.417   1.00 96.77 161 A 1 
ATOM 1306  C CB  . CYS A 1 161 ? -5.529  -33.778 -0.389  1.00 97.05 161 A 1 
ATOM 1307  S SG  . CYS A 1 161 ? -4.442  -32.349 -0.123  1.00 94.66 161 A 1 
ATOM 1308  N N   . PRO A 1 162 ? -3.905  -34.911 2.602   1.00 97.72 162 A 1 
ATOM 1309  C CA  . PRO A 1 162 ? -3.880  -34.810 4.056   1.00 97.52 162 A 1 
ATOM 1310  C C   . PRO A 1 162 ? -4.104  -33.368 4.529   1.00 97.11 162 A 1 
ATOM 1311  O O   . PRO A 1 162 ? -3.871  -32.420 3.795   1.00 95.93 162 A 1 
ATOM 1312  C CB  . PRO A 1 162 ? -2.509  -35.347 4.460   1.00 96.96 162 A 1 
ATOM 1313  C CG  . PRO A 1 162 ? -1.616  -34.990 3.273   1.00 95.53 162 A 1 
ATOM 1314  C CD  . PRO A 1 162 ? -2.559  -35.130 2.079   1.00 97.20 162 A 1 
ATOM 1315  N N   . THR A 1 163 ? -4.479  -33.209 5.804   1.00 96.77 163 A 1 
ATOM 1316  C CA  . THR A 1 163 ? -4.557  -31.883 6.458   1.00 96.39 163 A 1 
ATOM 1317  C C   . THR A 1 163 ? -3.152  -31.284 6.649   1.00 96.28 163 A 1 
ATOM 1318  O O   . THR A 1 163 ? -2.935  -30.109 6.382   1.00 94.94 163 A 1 
ATOM 1319  C CB  . THR A 1 163 ? -5.278  -32.000 7.802   1.00 95.53 163 A 1 
ATOM 1320  O OG1 . THR A 1 163 ? -6.522  -32.635 7.616   1.00 90.23 163 A 1 
ATOM 1321  C CG2 . THR A 1 163 ? -5.564  -30.645 8.434   1.00 88.17 163 A 1 
ATOM 1322  N N   . GLU A 1 164 ? -2.182  -32.102 7.025   1.00 95.95 164 A 1 
ATOM 1323  C CA  . GLU A 1 164 ? -0.763  -31.752 7.000   1.00 96.35 164 A 1 
ATOM 1324  C C   . GLU A 1 164 ? -0.173  -32.062 5.607   1.00 96.74 164 A 1 
ATOM 1325  O O   . GLU A 1 164 ? 0.540   -33.042 5.415   1.00 95.98 164 A 1 
ATOM 1326  C CB  . GLU A 1 164 ? 0.002   -32.471 8.129   1.00 95.98 164 A 1 
ATOM 1327  C CG  . GLU A 1 164 ? -0.475  -32.077 9.534   1.00 94.18 164 A 1 
ATOM 1328  C CD  . GLU A 1 164 ? 0.390   -32.681 10.662  1.00 94.87 164 A 1 
ATOM 1329  O OE1 . GLU A 1 164 ? 0.041   -32.490 11.843  1.00 88.34 164 A 1 
ATOM 1330  O OE2 . GLU A 1 164 ? 1.414   -33.336 10.374  1.00 90.39 164 A 1 
ATOM 1331  N N   . TYR A 1 165 ? -0.489  -31.226 4.617   1.00 96.78 165 A 1 
ATOM 1332  C CA  . TYR A 1 165 ? -0.128  -31.469 3.216   1.00 96.94 165 A 1 
ATOM 1333  C C   . TYR A 1 165 ? 1.240   -30.900 2.778   1.00 97.02 165 A 1 
ATOM 1334  O O   . TYR A 1 165 ? 1.614   -31.014 1.609   1.00 96.05 165 A 1 
ATOM 1335  C CB  . TYR A 1 165 ? -1.259  -30.963 2.315   1.00 96.27 165 A 1 
ATOM 1336  C CG  . TYR A 1 165 ? -1.536  -29.473 2.435   1.00 96.13 165 A 1 
ATOM 1337  C CD1 . TYR A 1 165 ? -2.656  -29.012 3.153   1.00 92.44 165 A 1 
ATOM 1338  C CD2 . TYR A 1 165 ? -0.691  -28.535 1.801   1.00 91.71 165 A 1 
ATOM 1339  C CE1 . TYR A 1 165 ? -2.944  -27.644 3.225   1.00 90.25 165 A 1 
ATOM 1340  C CE2 . TYR A 1 165 ? -0.961  -27.165 1.876   1.00 89.61 165 A 1 
ATOM 1341  C CZ  . TYR A 1 165 ? -2.101  -26.718 2.578   1.00 92.08 165 A 1 
ATOM 1342  O OH  . TYR A 1 165 ? -2.388  -25.383 2.615   1.00 89.67 165 A 1 
ATOM 1343  N N   . CYS A 1 166 ? 1.978   -30.271 3.693   1.00 96.39 166 A 1 
ATOM 1344  C CA  . CYS A 1 166 ? 3.335   -29.783 3.456   1.00 96.36 166 A 1 
ATOM 1345  C C   . CYS A 1 166 ? 4.171   -29.788 4.744   1.00 96.43 166 A 1 
ATOM 1346  O O   . CYS A 1 166 ? 3.629   -29.796 5.847   1.00 96.00 166 A 1 
ATOM 1347  C CB  . CYS A 1 166 ? 3.290   -28.387 2.821   1.00 95.68 166 A 1 
ATOM 1348  S SG  . CYS A 1 166 ? 2.687   -27.114 3.965   1.00 95.29 166 A 1 
ATOM 1349  N N   . ALA A 1 167 ? 5.506   -29.707 4.615   1.00 96.22 167 A 1 
ATOM 1350  C CA  . ALA A 1 167 ? 6.412   -29.744 5.762   1.00 95.78 167 A 1 
ATOM 1351  C C   . ALA A 1 167 ? 6.175   -28.593 6.757   1.00 95.34 167 A 1 
ATOM 1352  O O   . ALA A 1 167 ? 6.293   -28.797 7.961   1.00 93.96 167 A 1 
ATOM 1353  C CB  . ALA A 1 167 ? 7.855   -29.744 5.253   1.00 95.35 167 A 1 
ATOM 1354  N N   . ALA A 1 168 ? 5.791   -27.412 6.270   1.00 94.97 168 A 1 
ATOM 1355  C CA  . ALA A 1 168 ? 5.482   -26.264 7.126   1.00 93.36 168 A 1 
ATOM 1356  C C   . ALA A 1 168 ? 4.214   -26.448 7.982   1.00 93.39 168 A 1 
ATOM 1357  O O   . ALA A 1 168 ? 4.040   -25.716 8.955   1.00 91.36 168 A 1 
ATOM 1358  C CB  . ALA A 1 168 ? 5.378   -25.012 6.252   1.00 92.31 168 A 1 
ATOM 1359  N N   . ARG A 1 169 ? 3.343   -27.384 7.628   1.00 94.17 169 A 1 
ATOM 1360  C CA  . ARG A 1 169 ? 2.129   -27.737 8.379   1.00 93.80 169 A 1 
ATOM 1361  C C   . ARG A 1 169 ? 2.273   -29.024 9.192   1.00 94.38 169 A 1 
ATOM 1362  O O   . ARG A 1 169 ? 1.381   -29.319 9.975   1.00 92.28 169 A 1 
ATOM 1363  C CB  . ARG A 1 169 ? 0.918   -27.815 7.449   1.00 92.98 169 A 1 
ATOM 1364  C CG  . ARG A 1 169 ? 0.516   -26.433 6.903   1.00 90.23 169 A 1 
ATOM 1365  C CD  . ARG A 1 169 ? -0.893  -26.502 6.292   1.00 85.05 169 A 1 
ATOM 1366  N NE  . ARG A 1 169 ? -1.334  -25.187 5.781   1.00 81.28 169 A 1 
ATOM 1367  C CZ  . ARG A 1 169 ? -2.585  -24.837 5.501   1.00 75.94 169 A 1 
ATOM 1368  N NH1 . ARG A 1 169 ? -3.597  -25.626 5.732   1.00 69.25 169 A 1 
ATOM 1369  N NH2 . ARG A 1 169 ? -2.848  -23.679 4.976   1.00 72.39 169 A 1 
ATOM 1370  N N   . ALA A 1 170 ? 3.356   -29.773 9.015   1.00 94.56 170 A 1 
ATOM 1371  C CA  . ALA A 1 170 ? 3.609   -30.985 9.781   1.00 94.40 170 A 1 
ATOM 1372  C C   . ALA A 1 170 ? 4.009   -30.627 11.224  1.00 93.87 170 A 1 
ATOM 1373  O O   . ALA A 1 170 ? 4.966   -29.887 11.436  1.00 91.62 170 A 1 
ATOM 1374  C CB  . ALA A 1 170 ? 4.680   -31.811 9.065   1.00 94.35 170 A 1 
ATOM 1375  N N   . ASP A 1 171 ? 3.293   -31.156 12.204  1.00 93.54 171 A 1 
ATOM 1376  C CA  . ASP A 1 171 ? 3.500   -30.852 13.620  1.00 92.51 171 A 1 
ATOM 1377  C C   . ASP A 1 171 ? 4.102   -32.047 14.378  1.00 92.57 171 A 1 
ATOM 1378  O O   . ASP A 1 171 ? 3.490   -33.119 14.430  1.00 88.31 171 A 1 
ATOM 1379  C CB  . ASP A 1 171 ? 2.179   -30.379 14.252  1.00 89.46 171 A 1 
ATOM 1380  C CG  . ASP A 1 171 ? 2.365   -29.819 15.669  1.00 84.89 171 A 1 
ATOM 1381  O OD1 . ASP A 1 171 ? 3.505   -29.435 16.019  1.00 77.08 171 A 1 
ATOM 1382  O OD2 . ASP A 1 171 ? 1.358   -29.738 16.405  1.00 76.71 171 A 1 
ATOM 1383  N N   . PRO A 1 172 ? 5.289   -31.908 14.994  1.00 92.62 172 A 1 
ATOM 1384  C CA  . PRO A 1 172 ? 6.177   -30.737 14.990  1.00 92.81 172 A 1 
ATOM 1385  C C   . PRO A 1 172 ? 7.033   -30.606 13.725  1.00 93.33 172 A 1 
ATOM 1386  O O   . PRO A 1 172 ? 7.521   -29.525 13.398  1.00 89.93 172 A 1 
ATOM 1387  C CB  . PRO A 1 172 ? 7.050   -30.928 16.237  1.00 91.32 172 A 1 
ATOM 1388  C CG  . PRO A 1 172 ? 7.167   -32.456 16.342  1.00 88.73 172 A 1 
ATOM 1389  C CD  . PRO A 1 172 ? 5.806   -32.945 15.853  1.00 90.46 172 A 1 
ATOM 1390  N N   . ASN A 1 173 ? 7.243   -31.723 13.011  1.00 93.81 173 A 1 
ATOM 1391  C CA  . ASN A 1 173 ? 7.954   -31.825 11.742  1.00 93.88 173 A 1 
ATOM 1392  C C   . ASN A 1 173 ? 7.522   -33.095 11.000  1.00 94.96 173 A 1 
ATOM 1393  O O   . ASN A 1 173 ? 6.803   -33.929 11.553  1.00 93.38 173 A 1 
ATOM 1394  C CB  . ASN A 1 173 ? 9.472   -31.778 12.011  1.00 91.99 173 A 1 
ATOM 1395  C CG  . ASN A 1 173 ? 9.953   -32.922 12.884  1.00 91.63 173 A 1 
ATOM 1396  O OD1 . ASN A 1 173 ? 9.836   -34.085 12.533  1.00 83.77 173 A 1 
ATOM 1397  N ND2 . ASN A 1 173 ? 10.490  -32.627 14.043  1.00 83.53 173 A 1 
ATOM 1398  N N   . VAL A 1 174 ? 7.968   -33.273 9.759   1.00 95.16 174 A 1 
ATOM 1399  C CA  . VAL A 1 174 ? 7.551   -34.408 8.914   1.00 95.40 174 A 1 
ATOM 1400  C C   . VAL A 1 174 ? 7.843   -35.763 9.565   1.00 95.41 174 A 1 
ATOM 1401  O O   . VAL A 1 174 ? 6.995   -36.648 9.547   1.00 94.17 174 A 1 
ATOM 1402  C CB  . VAL A 1 174 ? 8.219   -34.324 7.531   1.00 94.74 174 A 1 
ATOM 1403  C CG1 . VAL A 1 174 ? 7.934   -35.548 6.656   1.00 89.58 174 A 1 
ATOM 1404  C CG2 . VAL A 1 174 ? 7.743   -33.091 6.769   1.00 89.13 174 A 1 
ATOM 1405  N N   . LYS A 1 175 ? 9.037   -35.946 10.144  1.00 95.22 175 A 1 
ATOM 1406  C CA  . LYS A 1 175 ? 9.470   -37.232 10.715  1.00 94.20 175 A 1 
ATOM 1407  C C   . LYS A 1 175 ? 8.730   -37.608 11.994  1.00 94.83 175 A 1 
ATOM 1408  O O   . LYS A 1 175 ? 8.525   -38.784 12.252  1.00 91.88 175 A 1 
ATOM 1409  C CB  . LYS A 1 175 ? 10.976  -37.197 10.995  1.00 91.66 175 A 1 
ATOM 1410  C CG  . LYS A 1 175 ? 11.772  -37.888 9.894   1.00 80.42 175 A 1 
ATOM 1411  C CD  . LYS A 1 175 ? 13.263  -37.814 10.204  1.00 73.41 175 A 1 
ATOM 1412  C CE  . LYS A 1 175 ? 14.040  -38.678 9.214   1.00 63.27 175 A 1 
ATOM 1413  N NZ  . LYS A 1 175 ? 15.417  -38.176 9.057   1.00 55.03 175 A 1 
ATOM 1414  N N   . GLU A 1 176 ? 8.373   -36.630 12.790  1.00 94.20 176 A 1 
ATOM 1415  C CA  . GLU A 1 176 ? 7.789   -36.821 14.123  1.00 93.84 176 A 1 
ATOM 1416  C C   . GLU A 1 176 ? 6.274   -36.540 14.158  1.00 94.21 176 A 1 
ATOM 1417  O O   . GLU A 1 176 ? 5.652   -36.701 15.206  1.00 91.65 176 A 1 
ATOM 1418  C CB  . GLU A 1 176 ? 8.545   -35.952 15.134  1.00 92.46 176 A 1 
ATOM 1419  C CG  . GLU A 1 176 ? 10.019  -36.358 15.275  1.00 88.93 176 A 1 
ATOM 1420  C CD  . GLU A 1 176 ? 10.833  -35.420 16.172  1.00 84.13 176 A 1 
ATOM 1421  O OE1 . GLU A 1 176 ? 11.952  -35.829 16.575  1.00 74.43 176 A 1 
ATOM 1422  O OE2 . GLU A 1 176 ? 10.389  -34.279 16.409  1.00 76.18 176 A 1 
ATOM 1423  N N   . SER A 1 177 ? 5.684   -36.174 13.021  1.00 94.80 177 A 1 
ATOM 1424  C CA  . SER A 1 177 ? 4.245   -35.925 12.920  1.00 95.59 177 A 1 
ATOM 1425  C C   . SER A 1 177 ? 3.451   -37.202 13.191  1.00 95.90 177 A 1 
ATOM 1426  O O   . SER A 1 177 ? 3.440   -38.145 12.385  1.00 95.25 177 A 1 
ATOM 1427  C CB  . SER A 1 177 ? 3.875   -35.351 11.556  1.00 95.23 177 A 1 
ATOM 1428  O OG  . SER A 1 177 ? 2.461   -35.339 11.422  1.00 92.98 177 A 1 
ATOM 1429  N N   . LYS A 1 178 ? 2.731   -37.217 14.299  1.00 95.82 178 A 1 
ATOM 1430  C CA  . LYS A 1 178 ? 1.798   -38.309 14.608  1.00 95.50 178 A 1 
ATOM 1431  C C   . LYS A 1 178 ? 0.709   -38.436 13.548  1.00 96.21 178 A 1 
ATOM 1432  O O   . LYS A 1 178 ? 0.318   -39.554 13.204  1.00 94.78 178 A 1 
ATOM 1433  C CB  . LYS A 1 178 ? 1.143   -38.094 15.975  1.00 94.10 178 A 1 
ATOM 1434  C CG  . LYS A 1 178 ? 2.109   -38.374 17.137  1.00 84.01 178 A 1 
ATOM 1435  C CD  . LYS A 1 178 ? 1.338   -38.279 18.456  1.00 75.75 178 A 1 
ATOM 1436  C CE  . LYS A 1 178 ? 2.247   -38.630 19.631  1.00 64.17 178 A 1 
ATOM 1437  N NZ  . LYS A 1 178 ? 1.497   -38.580 20.911  1.00 54.37 178 A 1 
ATOM 1438  N N   . TYR A 1 179 ? 0.249   -37.297 13.012  1.00 95.73 179 A 1 
ATOM 1439  C CA  . TYR A 1 179 ? -0.753  -37.270 11.953  1.00 96.11 179 A 1 
ATOM 1440  C C   . TYR A 1 179 ? -0.253  -38.006 10.710  1.00 96.78 179 A 1 
ATOM 1441  O O   . TYR A 1 179 ? -0.871  -38.986 10.275  1.00 96.18 179 A 1 
ATOM 1442  C CB  . TYR A 1 179 ? -1.136  -35.812 11.653  1.00 95.79 179 A 1 
ATOM 1443  C CG  . TYR A 1 179 ? -2.108  -35.675 10.515  1.00 96.28 179 A 1 
ATOM 1444  C CD1 . TYR A 1 179 ? -1.652  -35.652 9.181   1.00 92.87 179 A 1 
ATOM 1445  C CD2 . TYR A 1 179 ? -3.492  -35.616 10.763  1.00 92.99 179 A 1 
ATOM 1446  C CE1 . TYR A 1 179 ? -2.552  -35.594 8.110   1.00 93.23 179 A 1 
ATOM 1447  C CE2 . TYR A 1 179 ? -4.410  -35.555 9.698   1.00 92.78 179 A 1 
ATOM 1448  C CZ  . TYR A 1 179 ? -3.934  -35.557 8.372   1.00 96.09 179 A 1 
ATOM 1449  O OH  . TYR A 1 179 ? -4.816  -35.539 7.331   1.00 95.48 179 A 1 
ATOM 1450  N N   . LEU A 1 180 ? 0.905   -37.639 10.178  1.00 96.69 180 A 1 
ATOM 1451  C CA  . LEU A 1 180 ? 1.462   -38.248 8.967   1.00 96.95 180 A 1 
ATOM 1452  C C   . LEU A 1 180 ? 1.821   -39.724 9.166   1.00 97.15 180 A 1 
ATOM 1453  O O   . LEU A 1 180 ? 1.601   -40.533 8.267   1.00 96.65 180 A 1 
ATOM 1454  C CB  . LEU A 1 180 ? 2.695   -37.461 8.506   1.00 96.88 180 A 1 
ATOM 1455  C CG  . LEU A 1 180 ? 2.397   -36.035 7.994   1.00 96.31 180 A 1 
ATOM 1456  C CD1 . LEU A 1 180 ? 3.717   -35.346 7.649   1.00 93.60 180 A 1 
ATOM 1457  C CD2 . LEU A 1 180 ? 1.523   -36.037 6.737   1.00 93.20 180 A 1 
ATOM 1458  N N   . VAL A 1 181 ? 2.337   -40.092 10.341  1.00 97.17 181 A 1 
ATOM 1459  C CA  . VAL A 1 181 ? 2.618   -41.495 10.674  1.00 96.88 181 A 1 
ATOM 1460  C C   . VAL A 1 181 ? 1.320   -42.309 10.678  1.00 97.01 181 A 1 
ATOM 1461  O O   . VAL A 1 181 ? 1.281   -43.394 10.093  1.00 95.99 181 A 1 
ATOM 1462  C CB  . VAL A 1 181 ? 3.346   -41.623 12.018  1.00 95.87 181 A 1 
ATOM 1463  C CG1 . VAL A 1 181 ? 3.465   -43.075 12.498  1.00 89.84 181 A 1 
ATOM 1464  C CG2 . VAL A 1 181 ? 4.782   -41.081 11.902  1.00 89.58 181 A 1 
ATOM 1465  N N   . THR A 1 182 ? 0.250   -41.807 11.278  1.00 96.62 182 A 1 
ATOM 1466  C CA  . THR A 1 182 ? -1.058  -42.479 11.331  1.00 96.51 182 A 1 
ATOM 1467  C C   . THR A 1 182 ? -1.646  -42.650 9.931   1.00 96.97 182 A 1 
ATOM 1468  O O   . THR A 1 182 ? -2.054  -43.749 9.565   1.00 96.08 182 A 1 
ATOM 1469  C CB  . THR A 1 182 ? -2.033  -41.708 12.237  1.00 95.99 182 A 1 
ATOM 1470  O OG1 . THR A 1 182 ? -1.486  -41.576 13.528  1.00 90.71 182 A 1 
ATOM 1471  C CG2 . THR A 1 182 ? -3.373  -42.422 12.400  1.00 89.55 182 A 1 
ATOM 1472  N N   . VAL A 1 183 ? -1.609  -41.590 9.119   1.00 97.11 183 A 1 
ATOM 1473  C CA  . VAL A 1 183 ? -2.067  -41.621 7.726   1.00 97.27 183 A 1 
ATOM 1474  C C   . VAL A 1 183 ? -1.241  -42.612 6.890   1.00 97.58 183 A 1 
ATOM 1475  O O   . VAL A 1 183 ? -1.795  -43.444 6.180   1.00 96.56 183 A 1 
ATOM 1476  C CB  . VAL A 1 183 ? -2.033  -40.195 7.131   1.00 95.80 183 A 1 
ATOM 1477  C CG1 . VAL A 1 183 ? -2.256  -40.184 5.626   1.00 87.91 183 A 1 
ATOM 1478  C CG2 . VAL A 1 183 ? -3.129  -39.318 7.757   1.00 86.71 183 A 1 
ATOM 1479  N N   . GLY A 1 184 ? 0.083   -42.573 6.998   1.00 97.06 184 A 1 
ATOM 1480  C CA  . GLY A 1 184 ? 0.972   -43.445 6.233   1.00 96.81 184 A 1 
ATOM 1481  C C   . GLY A 1 184 ? 0.844   -44.929 6.587   1.00 96.98 184 A 1 
ATOM 1482  O O   . GLY A 1 184 ? 0.934   -45.789 5.710   1.00 95.62 184 A 1 
ATOM 1483  N N   . THR A 1 185 ? 0.605   -45.231 7.859   1.00 97.15 185 A 1 
ATOM 1484  C CA  . THR A 1 185 ? 0.423   -46.613 8.334   1.00 96.69 185 A 1 
ATOM 1485  C C   . THR A 1 185 ? -0.997  -47.131 8.154   1.00 96.91 185 A 1 
ATOM 1486  O O   . THR A 1 185 ? -1.157  -48.321 7.875   1.00 94.64 185 A 1 
ATOM 1487  C CB  . THR A 1 185 ? 0.824   -46.781 9.804   1.00 95.02 185 A 1 
ATOM 1488  O OG1 . THR A 1 185 ? 0.254   -45.820 10.643  1.00 82.40 185 A 1 
ATOM 1489  C CG2 . THR A 1 185 ? 2.337   -46.670 9.997   1.00 79.70 185 A 1 
ATOM 1490  N N   . GLY A 1 186 ? -1.997  -46.281 8.304   1.00 96.75 186 A 1 
ATOM 1491  C CA  . GLY A 1 186 ? -3.399  -46.689 8.325   1.00 96.88 186 A 1 
ATOM 1492  C C   . GLY A 1 186 ? -4.085  -46.725 6.960   1.00 97.58 186 A 1 
ATOM 1493  O O   . GLY A 1 186 ? -4.927  -47.591 6.721   1.00 96.08 186 A 1 
ATOM 1494  N N   . LEU A 1 187 ? -3.739  -45.844 6.035   1.00 97.19 187 A 1 
ATOM 1495  C CA  . LEU A 1 187 ? -4.320  -45.851 4.694   1.00 97.38 187 A 1 
ATOM 1496  C C   . LEU A 1 187 ? -3.901  -47.099 3.914   1.00 97.14 187 A 1 
ATOM 1497  O O   . LEU A 1 187 ? -2.735  -47.509 3.940   1.00 95.75 187 A 1 
ATOM 1498  C CB  . LEU A 1 187 ? -3.937  -44.596 3.898   1.00 96.67 187 A 1 
ATOM 1499  C CG  . LEU A 1 187 ? -4.690  -43.316 4.295   1.00 94.35 187 A 1 
ATOM 1500  C CD1 . LEU A 1 187 ? -4.149  -42.151 3.469   1.00 90.17 187 A 1 
ATOM 1501  C CD2 . LEU A 1 187 ? -6.193  -43.409 4.025   1.00 90.34 187 A 1 
ATOM 1502  N N   . HIS A 1 188 ? -4.836  -47.657 3.145   1.00 97.59 188 A 1 
ATOM 1503  C CA  . HIS A 1 188 ? -4.557  -48.762 2.233   1.00 97.12 188 A 1 
ATOM 1504  C C   . HIS A 1 188 ? -3.368  -48.425 1.311   1.00 97.05 188 A 1 
ATOM 1505  O O   . HIS A 1 188 ? -3.249  -47.300 0.823   1.00 96.19 188 A 1 
ATOM 1506  C CB  . HIS A 1 188 ? -5.818  -49.089 1.424   1.00 96.62 188 A 1 
ATOM 1507  C CG  . HIS A 1 188 ? -5.714  -50.418 0.728   1.00 90.52 188 A 1 
ATOM 1508  N ND1 . HIS A 1 188 ? -5.047  -50.685 -0.452  1.00 76.53 188 A 1 
ATOM 1509  C CD2 . HIS A 1 188 ? -6.189  -51.622 1.185   1.00 77.09 188 A 1 
ATOM 1510  C CE1 . HIS A 1 188 ? -5.127  -52.004 -0.694  1.00 79.36 188 A 1 
ATOM 1511  N NE2 . HIS A 1 188 ? -5.815  -52.607 0.276   1.00 81.11 188 A 1 
ATOM 1512  N N   . SER A 1 189 ? -2.478  -49.400 1.069   1.00 96.99 189 A 1 
ATOM 1513  C CA  . SER A 1 189 ? -1.199  -49.161 0.373   1.00 96.30 189 A 1 
ATOM 1514  C C   . SER A 1 189 ? -1.351  -48.555 -1.023  1.00 96.55 189 A 1 
ATOM 1515  O O   . SER A 1 189 ? -0.493  -47.779 -1.442  1.00 94.13 189 A 1 
ATOM 1516  C CB  . SER A 1 189 ? -0.421  -50.471 0.260   1.00 94.52 189 A 1 
ATOM 1517  O OG  . SER A 1 189 ? -1.227  -51.501 -0.258  1.00 85.46 189 A 1 
ATOM 1518  N N   . ASP A 1 190 ? -2.443  -48.862 -1.710  1.00 96.57 190 A 1 
ATOM 1519  C CA  . ASP A 1 190 ? -2.705  -48.410 -3.082  1.00 96.43 190 A 1 
ATOM 1520  C C   . ASP A 1 190 ? -3.374  -47.027 -3.153  1.00 96.99 190 A 1 
ATOM 1521  O O   . ASP A 1 190 ? -3.555  -46.481 -4.242  1.00 95.50 190 A 1 
ATOM 1522  C CB  . ASP A 1 190 ? -3.552  -49.465 -3.813  1.00 95.26 190 A 1 
ATOM 1523  C CG  . ASP A 1 190 ? -2.883  -50.839 -3.904  1.00 92.68 190 A 1 
ATOM 1524  O OD1 . ASP A 1 190 ? -1.637  -50.913 -3.888  1.00 86.00 190 A 1 
ATOM 1525  O OD2 . ASP A 1 190 ? -3.629  -51.838 -3.976  1.00 84.55 190 A 1 
ATOM 1526  N N   . ILE A 1 191 ? -3.720  -46.431 -2.012  1.00 97.24 191 A 1 
ATOM 1527  C CA  . ILE A 1 191 ? -4.210  -45.049 -1.952  1.00 97.68 191 A 1 
ATOM 1528  C C   . ILE A 1 191 ? -3.012  -44.103 -2.034  1.00 97.61 191 A 1 
ATOM 1529  O O   . ILE A 1 191 ? -2.110  -44.149 -1.190  1.00 96.88 191 A 1 
ATOM 1530  C CB  . ILE A 1 191 ? -5.063  -44.793 -0.695  1.00 97.69 191 A 1 
ATOM 1531  C CG1 . ILE A 1 191 ? -6.298  -45.727 -0.677  1.00 96.41 191 A 1 
ATOM 1532  C CG2 . ILE A 1 191 ? -5.504  -43.318 -0.631  1.00 96.23 191 A 1 
ATOM 1533  C CD1 . ILE A 1 191 ? -7.139  -45.644 0.602   1.00 95.25 191 A 1 
ATOM 1534  N N   . HIS A 1 192 ? -3.009  -43.227 -3.017  1.00 97.90 192 A 1 
ATOM 1535  C CA  . HIS A 1 192 ? -1.987  -42.189 -3.145  1.00 97.90 192 A 1 
ATOM 1536  C C   . HIS A 1 192 ? -2.179  -41.097 -2.093  1.00 98.16 192 A 1 
ATOM 1537  O O   . HIS A 1 192 ? -3.303  -40.708 -1.790  1.00 97.51 192 A 1 
ATOM 1538  C CB  . HIS A 1 192 ? -2.025  -41.604 -4.557  1.00 97.27 192 A 1 
ATOM 1539  C CG  . HIS A 1 192 ? -1.653  -42.593 -5.626  1.00 96.65 192 A 1 
ATOM 1540  N ND1 . HIS A 1 192 ? -0.453  -43.256 -5.731  1.00 86.08 192 A 1 
ATOM 1541  C CD2 . HIS A 1 192 ? -2.439  -43.030 -6.657  1.00 85.88 192 A 1 
ATOM 1542  C CE1 . HIS A 1 192 ? -0.516  -44.061 -6.811  1.00 88.07 192 A 1 
ATOM 1543  N NE2 . HIS A 1 192 ? -1.712  -43.947 -7.393  1.00 89.94 192 A 1 
ATOM 1544  N N   . ILE A 1 193 ? -1.082  -40.564 -1.567  1.00 97.89 193 A 1 
ATOM 1545  C CA  . ILE A 1 193 ? -1.103  -39.421 -0.652  1.00 98.00 193 A 1 
ATOM 1546  C C   . ILE A 1 193 ? -0.495  -38.209 -1.367  1.00 97.98 193 A 1 
ATOM 1547  O O   . ILE A 1 193 ? 0.615   -38.294 -1.897  1.00 97.35 193 A 1 
ATOM 1548  C CB  . ILE A 1 193 ? -0.398  -39.736 0.679   1.00 97.90 193 A 1 
ATOM 1549  C CG1 . ILE A 1 193 ? -1.047  -40.968 1.370   1.00 96.42 193 A 1 
ATOM 1550  C CG2 . ILE A 1 193 ? -0.476  -38.513 1.615   1.00 96.43 193 A 1 
ATOM 1551  C CD1 . ILE A 1 193 ? -0.327  -41.423 2.647   1.00 95.45 193 A 1 
ATOM 1552  N N   . MET A 1 194 ? -1.228  -37.102 -1.368  1.00 98.18 194 A 1 
ATOM 1553  C CA  . MET A 1 194 ? -0.782  -35.854 -1.984  1.00 98.04 194 A 1 
ATOM 1554  C C   . MET A 1 194 ? 0.091   -35.025 -1.035  1.00 98.16 194 A 1 
ATOM 1555  O O   . MET A 1 194 ? -0.025  -35.126 0.184   1.00 97.48 194 A 1 
ATOM 1556  C CB  . MET A 1 194 ? -1.988  -35.050 -2.483  1.00 97.38 194 A 1 
ATOM 1557  C CG  . MET A 1 194 ? -2.831  -35.843 -3.488  1.00 93.78 194 A 1 
ATOM 1558  S SD  . MET A 1 194 ? -4.038  -34.865 -4.417  1.00 87.14 194 A 1 
ATOM 1559  C CE  . MET A 1 194 ? -2.934  -34.054 -5.606  1.00 75.37 194 A 1 
ATOM 1560  N N   . TRP A 1 195 ? 0.958   -34.212 -1.617  1.00 97.99 195 A 1 
ATOM 1561  C CA  . TRP A 1 195 ? 1.907   -33.380 -0.875  1.00 98.01 195 A 1 
ATOM 1562  C C   . TRP A 1 195 ? 2.302   -32.161 -1.707  1.00 98.04 195 A 1 
ATOM 1563  O O   . TRP A 1 195 ? 2.544   -32.299 -2.902  1.00 97.15 195 A 1 
ATOM 1564  C CB  . TRP A 1 195 ? 3.147   -34.229 -0.569  1.00 97.65 195 A 1 
ATOM 1565  C CG  . TRP A 1 195 ? 4.137   -33.587 0.345   1.00 97.74 195 A 1 
ATOM 1566  C CD1 . TRP A 1 195 ? 5.309   -33.041 -0.019  1.00 96.40 195 A 1 
ATOM 1567  C CD2 . TRP A 1 195 ? 4.043   -33.448 1.791   1.00 97.55 195 A 1 
ATOM 1568  N NE1 . TRP A 1 195 ? 5.968   -32.583 1.106   1.00 96.26 195 A 1 
ATOM 1569  C CE2 . TRP A 1 195 ? 5.235   -32.829 2.238   1.00 97.15 195 A 1 
ATOM 1570  C CE3 . TRP A 1 195 ? 3.075   -33.810 2.759   1.00 96.99 195 A 1 
ATOM 1571  C CZ2 . TRP A 1 195 ? 5.474   -32.589 3.612   1.00 96.67 195 A 1 
ATOM 1572  C CZ3 . TRP A 1 195 ? 3.315   -33.567 4.116   1.00 95.43 195 A 1 
ATOM 1573  C CH2 . TRP A 1 195 ? 4.498   -32.966 4.543   1.00 95.43 195 A 1 
ATOM 1574  N N   . THR A 1 196 ? 2.422   -30.970 -1.101  1.00 97.57 196 A 1 
ATOM 1575  C CA  . THR A 1 196 ? 2.778   -29.736 -1.832  1.00 97.22 196 A 1 
ATOM 1576  C C   . THR A 1 196 ? 4.256   -29.348 -1.745  1.00 96.92 196 A 1 
ATOM 1577  O O   . THR A 1 196 ? 4.691   -28.384 -2.364  1.00 95.47 196 A 1 
ATOM 1578  C CB  . THR A 1 196 ? 1.883   -28.544 -1.448  1.00 96.62 196 A 1 
ATOM 1579  O OG1 . THR A 1 196 ? 2.150   -28.126 -0.134  1.00 92.13 196 A 1 
ATOM 1580  C CG2 . THR A 1 196 ? 0.389   -28.866 -1.536  1.00 90.64 196 A 1 
ATOM 1581  N N   . GLY A 1 197 ? 5.061   -30.094 -0.988  1.00 96.85 197 A 1 
ATOM 1582  C CA  . GLY A 1 197 ? 6.478   -29.815 -0.762  1.00 96.72 197 A 1 
ATOM 1583  C C   . GLY A 1 197 ? 6.770   -29.201 0.618   1.00 97.00 197 A 1 
ATOM 1584  O O   . GLY A 1 197 ? 6.002   -29.416 1.560   1.00 96.00 197 A 1 
ATOM 1585  N N   . PRO A 1 198 ? 7.871   -28.445 0.759   1.00 96.35 198 A 1 
ATOM 1586  C CA  . PRO A 1 198 ? 8.235   -27.811 2.032   1.00 95.60 198 A 1 
ATOM 1587  C C   . PRO A 1 198 ? 7.189   -26.815 2.569   1.00 95.32 198 A 1 
ATOM 1588  O O   . PRO A 1 198 ? 7.043   -26.660 3.778   1.00 93.87 198 A 1 
ATOM 1589  C CB  . PRO A 1 198 ? 9.565   -27.092 1.762   1.00 94.36 198 A 1 
ATOM 1590  C CG  . PRO A 1 198 ? 10.161  -27.863 0.585   1.00 91.69 198 A 1 
ATOM 1591  C CD  . PRO A 1 198 ? 8.932   -28.276 -0.216  1.00 95.05 198 A 1 
ATOM 1592  N N   . LYS A 1 199 ? 6.494   -26.128 1.673   1.00 94.73 199 A 1 
ATOM 1593  C CA  . LYS A 1 199 ? 5.497   -25.092 1.979   1.00 94.55 199 A 1 
ATOM 1594  C C   . LYS A 1 199 ? 4.235   -25.303 1.141   1.00 95.56 199 A 1 
ATOM 1595  O O   . LYS A 1 199 ? 4.223   -26.131 0.228   1.00 94.04 199 A 1 
ATOM 1596  C CB  . LYS A 1 199 ? 6.103   -23.697 1.732   1.00 92.97 199 A 1 
ATOM 1597  C CG  . LYS A 1 199 ? 7.309   -23.382 2.639   1.00 89.51 199 A 1 
ATOM 1598  C CD  . LYS A 1 199 ? 7.792   -21.943 2.439   1.00 82.84 199 A 1 
ATOM 1599  C CE  . LYS A 1 199 ? 8.990   -21.646 3.356   1.00 74.54 199 A 1 
ATOM 1600  N NZ  . LYS A 1 199 ? 9.479   -20.262 3.193   1.00 64.19 199 A 1 
ATOM 1601  N N   . VAL A 1 200 ? 3.187   -24.521 1.419   1.00 94.63 200 A 1 
ATOM 1602  C CA  . VAL A 1 200 ? 1.986   -24.466 0.573   1.00 94.33 200 A 1 
ATOM 1603  C C   . VAL A 1 200 ? 2.381   -24.104 -0.864  1.00 94.83 200 A 1 
ATOM 1604  O O   . VAL A 1 200 ? 2.129   -24.874 -1.781  1.00 94.47 200 A 1 
ATOM 1605  C CB  . VAL A 1 200 ? 0.958   -23.452 1.118   1.00 93.23 200 A 1 
ATOM 1606  C CG1 . VAL A 1 200 ? -0.315  -23.447 0.268   1.00 88.83 200 A 1 
ATOM 1607  C CG2 . VAL A 1 200 ? 0.571   -23.765 2.571   1.00 88.79 200 A 1 
ATOM 1608  N N   . VAL A 1 201 ? 3.102   -22.988 -1.016  1.00 94.40 201 A 1 
ATOM 1609  C CA  . VAL A 1 201 ? 3.769   -22.590 -2.255  1.00 94.10 201 A 1 
ATOM 1610  C C   . VAL A 1 201 ? 5.265   -22.833 -2.076  1.00 93.97 201 A 1 
ATOM 1611  O O   . VAL A 1 201 ? 5.968   -22.052 -1.435  1.00 92.88 201 A 1 
ATOM 1612  C CB  . VAL A 1 201 ? 3.464   -21.132 -2.630  1.00 93.39 201 A 1 
ATOM 1613  C CG1 . VAL A 1 201 ? 4.093   -20.784 -3.977  1.00 89.16 201 A 1 
ATOM 1614  C CG2 . VAL A 1 201 ? 1.953   -20.885 -2.716  1.00 89.10 201 A 1 
ATOM 1615  N N   . SER A 1 202 ? 5.750   -23.927 -2.628  1.00 95.08 202 A 1 
ATOM 1616  C CA  . SER A 1 202 ? 7.142   -24.326 -2.487  1.00 95.29 202 A 1 
ATOM 1617  C C   . SER A 1 202 ? 8.008   -23.667 -3.551  1.00 94.76 202 A 1 
ATOM 1618  O O   . SER A 1 202 ? 7.844   -23.917 -4.743  1.00 93.45 202 A 1 
ATOM 1619  C CB  . SER A 1 202 ? 7.263   -25.849 -2.550  1.00 95.30 202 A 1 
ATOM 1620  O OG  . SER A 1 202 ? 6.634   -26.412 -1.409  1.00 92.26 202 A 1 
ATOM 1621  N N   . ASN A 1 203 ? 8.998   -22.865 -3.127  1.00 94.68 203 A 1 
ATOM 1622  C CA  . ASN A 1 203 ? 10.001  -22.352 -4.064  1.00 93.21 203 A 1 
ATOM 1623  C C   . ASN A 1 203 ? 10.834  -23.496 -4.656  1.00 93.95 203 A 1 
ATOM 1624  O O   . ASN A 1 203 ? 10.980  -23.600 -5.868  1.00 91.93 203 A 1 
ATOM 1625  C CB  . ASN A 1 203 ? 10.873  -21.318 -3.334  1.00 90.22 203 A 1 
ATOM 1626  C CG  . ASN A 1 203 ? 11.902  -20.683 -4.271  1.00 79.79 203 A 1 
ATOM 1627  O OD1 . ASN A 1 203 ? 11.744  -20.614 -5.463  1.00 69.64 203 A 1 
ATOM 1628  N ND2 . ASN A 1 203 ? 12.999  -20.193 -3.733  1.00 69.25 203 A 1 
ATOM 1629  N N   . LYS A 1 204 ? 11.330  -24.400 -3.796  1.00 94.12 204 A 1 
ATOM 1630  C CA  . LYS A 1 204 ? 12.102  -25.591 -4.188  1.00 94.62 204 A 1 
ATOM 1631  C C   . LYS A 1 204 ? 11.465  -26.844 -3.599  1.00 95.53 204 A 1 
ATOM 1632  O O   . LYS A 1 204 ? 10.892  -26.796 -2.517  1.00 93.99 204 A 1 
ATOM 1633  C CB  . LYS A 1 204 ? 13.566  -25.446 -3.733  1.00 91.97 204 A 1 
ATOM 1634  C CG  . LYS A 1 204 ? 14.261  -24.219 -4.367  1.00 78.92 204 A 1 
ATOM 1635  C CD  . LYS A 1 204 ? 15.727  -24.126 -3.957  1.00 77.37 204 A 1 
ATOM 1636  C CE  . LYS A 1 204 ? 16.348  -22.873 -4.599  1.00 63.06 204 A 1 
ATOM 1637  N NZ  . LYS A 1 204 ? 17.767  -22.704 -4.232  1.00 55.01 204 A 1 
ATOM 1638  N N   . ILE A 1 205 ? 11.618  -27.968 -4.290  1.00 95.45 205 A 1 
ATOM 1639  C CA  . ILE A 1 205 ? 11.301  -29.298 -3.766  1.00 96.05 205 A 1 
ATOM 1640  C C   . ILE A 1 205 ? 12.534  -30.168 -4.007  1.00 95.63 205 A 1 
ATOM 1641  O O   . ILE A 1 205 ? 12.918  -30.373 -5.162  1.00 94.40 205 A 1 
ATOM 1642  C CB  . ILE A 1 205 ? 10.027  -29.885 -4.401  1.00 96.36 205 A 1 
ATOM 1643  C CG1 . ILE A 1 205 ? 8.817   -28.925 -4.264  1.00 94.54 205 A 1 
ATOM 1644  C CG2 . ILE A 1 205 ? 9.701   -31.240 -3.734  1.00 94.10 205 A 1 
ATOM 1645  C CD1 . ILE A 1 205 ? 7.543   -29.406 -4.969  1.00 93.16 205 A 1 
ATOM 1646  N N   . SER A 1 206 ? 13.163  -30.643 -2.944  1.00 95.42 206 A 1 
ATOM 1647  C CA  . SER A 1 206 ? 14.368  -31.470 -3.047  1.00 95.07 206 A 1 
ATOM 1648  C C   . SER A 1 206 ? 14.032  -32.960 -3.063  1.00 95.35 206 A 1 
ATOM 1649  O O   . SER A 1 206 ? 13.014  -33.395 -2.515  1.00 94.64 206 A 1 
ATOM 1650  C CB  . SER A 1 206 ? 15.376  -31.127 -1.946  1.00 93.59 206 A 1 
ATOM 1651  O OG  . SER A 1 206 ? 15.183  -31.875 -0.768  1.00 90.77 206 A 1 
ATOM 1652  N N   . VAL A 1 207 ? 14.897  -33.760 -3.678  1.00 94.84 207 A 1 
ATOM 1653  C CA  . VAL A 1 207 ? 14.745  -35.226 -3.683  1.00 94.75 207 A 1 
ATOM 1654  C C   . VAL A 1 207 ? 14.859  -35.776 -2.270  1.00 95.38 207 A 1 
ATOM 1655  O O   . VAL A 1 207 ? 14.055  -36.625 -1.887  1.00 94.45 207 A 1 
ATOM 1656  C CB  . VAL A 1 207 ? 15.766  -35.884 -4.626  1.00 93.37 207 A 1 
ATOM 1657  C CG1 . VAL A 1 207 ? 15.677  -37.412 -4.591  1.00 87.47 207 A 1 
ATOM 1658  C CG2 . VAL A 1 207 ? 15.541  -35.439 -6.076  1.00 87.28 207 A 1 
ATOM 1659  N N   . GLU A 1 208 ? 15.784  -35.262 -1.467  1.00 94.04 208 A 1 
ATOM 1660  C CA  . GLU A 1 208 ? 15.971  -35.688 -0.077  1.00 93.88 208 A 1 
ATOM 1661  C C   . GLU A 1 208 ? 14.702  -35.498 0.755   1.00 94.57 208 A 1 
ATOM 1662  O O   . GLU A 1 208 ? 14.314  -36.408 1.483   1.00 93.22 208 A 1 
ATOM 1663  C CB  . GLU A 1 208 ? 17.120  -34.928 0.612   1.00 92.56 208 A 1 
ATOM 1664  C CG  . GLU A 1 208 ? 18.506  -35.121 -0.020  1.00 78.25 208 A 1 
ATOM 1665  C CD  . GLU A 1 208 ? 18.794  -34.184 -1.197  1.00 68.93 208 A 1 
ATOM 1666  O OE1 . GLU A 1 208 ? 19.880  -34.343 -1.804  1.00 60.40 208 A 1 
ATOM 1667  O OE2 . GLU A 1 208 ? 17.932  -33.321 -1.512  1.00 61.01 208 A 1 
ATOM 1668  N N   . SER A 1 209 ? 14.027  -34.364 0.601   1.00 94.92 209 A 1 
ATOM 1669  C CA  . SER A 1 209 ? 12.787  -34.098 1.350   1.00 94.98 209 A 1 
ATOM 1670  C C   . SER A 1 209 ? 11.688  -35.104 1.017   1.00 95.94 209 A 1 
ATOM 1671  O O   . SER A 1 209 ? 10.922  -35.499 1.897   1.00 95.09 209 A 1 
ATOM 1672  C CB  . SER A 1 209 ? 12.301  -32.666 1.100   1.00 93.99 209 A 1 
ATOM 1673  O OG  . SER A 1 209 ? 11.745  -32.480 -0.189  1.00 89.62 209 A 1 
ATOM 1674  N N   . ILE A 1 210 ? 11.618  -35.546 -0.236  1.00 95.76 210 A 1 
ATOM 1675  C CA  . ILE A 1 210 ? 10.632  -36.535 -0.670  1.00 96.43 210 A 1 
ATOM 1676  C C   . ILE A 1 210 ? 11.013  -37.949 -0.223  1.00 96.63 210 A 1 
ATOM 1677  O O   . ILE A 1 210 ? 10.138  -38.708 0.188   1.00 96.26 210 A 1 
ATOM 1678  C CB  . ILE A 1 210 ? 10.401  -36.433 -2.189  1.00 96.41 210 A 1 
ATOM 1679  C CG1 . ILE A 1 210 ? 9.835   -35.051 -2.595  1.00 94.23 210 A 1 
ATOM 1680  C CG2 . ILE A 1 210 ? 9.481   -37.549 -2.697  1.00 94.98 210 A 1 
ATOM 1681  C CD1 . ILE A 1 210 ? 8.503   -34.652 -1.933  1.00 90.98 210 A 1 
ATOM 1682  N N   . LEU A 1 211 ? 12.298  -38.294 -0.246  1.00 96.12 211 A 1 
ATOM 1683  C CA  . LEU A 1 211 ? 12.774  -39.574 0.289   1.00 95.67 211 A 1 
ATOM 1684  C C   . LEU A 1 211 ? 12.504  -39.697 1.791   1.00 95.60 211 A 1 
ATOM 1685  O O   . LEU A 1 211 ? 12.069  -40.747 2.261   1.00 94.64 211 A 1 
ATOM 1686  C CB  . LEU A 1 211 ? 14.273  -39.737 -0.009  1.00 95.24 211 A 1 
ATOM 1687  C CG  . LEU A 1 211 ? 14.622  -39.951 -1.494  1.00 93.03 211 A 1 
ATOM 1688  C CD1 . LEU A 1 211 ? 16.139  -39.953 -1.665  1.00 88.29 211 A 1 
ATOM 1689  C CD2 . LEU A 1 211 ? 14.090  -41.279 -2.030  1.00 88.49 211 A 1 
ATOM 1690  N N   . GLU A 1 212 ? 12.697  -38.622 2.538   1.00 95.73 212 A 1 
ATOM 1691  C CA  . GLU A 1 212 ? 12.367  -38.567 3.958   1.00 95.14 212 A 1 
ATOM 1692  C C   . GLU A 1 212 ? 10.851  -38.729 4.189   1.00 95.83 212 A 1 
ATOM 1693  O O   . GLU A 1 212 ? 10.426  -39.518 5.036   1.00 94.37 212 A 1 
ATOM 1694  C CB  . GLU A 1 212 ? 12.904  -37.253 4.535   1.00 93.17 212 A 1 
ATOM 1695  C CG  . GLU A 1 212 ? 12.815  -37.221 6.063   1.00 83.59 212 A 1 
ATOM 1696  C CD  . GLU A 1 212 ? 13.569  -36.022 6.656   1.00 79.27 212 A 1 
ATOM 1697  O OE1 . GLU A 1 212 ? 14.326  -36.251 7.621   1.00 71.09 212 A 1 
ATOM 1698  O OE2 . GLU A 1 212 ? 13.392  -34.890 6.158   1.00 73.12 212 A 1 
ATOM 1699  N N   . LEU A 1 213 ? 10.034  -38.066 3.370   1.00 96.10 213 A 1 
ATOM 1700  C CA  . LEU A 1 213 ? 8.583   -38.199 3.409   1.00 96.62 213 A 1 
ATOM 1701  C C   . LEU A 1 213 ? 8.113   -39.619 3.060   1.00 97.03 213 A 1 
ATOM 1702  O O   . LEU A 1 213 ? 7.201   -40.135 3.702   1.00 96.47 213 A 1 
ATOM 1703  C CB  . LEU A 1 213 ? 7.984   -37.153 2.467   1.00 96.44 213 A 1 
ATOM 1704  C CG  . LEU A 1 213 ? 6.448   -37.140 2.442   1.00 96.06 213 A 1 
ATOM 1705  C CD1 . LEU A 1 213 ? 5.860   -36.648 3.755   1.00 92.64 213 A 1 
ATOM 1706  C CD2 . LEU A 1 213 ? 5.976   -36.228 1.316   1.00 92.63 213 A 1 
ATOM 1707  N N   . GLN A 1 214 ? 8.740   -40.284 2.085   1.00 96.96 214 A 1 
ATOM 1708  C CA  . GLN A 1 214 ? 8.403   -41.658 1.710   1.00 96.69 214 A 1 
ATOM 1709  C C   . GLN A 1 214 ? 8.480   -42.618 2.896   1.00 96.50 214 A 1 
ATOM 1710  O O   . GLN A 1 214 ? 7.644   -43.503 3.022   1.00 95.13 214 A 1 
ATOM 1711  C CB  . GLN A 1 214 ? 9.349   -42.187 0.625   1.00 95.61 214 A 1 
ATOM 1712  C CG  . GLN A 1 214 ? 8.955   -41.773 -0.793  1.00 88.36 214 A 1 
ATOM 1713  C CD  . GLN A 1 214 ? 9.883   -42.374 -1.840  1.00 88.92 214 A 1 
ATOM 1714  O OE1 . GLN A 1 214 ? 10.613  -43.336 -1.626  1.00 81.84 214 A 1 
ATOM 1715  N NE2 . GLN A 1 214 ? 9.886   -41.847 -3.039  1.00 80.59 214 A 1 
ATOM 1716  N N   . THR A 1 215 ? 9.479   -42.436 3.763   1.00 96.60 215 A 1 
ATOM 1717  C CA  . THR A 1 215 ? 9.645   -43.277 4.953   1.00 95.96 215 A 1 
ATOM 1718  C C   . THR A 1 215 ? 8.498   -43.121 5.940   1.00 96.22 215 A 1 
ATOM 1719  O O   . THR A 1 215 ? 8.120   -44.096 6.583   1.00 93.87 215 A 1 
ATOM 1720  C CB  . THR A 1 215 ? 10.979  -43.014 5.685   1.00 94.39 215 A 1 
ATOM 1721  O OG1 . THR A 1 215 ? 11.673  -41.887 5.215   1.00 83.04 215 A 1 
ATOM 1722  C CG2 . THR A 1 215 ? 11.934  -44.191 5.510   1.00 79.99 215 A 1 
ATOM 1723  N N   . VAL A 1 216 ? 7.921   -41.951 6.034   1.00 96.61 216 A 1 
ATOM 1724  C CA  . VAL A 1 216 ? 6.773   -41.664 6.902   1.00 96.69 216 A 1 
ATOM 1725  C C   . VAL A 1 216 ? 5.463   -42.135 6.266   1.00 96.99 216 A 1 
ATOM 1726  O O   . VAL A 1 216 ? 4.681   -42.839 6.903   1.00 95.43 216 A 1 
ATOM 1727  C CB  . VAL A 1 216 ? 6.708   -40.157 7.241   1.00 95.64 216 A 1 
ATOM 1728  C CG1 . VAL A 1 216 ? 5.571   -39.845 8.214   1.00 88.73 216 A 1 
ATOM 1729  C CG2 . VAL A 1 216 ? 8.012   -39.670 7.890   1.00 88.49 216 A 1 
ATOM 1730  N N   . LEU A 1 217 ? 5.248   -41.817 4.991   1.00 96.94 217 A 1 
ATOM 1731  C CA  . LEU A 1 217 ? 4.026   -42.179 4.256   1.00 96.95 217 A 1 
ATOM 1732  C C   . LEU A 1 217 ? 3.989   -43.651 3.827   1.00 96.83 217 A 1 
ATOM 1733  O O   . LEU A 1 217 ? 2.936   -44.149 3.419   1.00 95.07 217 A 1 
ATOM 1734  C CB  . LEU A 1 217 ? 3.877   -41.274 3.028   1.00 96.70 217 A 1 
ATOM 1735  C CG  . LEU A 1 217 ? 3.739   -39.767 3.315   1.00 96.22 217 A 1 
ATOM 1736  C CD1 . LEU A 1 217 ? 3.443   -39.053 1.995   1.00 93.85 217 A 1 
ATOM 1737  C CD2 . LEU A 1 217 ? 2.609   -39.449 4.295   1.00 93.43 217 A 1 
ATOM 1738  N N   . ARG A 1 218 ? 5.130   -44.345 3.880   1.00 96.65 218 A 1 
ATOM 1739  C CA  . ARG A 1 218 ? 5.313   -45.734 3.419   1.00 96.52 218 A 1 
ATOM 1740  C C   . ARG A 1 218 ? 4.957   -45.962 1.943   1.00 96.72 218 A 1 
ATOM 1741  O O   . ARG A 1 218 ? 4.609   -47.069 1.542   1.00 93.48 218 A 1 
ATOM 1742  C CB  . ARG A 1 218 ? 4.597   -46.719 4.349   1.00 95.46 218 A 1 
ATOM 1743  C CG  . ARG A 1 218 ? 5.010   -46.572 5.817   1.00 92.58 218 A 1 
ATOM 1744  C CD  . ARG A 1 218 ? 4.333   -47.677 6.628   1.00 86.93 218 A 1 
ATOM 1745  N NE  . ARG A 1 218 ? 4.810   -47.681 8.014   1.00 79.44 218 A 1 
ATOM 1746  C CZ  . ARG A 1 218 ? 4.665   -48.671 8.883   1.00 71.88 218 A 1 
ATOM 1747  N NH1 . ARG A 1 218 ? 4.055   -49.780 8.568   1.00 64.37 218 A 1 
ATOM 1748  N NH2 . ARG A 1 218 ? 5.155   -48.553 10.080  1.00 66.68 218 A 1 
ATOM 1749  N N   . ARG A 1 219 ? 5.040   -44.909 1.144   1.00 96.77 219 A 1 
ATOM 1750  C CA  . ARG A 1 219 ? 4.750   -44.909 -0.301  1.00 96.71 219 A 1 
ATOM 1751  C C   . ARG A 1 219 ? 5.366   -43.680 -0.956  1.00 97.21 219 A 1 
ATOM 1752  O O   . ARG A 1 219 ? 5.708   -42.716 -0.270  1.00 96.01 219 A 1 
ATOM 1753  C CB  . ARG A 1 219 ? 3.229   -44.966 -0.523  1.00 94.99 219 A 1 
ATOM 1754  C CG  . ARG A 1 219 ? 2.480   -43.689 -0.109  1.00 93.21 219 A 1 
ATOM 1755  C CD  . ARG A 1 219 ? 0.984   -43.954 0.110   1.00 94.53 219 A 1 
ATOM 1756  N NE  . ARG A 1 219 ? 0.782   -44.665 1.371   1.00 94.66 219 A 1 
ATOM 1757  C CZ  . ARG A 1 219 ? -0.340  -45.241 1.776   1.00 96.29 219 A 1 
ATOM 1758  N NH1 . ARG A 1 219 ? -1.416  -45.242 1.050   1.00 89.57 219 A 1 
ATOM 1759  N NH2 . ARG A 1 219 ? -0.384  -45.835 2.932   1.00 91.23 219 A 1 
ATOM 1760  N N   . LYS A 1 220 ? 5.468   -43.703 -2.278  1.00 96.81 220 A 1 
ATOM 1761  C CA  . LYS A 1 220 ? 5.813   -42.504 -3.053  1.00 96.80 220 A 1 
ATOM 1762  C C   . LYS A 1 220 ? 4.625   -41.536 -3.030  1.00 97.20 220 A 1 
ATOM 1763  O O   . LYS A 1 220 ? 3.519   -41.973 -3.360  1.00 96.06 220 A 1 
ATOM 1764  C CB  . LYS A 1 220 ? 6.173   -42.879 -4.493  1.00 95.80 220 A 1 
ATOM 1765  C CG  . LYS A 1 220 ? 7.450   -43.728 -4.598  1.00 94.27 220 A 1 
ATOM 1766  C CD  . LYS A 1 220 ? 7.792   -43.978 -6.074  1.00 92.06 220 A 1 
ATOM 1767  C CE  . LYS A 1 220 ? 9.097   -44.757 -6.207  1.00 87.23 220 A 1 
ATOM 1768  N NZ  . LYS A 1 220 ? 9.544   -44.807 -7.621  1.00 81.64 220 A 1 
ATOM 1769  N N   . PRO A 1 221 ? 4.806   -40.278 -2.669  1.00 97.52 221 A 1 
ATOM 1770  C CA  . PRO A 1 221 ? 3.724   -39.300 -2.713  1.00 97.67 221 A 1 
ATOM 1771  C C   . PRO A 1 221 ? 3.353   -38.916 -4.149  1.00 97.73 221 A 1 
ATOM 1772  O O   . PRO A 1 221 ? 4.100   -39.165 -5.105  1.00 96.96 221 A 1 
ATOM 1773  C CB  . PRO A 1 221 ? 4.230   -38.106 -1.891  1.00 97.13 221 A 1 
ATOM 1774  C CG  . PRO A 1 221 ? 5.738   -38.146 -2.131  1.00 95.86 221 A 1 
ATOM 1775  C CD  . PRO A 1 221 ? 6.042   -39.650 -2.218  1.00 97.23 221 A 1 
ATOM 1776  N N   . VAL A 1 222 ? 2.219   -38.250 -4.286  1.00 97.75 222 A 1 
ATOM 1777  C CA  . VAL A 1 222 ? 1.825   -37.495 -5.480  1.00 97.95 222 A 1 
ATOM 1778  C C   . VAL A 1 222 ? 1.964   -36.012 -5.147  1.00 98.00 222 A 1 
ATOM 1779  O O   . VAL A 1 222 ? 1.385   -35.549 -4.162  1.00 97.40 222 A 1 
ATOM 1780  C CB  . VAL A 1 222 ? 0.396   -37.849 -5.918  1.00 97.62 222 A 1 
ATOM 1781  C CG1 . VAL A 1 222 ? -0.090  -36.958 -7.062  1.00 95.13 222 A 1 
ATOM 1782  C CG2 . VAL A 1 222 ? 0.324   -39.304 -6.405  1.00 94.29 222 A 1 
ATOM 1783  N N   . ILE A 1 223 ? 2.713   -35.270 -5.944  1.00 98.09 223 A 1 
ATOM 1784  C CA  . ILE A 1 223 ? 2.872   -33.832 -5.695  1.00 98.12 223 A 1 
ATOM 1785  C C   . ILE A 1 223 ? 1.660   -33.065 -6.221  1.00 98.18 223 A 1 
ATOM 1786  O O   . ILE A 1 223 ? 1.266   -33.233 -7.373  1.00 97.77 223 A 1 
ATOM 1787  C CB  . ILE A 1 223 ? 4.203   -33.302 -6.262  1.00 97.63 223 A 1 
ATOM 1788  C CG1 . ILE A 1 223 ? 5.417   -33.918 -5.542  1.00 94.80 223 A 1 
ATOM 1789  C CG2 . ILE A 1 223 ? 4.286   -31.759 -6.195  1.00 96.13 223 A 1 
ATOM 1790  C CD1 . ILE A 1 223 ? 5.544   -33.606 -4.043  1.00 90.08 223 A 1 
ATOM 1791  N N   . TRP A 1 224 ? 1.128   -32.204 -5.393  1.00 97.92 224 A 1 
ATOM 1792  C CA  . TRP A 1 224 ? 0.286   -31.074 -5.778  1.00 97.95 224 A 1 
ATOM 1793  C C   . TRP A 1 224 ? 1.168   -29.831 -5.754  1.00 97.91 224 A 1 
ATOM 1794  O O   . TRP A 1 224 ? 1.597   -29.403 -4.682  1.00 96.75 224 A 1 
ATOM 1795  C CB  . TRP A 1 224 ? -0.896  -30.972 -4.802  1.00 97.29 224 A 1 
ATOM 1796  C CG  . TRP A 1 224 ? -1.832  -29.809 -4.969  1.00 97.26 224 A 1 
ATOM 1797  C CD1 . TRP A 1 224 ? -1.504  -28.530 -5.245  1.00 93.62 224 A 1 
ATOM 1798  C CD2 . TRP A 1 224 ? -3.279  -29.810 -4.797  1.00 95.13 224 A 1 
ATOM 1799  N NE1 . TRP A 1 224 ? -2.643  -27.734 -5.266  1.00 91.10 224 A 1 
ATOM 1800  C CE2 . TRP A 1 224 ? -3.751  -28.482 -4.983  1.00 93.04 224 A 1 
ATOM 1801  C CE3 . TRP A 1 224 ? -4.231  -30.811 -4.493  1.00 92.36 224 A 1 
ATOM 1802  C CZ2 . TRP A 1 224 ? -5.119  -28.151 -4.867  1.00 92.27 224 A 1 
ATOM 1803  C CZ3 . TRP A 1 224 ? -5.597  -30.480 -4.380  1.00 88.68 224 A 1 
ATOM 1804  C CH2 . TRP A 1 224 ? -6.024  -29.168 -4.561  1.00 88.89 224 A 1 
ATOM 1805  N N   . ASP A 1 225 ? 1.473   -29.262 -6.908  1.00 97.63 225 A 1 
ATOM 1806  C CA  . ASP A 1 225 ? 2.409   -28.145 -7.015  1.00 97.87 225 A 1 
ATOM 1807  C C   . ASP A 1 225 ? 1.687   -26.810 -7.197  1.00 97.88 225 A 1 
ATOM 1808  O O   . ASP A 1 225 ? 1.066   -26.561 -8.230  1.00 96.76 225 A 1 
ATOM 1809  C CB  . ASP A 1 225 ? 3.438   -28.426 -8.114  1.00 97.54 225 A 1 
ATOM 1810  C CG  . ASP A 1 225 ? 4.724   -27.626 -7.906  1.00 97.20 225 A 1 
ATOM 1811  O OD1 . ASP A 1 225 ? 4.715   -26.592 -7.195  1.00 93.09 225 A 1 
ATOM 1812  O OD2 . ASP A 1 225 ? 5.789   -28.066 -8.387  1.00 93.15 225 A 1 
ATOM 1813  N N   . ASN A 1 226 ? 1.805   -25.935 -6.204  1.00 97.26 226 A 1 
ATOM 1814  C CA  . ASN A 1 226 ? 1.233   -24.596 -6.204  1.00 96.79 226 A 1 
ATOM 1815  C C   . ASN A 1 226 ? 2.225   -23.519 -6.699  1.00 96.50 226 A 1 
ATOM 1816  O O   . ASN A 1 226 ? 2.024   -22.341 -6.424  1.00 95.37 226 A 1 
ATOM 1817  C CB  . ASN A 1 226 ? 0.702   -24.277 -4.795  1.00 96.34 226 A 1 
ATOM 1818  C CG  . ASN A 1 226 ? -0.502  -25.112 -4.386  1.00 95.92 226 A 1 
ATOM 1819  O OD1 . ASN A 1 226 ? -1.369  -25.453 -5.170  1.00 90.05 226 A 1 
ATOM 1820  N ND2 . ASN A 1 226 ? -0.610  -25.435 -3.119  1.00 88.93 226 A 1 
ATOM 1821  N N   . ILE A 1 227 ? 3.299   -23.876 -7.408  1.00 96.98 227 A 1 
ATOM 1822  C CA  . ILE A 1 227 ? 4.294   -22.902 -7.887  1.00 96.81 227 A 1 
ATOM 1823  C C   . ILE A 1 227 ? 3.665   -21.776 -8.711  1.00 96.71 227 A 1 
ATOM 1824  O O   . ILE A 1 227 ? 4.113   -20.631 -8.615  1.00 95.85 227 A 1 
ATOM 1825  C CB  . ILE A 1 227 ? 5.437   -23.596 -8.655  1.00 96.38 227 A 1 
ATOM 1826  C CG1 . ILE A 1 227 ? 6.551   -22.574 -8.983  1.00 93.62 227 A 1 
ATOM 1827  C CG2 . ILE A 1 227 ? 4.961   -24.327 -9.917  1.00 92.84 227 A 1 
ATOM 1828  C CD1 . ILE A 1 227 ? 7.830   -23.188 -9.574  1.00 90.64 227 A 1 
ATOM 1829  N N   . HIS A 1 228 ? 2.632   -22.074 -9.494  1.00 97.14 228 A 1 
ATOM 1830  C CA  . HIS A 1 228 ? 1.945   -21.094 -10.332 1.00 97.53 228 A 1 
ATOM 1831  C C   . HIS A 1 228 ? 0.584   -20.642 -9.784  1.00 97.27 228 A 1 
ATOM 1832  O O   . HIS A 1 228 ? -0.064  -19.825 -10.426 1.00 96.23 228 A 1 
ATOM 1833  C CB  . HIS A 1 228 ? 1.813   -21.649 -11.757 1.00 97.52 228 A 1 
ATOM 1834  C CG  . HIS A 1 228 ? 3.135   -21.873 -12.442 1.00 97.79 228 A 1 
ATOM 1835  N ND1 . HIS A 1 228 ? 3.703   -23.101 -12.705 1.00 86.35 228 A 1 
ATOM 1836  C CD2 . HIS A 1 228 ? 3.984   -20.916 -12.936 1.00 85.84 228 A 1 
ATOM 1837  C CE1 . HIS A 1 228 ? 4.857   -22.887 -13.353 1.00 90.32 228 A 1 
ATOM 1838  N NE2 . HIS A 1 228 ? 5.067   -21.579 -13.508 1.00 92.79 228 A 1 
ATOM 1839  N N   . ALA A 1 229 ? 0.150   -21.134 -8.623  1.00 96.66 229 A 1 
ATOM 1840  C CA  . ALA A 1 229 ? -1.091  -20.676 -8.009  1.00 96.28 229 A 1 
ATOM 1841  C C   . ALA A 1 229 ? -1.014  -19.180 -7.671  1.00 95.65 229 A 1 
ATOM 1842  O O   . ALA A 1 229 ? 0.035   -18.691 -7.249  1.00 94.35 229 A 1 
ATOM 1843  C CB  . ALA A 1 229 ? -1.402  -21.520 -6.773  1.00 95.73 229 A 1 
ATOM 1844  N N   . ASN A 1 230 ? -2.117  -18.461 -7.858  1.00 95.42 230 A 1 
ATOM 1845  C CA  . ASN A 1 230 ? -2.218  -17.026 -7.578  1.00 94.81 230 A 1 
ATOM 1846  C C   . ASN A 1 230 ? -3.502  -16.634 -6.822  1.00 94.12 230 A 1 
ATOM 1847  O O   . ASN A 1 230 ? -3.778  -15.448 -6.669  1.00 91.71 230 A 1 
ATOM 1848  C CB  . ASN A 1 230 ? -2.066  -16.244 -8.890  1.00 94.10 230 A 1 
ATOM 1849  C CG  . ASN A 1 230 ? -3.266  -16.346 -9.810  1.00 94.88 230 A 1 
ATOM 1850  O OD1 . ASN A 1 230 ? -4.003  -17.321 -9.832  1.00 88.87 230 A 1 
ATOM 1851  N ND2 . ASN A 1 230 ? -3.478  -15.333 -10.614 1.00 88.12 230 A 1 
ATOM 1852  N N   . ASP A 1 231 ? -4.249  -17.594 -6.314  1.00 93.89 231 A 1 
ATOM 1853  C CA  . ASP A 1 231 ? -5.522  -17.401 -5.617  1.00 92.63 231 A 1 
ATOM 1854  C C   . ASP A 1 231 ? -5.398  -16.717 -4.243  1.00 91.93 231 A 1 
ATOM 1855  O O   . ASP A 1 231 ? -6.395  -16.274 -3.675  1.00 88.98 231 A 1 
ATOM 1856  C CB  . ASP A 1 231 ? -6.225  -18.762 -5.491  1.00 91.65 231 A 1 
ATOM 1857  C CG  . ASP A 1 231 ? -5.459  -19.833 -4.692  1.00 92.52 231 A 1 
ATOM 1858  O OD1 . ASP A 1 231 ? -4.233  -19.707 -4.504  1.00 87.99 231 A 1 
ATOM 1859  O OD2 . ASP A 1 231 ? -6.106  -20.840 -4.296  1.00 88.13 231 A 1 
ATOM 1860  N N   . TYR A 1 232 ? -4.184  -16.581 -3.709  1.00 91.16 232 A 1 
ATOM 1861  C CA  . TYR A 1 232 ? -3.929  -16.091 -2.356  1.00 89.69 232 A 1 
ATOM 1862  C C   . TYR A 1 232 ? -3.586  -14.602 -2.256  1.00 88.85 232 A 1 
ATOM 1863  O O   . TYR A 1 232 ? -3.520  -14.057 -1.150  1.00 85.76 232 A 1 
ATOM 1864  C CB  . TYR A 1 232 ? -2.852  -16.967 -1.699  1.00 89.07 232 A 1 
ATOM 1865  C CG  . TYR A 1 232 ? -1.540  -17.033 -2.469  1.00 90.60 232 A 1 
ATOM 1866  C CD1 . TYR A 1 232 ? -1.337  -18.037 -3.439  1.00 87.13 232 A 1 
ATOM 1867  C CD2 . TYR A 1 232 ? -0.519  -16.100 -2.228  1.00 87.33 232 A 1 
ATOM 1868  C CE1 . TYR A 1 232 ? -0.142  -18.107 -4.159  1.00 85.61 232 A 1 
ATOM 1869  C CE2 . TYR A 1 232 ? 0.681   -16.154 -2.948  1.00 86.06 232 A 1 
ATOM 1870  C CZ  . TYR A 1 232 ? 0.870   -17.158 -3.913  1.00 89.24 232 A 1 
ATOM 1871  O OH  . TYR A 1 232 ? 2.043   -17.214 -4.623  1.00 87.73 232 A 1 
ATOM 1872  N N   . GLU A 1 233 ? -3.332  -13.926 -3.378  1.00 88.13 233 A 1 
ATOM 1873  C CA  . GLU A 1 233 ? -3.050  -12.484 -3.446  1.00 88.81 233 A 1 
ATOM 1874  C C   . GLU A 1 233 ? -3.597  -11.941 -4.776  1.00 89.79 233 A 1 
ATOM 1875  O O   . GLU A 1 233 ? -3.115  -12.334 -5.836  1.00 87.56 233 A 1 
ATOM 1876  C CB  . GLU A 1 233 ? -1.536  -12.205 -3.385  1.00 86.19 233 A 1 
ATOM 1877  C CG  . GLU A 1 233 ? -0.848  -12.495 -2.030  1.00 79.34 233 A 1 
ATOM 1878  C CD  . GLU A 1 233 ? 0.684   -12.314 -2.071  1.00 79.98 233 A 1 
ATOM 1879  O OE1 . GLU A 1 233 ? 1.397   -12.913 -1.236  1.00 71.27 233 A 1 
ATOM 1880  O OE2 . GLU A 1 233 ? 1.227   -11.627 -2.963  1.00 74.35 233 A 1 
ATOM 1881  N N   . GLN A 1 234 ? -4.514  -10.992 -4.740  1.00 89.07 234 A 1 
ATOM 1882  C CA  . GLN A 1 234 ? -5.176  -10.455 -5.938  1.00 89.69 234 A 1 
ATOM 1883  C C   . GLN A 1 234 ? -4.207  -9.899  -6.997  1.00 90.35 234 A 1 
ATOM 1884  O O   . GLN A 1 234 ? -4.445  -10.011 -8.196  1.00 87.67 234 A 1 
ATOM 1885  C CB  . GLN A 1 234 ? -6.160  -9.353  -5.498  1.00 87.27 234 A 1 
ATOM 1886  C CG  . GLN A 1 234 ? -7.065  -8.873  -6.648  1.00 85.18 234 A 1 
ATOM 1887  C CD  . GLN A 1 234 ? -8.076  -7.797  -6.225  1.00 82.71 234 A 1 
ATOM 1888  O OE1 . GLN A 1 234 ? -8.010  -7.213  -5.163  1.00 76.83 234 A 1 
ATOM 1889  N NE2 . GLN A 1 234 ? -9.032  -7.497  -7.058  1.00 75.44 234 A 1 
ATOM 1890  N N   . GLY A 1 235 ? -3.095  -9.304  -6.555  1.00 89.68 235 A 1 
ATOM 1891  C CA  . GLY A 1 235 ? -2.064  -8.734  -7.432  1.00 89.52 235 A 1 
ATOM 1892  C C   . GLY A 1 235 ? -1.012  -9.729  -7.929  1.00 91.31 235 A 1 
ATOM 1893  O O   . GLY A 1 235 ? -0.067  -9.324  -8.606  1.00 89.39 235 A 1 
ATOM 1894  N N   . ARG A 1 236 ? -1.105  -11.009 -7.585  1.00 92.43 236 A 1 
ATOM 1895  C CA  . ARG A 1 236 ? -0.152  -12.028 -8.047  1.00 93.11 236 A 1 
ATOM 1896  C C   . ARG A 1 236 ? -0.577  -12.668 -9.348  1.00 94.30 236 A 1 
ATOM 1897  O O   . ARG A 1 236 ? -1.692  -13.138 -9.510  1.00 93.07 236 A 1 
ATOM 1898  C CB  . ARG A 1 236 ? 0.089   -13.104 -7.005  1.00 90.86 236 A 1 
ATOM 1899  C CG  . ARG A 1 236 ? 1.279   -12.733 -6.127  1.00 81.82 236 A 1 
ATOM 1900  C CD  . ARG A 1 236 ? 1.766   -13.946 -5.364  1.00 80.24 236 A 1 
ATOM 1901  N NE  . ARG A 1 236 ? 2.689   -13.554 -4.303  1.00 77.08 236 A 1 
ATOM 1902  C CZ  . ARG A 1 236 ? 3.830   -14.094 -3.965  1.00 73.16 236 A 1 
ATOM 1903  N NH1 . ARG A 1 236 ? 4.346   -15.118 -4.591  1.00 64.19 236 A 1 
ATOM 1904  N NH2 . ARG A 1 236 ? 4.477   -13.594 -2.959  1.00 66.00 236 A 1 
ATOM 1905  N N   . LEU A 1 237 ? 0.422   -12.788 -10.233 1.00 93.90 237 A 1 
ATOM 1906  C CA  . LEU A 1 237 ? 0.342   -13.555 -11.461 1.00 94.97 237 A 1 
ATOM 1907  C C   . LEU A 1 237 ? 1.689   -14.252 -11.674 1.00 95.31 237 A 1 
ATOM 1908  O O   . LEU A 1 237 ? 2.739   -13.625 -11.579 1.00 94.44 237 A 1 
ATOM 1909  C CB  . LEU A 1 237 ? -0.031  -12.595 -12.593 1.00 94.93 237 A 1 
ATOM 1910  C CG  . LEU A 1 237 ? -0.225  -13.263 -13.950 1.00 94.52 237 A 1 
ATOM 1911  C CD1 . LEU A 1 237 ? -1.369  -14.274 -13.942 1.00 90.33 237 A 1 
ATOM 1912  C CD2 . LEU A 1 237 ? -0.521  -12.188 -14.998 1.00 90.48 237 A 1 
ATOM 1913  N N   . ASN A 1 238 ? 1.662   -15.558 -11.935 1.00 96.69 238 A 1 
ATOM 1914  C CA  . ASN A 1 238 ? 2.859   -16.382 -12.061 1.00 96.85 238 A 1 
ATOM 1915  C C   . ASN A 1 238 ? 2.946   -16.985 -13.465 1.00 97.35 238 A 1 
ATOM 1916  O O   . ASN A 1 238 ? 2.467   -18.094 -13.712 1.00 96.57 238 A 1 
ATOM 1917  C CB  . ASN A 1 238 ? 2.859   -17.446 -10.954 1.00 95.97 238 A 1 
ATOM 1918  C CG  . ASN A 1 238 ? 2.853   -16.865 -9.547  1.00 95.01 238 A 1 
ATOM 1919  O OD1 . ASN A 1 238 ? 3.692   -16.057 -9.174  1.00 84.89 238 A 1 
ATOM 1920  N ND2 . ASN A 1 238 ? 1.917   -17.281 -8.717  1.00 83.77 238 A 1 
ATOM 1921  N N   . LEU A 1 239 ? 3.584   -16.274 -14.378 1.00 97.04 239 A 1 
ATOM 1922  C CA  . LEU A 1 239 ? 3.740   -16.664 -15.786 1.00 97.23 239 A 1 
ATOM 1923  C C   . LEU A 1 239 ? 5.093   -17.319 -16.089 1.00 97.45 239 A 1 
ATOM 1924  O O   . LEU A 1 239 ? 5.350   -17.689 -17.239 1.00 96.61 239 A 1 
ATOM 1925  C CB  . LEU A 1 239 ? 3.535   -15.433 -16.683 1.00 97.14 239 A 1 
ATOM 1926  C CG  . LEU A 1 239 ? 2.212   -14.675 -16.500 1.00 96.70 239 A 1 
ATOM 1927  C CD1 . LEU A 1 239 ? 2.166   -13.510 -17.489 1.00 94.47 239 A 1 
ATOM 1928  C CD2 . LEU A 1 239 ? 1.003   -15.570 -16.742 1.00 94.14 239 A 1 
ATOM 1929  N N   . GLY A 1 240 ? 5.970   -17.422 -15.102 1.00 97.07 240 A 1 
ATOM 1930  C CA  . GLY A 1 240 ? 7.313   -17.954 -15.276 1.00 96.99 240 A 1 
ATOM 1931  C C   . GLY A 1 240 ? 7.337   -19.448 -15.599 1.00 97.42 240 A 1 
ATOM 1932  O O   . GLY A 1 240 ? 6.322   -20.140 -15.501 1.00 96.84 240 A 1 
ATOM 1933  N N   . PRO A 1 241 ? 8.501   -19.999 -15.985 1.00 97.51 241 A 1 
ATOM 1934  C CA  . PRO A 1 241 ? 8.634   -21.415 -16.287 1.00 97.41 241 A 1 
ATOM 1935  C C   . PRO A 1 241 ? 8.548   -22.270 -15.026 1.00 97.35 241 A 1 
ATOM 1936  O O   . PRO A 1 241 ? 8.860   -21.830 -13.920 1.00 96.04 241 A 1 
ATOM 1937  C CB  . PRO A 1 241 ? 9.989   -21.548 -16.969 1.00 96.86 241 A 1 
ATOM 1938  C CG  . PRO A 1 241 ? 10.819  -20.449 -16.296 1.00 96.21 241 A 1 
ATOM 1939  C CD  . PRO A 1 241 ? 9.789   -19.331 -16.093 1.00 97.03 241 A 1 
ATOM 1940  N N   . TYR A 1 242 ? 8.203   -23.543 -15.206 1.00 97.35 242 A 1 
ATOM 1941  C CA  . TYR A 1 242 ? 8.363   -24.545 -14.168 1.00 97.28 242 A 1 
ATOM 1942  C C   . TYR A 1 242 ? 9.853   -24.685 -13.834 1.00 96.97 242 A 1 
ATOM 1943  O O   . TYR A 1 242 ? 10.667  -24.992 -14.710 1.00 95.66 242 A 1 
ATOM 1944  C CB  . TYR A 1 242 ? 7.744   -25.859 -14.635 1.00 97.27 242 A 1 
ATOM 1945  C CG  . TYR A 1 242 ? 7.544   -26.855 -13.512 1.00 97.55 242 A 1 
ATOM 1946  C CD1 . TYR A 1 242 ? 8.424   -27.944 -13.358 1.00 94.48 242 A 1 
ATOM 1947  C CD2 . TYR A 1 242 ? 6.488   -26.668 -12.606 1.00 94.76 242 A 1 
ATOM 1948  C CE1 . TYR A 1 242 ? 8.240   -28.851 -12.294 1.00 94.72 242 A 1 
ATOM 1949  C CE2 . TYR A 1 242 ? 6.301   -27.571 -11.541 1.00 94.39 242 A 1 
ATOM 1950  C CZ  . TYR A 1 242 ? 7.182   -28.658 -11.391 1.00 96.77 242 A 1 
ATOM 1951  O OH  . TYR A 1 242 ? 7.013   -29.530 -10.349 1.00 95.85 242 A 1 
ATOM 1952  N N   . ASP A 1 243 ? 10.240  -24.420 -12.588 1.00 96.61 243 A 1 
ATOM 1953  C CA  . ASP A 1 243 ? 11.635  -24.298 -12.163 1.00 96.04 243 A 1 
ATOM 1954  C C   . ASP A 1 243 ? 11.856  -24.837 -10.735 1.00 95.79 243 A 1 
ATOM 1955  O O   . ASP A 1 243 ? 10.909  -25.082 -9.983  1.00 92.55 243 A 1 
ATOM 1956  C CB  . ASP A 1 243 ? 12.081  -22.825 -12.303 1.00 94.35 243 A 1 
ATOM 1957  C CG  . ASP A 1 243 ? 13.592  -22.605 -12.241 1.00 93.09 243 A 1 
ATOM 1958  O OD1 . ASP A 1 243 ? 14.341  -23.607 -12.263 1.00 88.51 243 A 1 
ATOM 1959  O OD2 . ASP A 1 243 ? 14.024  -21.429 -12.141 1.00 87.33 243 A 1 
ATOM 1960  N N   . CYS A 1 244 ? 13.117  -25.042 -10.378 1.00 94.83 244 A 1 
ATOM 1961  C CA  . CYS A 1 244 ? 13.540  -25.484 -9.049  1.00 94.27 244 A 1 
ATOM 1962  C C   . CYS A 1 244 ? 12.978  -26.840 -8.589  1.00 94.67 244 A 1 
ATOM 1963  O O   . CYS A 1 244 ? 12.921  -27.109 -7.381  1.00 92.40 244 A 1 
ATOM 1964  C CB  . CYS A 1 244 ? 13.319  -24.344 -8.045  1.00 92.57 244 A 1 
ATOM 1965  S SG  . CYS A 1 244 ? 14.264  -22.865 -8.495  1.00 86.92 244 A 1 
ATOM 1966  N N   . ARG A 1 245 ? 12.595  -27.698 -9.519  1.00 94.29 245 A 1 
ATOM 1967  C CA  . ARG A 1 245 ? 12.247  -29.110 -9.295  1.00 94.37 245 A 1 
ATOM 1968  C C   . ARG A 1 245 ? 13.182  -29.966 -10.151 1.00 94.35 245 A 1 
ATOM 1969  O O   . ARG A 1 245 ? 13.079  -29.943 -11.376 1.00 91.99 245 A 1 
ATOM 1970  C CB  . ARG A 1 245 ? 10.776  -29.402 -9.661  1.00 93.37 245 A 1 
ATOM 1971  C CG  . ARG A 1 245 ? 9.729   -28.916 -8.635  1.00 91.59 245 A 1 
ATOM 1972  C CD  . ARG A 1 245 ? 9.463   -27.400 -8.724  1.00 90.51 245 A 1 
ATOM 1973  N NE  . ARG A 1 245 ? 8.307   -27.004 -7.916  1.00 91.95 245 A 1 
ATOM 1974  C CZ  . ARG A 1 245 ? 8.133   -25.887 -7.253  1.00 94.35 245 A 1 
ATOM 1975  N NH1 . ARG A 1 245 ? 9.033   -24.942 -7.224  1.00 85.98 245 A 1 
ATOM 1976  N NH2 . ARG A 1 245 ? 7.043   -25.672 -6.587  1.00 90.17 245 A 1 
ATOM 1977  N N   . PRO A 1 246 ? 14.126  -30.727 -9.554  1.00 94.02 246 A 1 
ATOM 1978  C CA  . PRO A 1 246 ? 15.010  -31.595 -10.318 1.00 93.18 246 A 1 
ATOM 1979  C C   . PRO A 1 246 ? 14.217  -32.711 -11.006 1.00 93.33 246 A 1 
ATOM 1980  O O   . PRO A 1 246 ? 13.262  -33.237 -10.443 1.00 92.30 246 A 1 
ATOM 1981  C CB  . PRO A 1 246 ? 16.040  -32.119 -9.314  1.00 91.62 246 A 1 
ATOM 1982  C CG  . PRO A 1 246 ? 15.297  -32.065 -7.977  1.00 89.75 246 A 1 
ATOM 1983  C CD  . PRO A 1 246 ? 14.375  -30.854 -8.122  1.00 92.85 246 A 1 
ATOM 1984  N N   . ALA A 1 247 ? 14.616  -33.095 -12.220 1.00 92.47 247 A 1 
ATOM 1985  C CA  . ALA A 1 247 ? 13.898  -34.119 -12.992 1.00 92.01 247 A 1 
ATOM 1986  C C   . ALA A 1 247 ? 13.917  -35.495 -12.300 1.00 92.48 247 A 1 
ATOM 1987  O O   . ALA A 1 247 ? 12.967  -36.267 -12.418 1.00 90.73 247 A 1 
ATOM 1988  C CB  . ALA A 1 247 ? 14.507  -34.177 -14.398 1.00 90.25 247 A 1 
ATOM 1989  N N   . GLU A 1 248 ? 14.964  -35.774 -11.524 1.00 91.52 248 A 1 
ATOM 1990  C CA  . GLU A 1 248 ? 15.124  -36.967 -10.695 1.00 91.18 248 A 1 
ATOM 1991  C C   . GLU A 1 248 ? 14.003  -37.123 -9.661  1.00 92.41 248 A 1 
ATOM 1992  O O   . GLU A 1 248 ? 13.704  -38.238 -9.242  1.00 91.01 248 A 1 
ATOM 1993  C CB  . GLU A 1 248 ? 16.468  -36.921 -9.955  1.00 88.67 248 A 1 
ATOM 1994  C CG  . GLU A 1 248 ? 17.726  -36.902 -10.848 1.00 77.40 248 A 1 
ATOM 1995  C CD  . GLU A 1 248 ? 18.040  -35.551 -11.502 1.00 71.97 248 A 1 
ATOM 1996  O OE1 . GLU A 1 248 ? 18.905  -35.535 -12.401 1.00 63.78 248 A 1 
ATOM 1997  O OE2 . GLU A 1 248 ? 17.398  -34.540 -11.134 1.00 64.12 248 A 1 
ATOM 1998  N N   . LEU A 1 249 ? 13.336  -36.024 -9.287  1.00 92.79 249 A 1 
ATOM 1999  C CA  . LEU A 1 249 ? 12.213  -36.037 -8.363  1.00 93.62 249 A 1 
ATOM 2000  C C   . LEU A 1 249 ? 11.109  -37.006 -8.820  1.00 94.37 249 A 1 
ATOM 2001  O O   . LEU A 1 249 ? 10.524  -37.706 -8.006  1.00 93.38 249 A 1 
ATOM 2002  C CB  . LEU A 1 249 ? 11.668  -34.602 -8.251  1.00 93.01 249 A 1 
ATOM 2003  C CG  . LEU A 1 249 ? 10.778  -34.379 -7.022  1.00 90.84 249 A 1 
ATOM 2004  C CD1 . LEU A 1 249 ? 11.614  -34.275 -5.757  1.00 87.04 249 A 1 
ATOM 2005  C CD2 . LEU A 1 249 ? 9.993   -33.078 -7.169  1.00 87.05 249 A 1 
ATOM 2006  N N   . MET A 1 250 ? 10.883  -37.118 -10.135 1.00 93.90 250 A 1 
ATOM 2007  C CA  . MET A 1 250 ? 9.883   -38.033 -10.697 1.00 93.72 250 A 1 
ATOM 2008  C C   . MET A 1 250 ? 10.152  -39.512 -10.374 1.00 94.03 250 A 1 
ATOM 2009  O O   . MET A 1 250 ? 9.209   -40.294 -10.358 1.00 93.19 250 A 1 
ATOM 2010  C CB  . MET A 1 250 ? 9.815   -37.851 -12.224 1.00 92.92 250 A 1 
ATOM 2011  C CG  . MET A 1 250 ? 9.144   -36.547 -12.647 1.00 90.27 250 A 1 
ATOM 2012  S SD  . MET A 1 250 ? 8.978   -36.394 -14.454 1.00 88.46 250 A 1 
ATOM 2013  C CE  . MET A 1 250 ? 10.605  -35.712 -14.852 1.00 78.33 250 A 1 
ATOM 2014  N N   . GLU A 1 251 ? 11.396  -39.921 -10.101 1.00 93.28 251 A 1 
ATOM 2015  C CA  . GLU A 1 251 ? 11.706  -41.285 -9.652  1.00 92.72 251 A 1 
ATOM 2016  C C   . GLU A 1 251 ? 11.176  -41.568 -8.243  1.00 93.80 251 A 1 
ATOM 2017  O O   . GLU A 1 251 ? 10.876  -42.713 -7.906  1.00 92.20 251 A 1 
ATOM 2018  C CB  . GLU A 1 251 ? 13.219  -41.529 -9.691  1.00 91.04 251 A 1 
ATOM 2019  C CG  . GLU A 1 251 ? 13.816  -41.587 -11.102 1.00 83.04 251 A 1 
ATOM 2020  C CD  . GLU A 1 251 ? 13.324  -42.827 -11.868 1.00 73.78 251 A 1 
ATOM 2021  O OE1 . GLU A 1 251 ? 12.904  -42.655 -13.036 1.00 65.12 251 A 1 
ATOM 2022  O OE2 . GLU A 1 251 ? 13.282  -43.921 -11.282 1.00 64.30 251 A 1 
ATOM 2023  N N   . SER A 1 252 ? 11.022  -40.529 -7.440  1.00 94.18 252 A 1 
ATOM 2024  C CA  . SER A 1 252 ? 10.566  -40.593 -6.052  1.00 94.97 252 A 1 
ATOM 2025  C C   . SER A 1 252 ? 9.067   -40.333 -5.880  1.00 96.16 252 A 1 
ATOM 2026  O O   . SER A 1 252 ? 8.577   -40.320 -4.753  1.00 95.08 252 A 1 
ATOM 2027  C CB  . SER A 1 252 ? 11.384  -39.613 -5.205  1.00 93.88 252 A 1 
ATOM 2028  O OG  . SER A 1 252 ? 12.756  -39.918 -5.299  1.00 85.55 252 A 1 
ATOM 2029  N N   . LEU A 1 253 ? 8.330   -40.155 -6.978  1.00 95.69 253 A 1 
ATOM 2030  C CA  . LEU A 1 253 ? 6.912   -39.807 -6.984  1.00 96.05 253 A 1 
ATOM 2031  C C   . LEU A 1 253 ? 6.069   -40.867 -7.704  1.00 96.13 253 A 1 
ATOM 2032  O O   . LEU A 1 253 ? 6.531   -41.542 -8.619  1.00 95.17 253 A 1 
ATOM 2033  C CB  . LEU A 1 253 ? 6.722   -38.426 -7.645  1.00 95.72 253 A 1 
ATOM 2034  C CG  . LEU A 1 253 ? 7.452   -37.244 -6.964  1.00 95.32 253 A 1 
ATOM 2035  C CD1 . LEU A 1 253 ? 7.208   -35.971 -7.769  1.00 92.87 253 A 1 
ATOM 2036  C CD2 . LEU A 1 253 ? 6.995   -37.024 -5.527  1.00 93.12 253 A 1 
ATOM 2037  N N   . ASN A 1 254 ? 4.797   -40.969 -7.332  1.00 96.55 254 A 1 
ATOM 2038  C CA  . ASN A 1 254 ? 3.781   -41.689 -8.097  1.00 96.65 254 A 1 
ATOM 2039  C C   . ASN A 1 254 ? 3.072   -40.797 -9.130  1.00 96.73 254 A 1 
ATOM 2040  O O   . ASN A 1 254 ? 2.449   -41.299 -10.067 1.00 94.75 254 A 1 
ATOM 2041  C CB  . ASN A 1 254 ? 2.777   -42.331 -7.130  1.00 96.09 254 A 1 
ATOM 2042  C CG  . ASN A 1 254 ? 3.259   -43.657 -6.547  1.00 95.24 254 A 1 
ATOM 2043  O OD1 . ASN A 1 254 ? 4.082   -44.361 -7.111  1.00 87.42 254 A 1 
ATOM 2044  N ND2 . ASN A 1 254 ? 2.718   -44.056 -5.425  1.00 86.59 254 A 1 
ATOM 2045  N N   . GLY A 1 255 ? 3.178   -39.499 -8.982  1.00 96.94 255 A 1 
ATOM 2046  C CA  . GLY A 1 255 ? 2.605   -38.525 -9.893  1.00 97.29 255 A 1 
ATOM 2047  C C   . GLY A 1 255 ? 2.890   -37.085 -9.469  1.00 97.76 255 A 1 
ATOM 2048  O O   . GLY A 1 255 ? 3.416   -36.836 -8.388  1.00 97.01 255 A 1 
ATOM 2049  N N   . ILE A 1 256 ? 2.521   -36.173 -10.352 1.00 97.45 256 A 1 
ATOM 2050  C CA  . ILE A 1 256 ? 2.638   -34.736 -10.086 1.00 97.73 256 A 1 
ATOM 2051  C C   . ILE A 1 256 ? 1.533   -33.971 -10.825 1.00 97.92 256 A 1 
ATOM 2052  O O   . ILE A 1 256 ? 1.291   -34.193 -12.013 1.00 97.30 256 A 1 
ATOM 2053  C CB  . ILE A 1 256 ? 4.059   -34.233 -10.408 1.00 97.05 256 A 1 
ATOM 2054  C CG1 . ILE A 1 256 ? 4.244   -32.767 -9.957  1.00 92.21 256 A 1 
ATOM 2055  C CG2 . ILE A 1 256 ? 4.428   -34.411 -11.886 1.00 91.59 256 A 1 
ATOM 2056  C CD1 . ILE A 1 256 ? 5.718   -32.367 -9.838  1.00 88.57 256 A 1 
ATOM 2057  N N   . PHE A 1 257 ? 0.880   -33.053 -10.105 1.00 97.96 257 A 1 
ATOM 2058  C CA  . PHE A 1 257 ? -0.136  -32.156 -10.625 1.00 98.00 257 A 1 
ATOM 2059  C C   . PHE A 1 257 ? 0.289   -30.714 -10.379 1.00 98.07 257 A 1 
ATOM 2060  O O   . PHE A 1 257 ? 0.804   -30.402 -9.300  1.00 97.22 257 A 1 
ATOM 2061  C CB  . PHE A 1 257 ? -1.485  -32.439 -9.955  1.00 97.88 257 A 1 
ATOM 2062  C CG  . PHE A 1 257 ? -2.046  -33.808 -10.261 1.00 97.99 257 A 1 
ATOM 2063  C CD1 . PHE A 1 257 ? -2.958  -33.974 -11.321 1.00 94.27 257 A 1 
ATOM 2064  C CD2 . PHE A 1 257 ? -1.645  -34.930 -9.513  1.00 94.25 257 A 1 
ATOM 2065  C CE1 . PHE A 1 257 ? -3.462  -35.243 -11.634 1.00 94.07 257 A 1 
ATOM 2066  C CE2 . PHE A 1 257 ? -2.145  -36.206 -9.822  1.00 93.93 257 A 1 
ATOM 2067  C CZ  . PHE A 1 257 ? -3.049  -36.356 -10.883 1.00 96.67 257 A 1 
ATOM 2068  N N   . THR A 1 258 ? 0.046   -29.838 -11.342 1.00 97.99 258 A 1 
ATOM 2069  C CA  . THR A 1 258 ? 0.161   -28.399 -11.148 1.00 98.00 258 A 1 
ATOM 2070  C C   . THR A 1 258 ? -1.212  -27.801 -10.858 1.00 98.15 258 A 1 
ATOM 2071  O O   . THR A 1 258 ? -2.181  -28.130 -11.546 1.00 97.56 258 A 1 
ATOM 2072  C CB  . THR A 1 258 ? 0.892   -27.717 -12.319 1.00 97.53 258 A 1 
ATOM 2073  O OG1 . THR A 1 258 ? 1.117   -26.360 -12.023 1.00 93.30 258 A 1 
ATOM 2074  C CG2 . THR A 1 258 ? 0.162   -27.784 -13.660 1.00 91.96 258 A 1 
ATOM 2075  N N   . ASN A 1 259 ? -1.307  -26.950 -9.837  1.00 97.71 259 A 1 
ATOM 2076  C CA  . ASN A 1 259 ? -2.451  -26.090 -9.540  1.00 97.56 259 A 1 
ATOM 2077  C C   . ASN A 1 259 ? -2.069  -24.663 -9.947  1.00 97.47 259 A 1 
ATOM 2078  O O   . ASN A 1 259 ? -1.308  -24.023 -9.220  1.00 96.54 259 A 1 
ATOM 2079  C CB  . ASN A 1 259 ? -2.784  -26.212 -8.044  1.00 96.98 259 A 1 
ATOM 2080  C CG  . ASN A 1 259 ? -3.971  -25.342 -7.661  1.00 96.35 259 A 1 
ATOM 2081  O OD1 . ASN A 1 259 ? -4.966  -25.271 -8.356  1.00 88.81 259 A 1 
ATOM 2082  N ND2 . ASN A 1 259 ? -3.914  -24.683 -6.527  1.00 88.03 259 A 1 
ATOM 2083  N N   . PRO A 1 260 ? -2.490  -24.184 -11.128 1.00 97.86 260 A 1 
ATOM 2084  C CA  . PRO A 1 260 ? -1.928  -22.988 -11.743 1.00 97.71 260 A 1 
ATOM 2085  C C   . PRO A 1 260 ? -2.690  -21.708 -11.353 1.00 97.59 260 A 1 
ATOM 2086  O O   . PRO A 1 260 ? -3.378  -21.680 -10.333 1.00 96.30 260 A 1 
ATOM 2087  C CB  . PRO A 1 260 ? -1.949  -23.322 -13.238 1.00 97.24 260 A 1 
ATOM 2088  C CG  . PRO A 1 260 ? -3.273  -24.072 -13.382 1.00 96.68 260 A 1 
ATOM 2089  C CD  . PRO A 1 260 ? -3.380  -24.854 -12.076 1.00 97.36 260 A 1 
ATOM 2090  N N   . ASN A 1 261 ? -2.543  -20.632 -12.141 1.00 97.46 261 A 1 
ATOM 2091  C CA  . ASN A 1 261 ? -3.281  -19.385 -11.947 1.00 97.35 261 A 1 
ATOM 2092  C C   . ASN A 1 261 ? -4.785  -19.595 -12.180 1.00 97.20 261 A 1 
ATOM 2093  O O   . ASN A 1 261 ? -5.181  -20.435 -12.989 1.00 96.72 261 A 1 
ATOM 2094  C CB  . ASN A 1 261 ? -2.758  -18.286 -12.887 1.00 97.10 261 A 1 
ATOM 2095  C CG  . ASN A 1 261 ? -1.256  -18.061 -12.845 1.00 97.13 261 A 1 
ATOM 2096  O OD1 . ASN A 1 261 ? -0.724  -17.278 -12.084 1.00 88.87 261 A 1 
ATOM 2097  N ND2 . ASN A 1 261 ? -0.517  -18.723 -13.719 1.00 88.11 261 A 1 
ATOM 2098  N N   . CYS A 1 262 ? -5.616  -18.790 -11.513 1.00 96.65 262 A 1 
ATOM 2099  C CA  . CYS A 1 262 ? -7.068  -18.808 -11.694 1.00 96.42 262 A 1 
ATOM 2100  C C   . CYS A 1 262 ? -7.479  -18.432 -13.128 1.00 96.59 262 A 1 
ATOM 2101  O O   . CYS A 1 262 ? -8.409  -19.020 -13.677 1.00 95.89 262 A 1 
ATOM 2102  C CB  . CYS A 1 262 ? -7.707  -17.832 -10.695 1.00 95.58 262 A 1 
ATOM 2103  S SG  . CYS A 1 262 ? -7.287  -18.278 -8.983  1.00 92.85 262 A 1 
ATOM 2104  N N   . GLU A 1 263 ? -6.766  -17.483 -13.740 1.00 96.75 263 A 1 
ATOM 2105  C CA  . GLU A 1 263 ? -6.990  -17.031 -15.108 1.00 96.84 263 A 1 
ATOM 2106  C C   . GLU A 1 263 ? -6.554  -18.110 -16.111 1.00 97.23 263 A 1 
ATOM 2107  O O   . GLU A 1 263 ? -5.375  -18.440 -16.233 1.00 96.54 263 A 1 
ATOM 2108  C CB  . GLU A 1 263 ? -6.260  -15.711 -15.363 1.00 96.30 263 A 1 
ATOM 2109  C CG  . GLU A 1 263 ? -6.677  -14.546 -14.444 1.00 94.40 263 A 1 
ATOM 2110  C CD  . GLU A 1 263 ? -5.956  -14.499 -13.081 1.00 95.16 263 A 1 
ATOM 2111  O OE1 . GLU A 1 263 ? -6.102  -13.489 -12.370 1.00 87.57 263 A 1 
ATOM 2112  O OE2 . GLU A 1 263 ? -5.223  -15.454 -12.731 1.00 89.85 263 A 1 
ATOM 2113  N N   . PHE A 1 264 ? -7.519  -18.671 -16.832 1.00 97.02 264 A 1 
ATOM 2114  C CA  . PHE A 1 264 ? -7.285  -19.842 -17.675 1.00 97.24 264 A 1 
ATOM 2115  C C   . PHE A 1 264 ? -6.283  -19.578 -18.798 1.00 97.47 264 A 1 
ATOM 2116  O O   . PHE A 1 264 ? -5.336  -20.357 -18.982 1.00 96.91 264 A 1 
ATOM 2117  C CB  . PHE A 1 264 ? -8.625  -20.337 -18.238 1.00 96.96 264 A 1 
ATOM 2118  C CG  . PHE A 1 264 ? -8.467  -21.520 -19.173 1.00 97.16 264 A 1 
ATOM 2119  C CD1 . PHE A 1 264 ? -8.480  -21.323 -20.563 1.00 94.00 264 A 1 
ATOM 2120  C CD2 . PHE A 1 264 ? -8.236  -22.796 -18.648 1.00 94.38 264 A 1 
ATOM 2121  C CE1 . PHE A 1 264 ? -8.253  -22.409 -21.425 1.00 93.82 264 A 1 
ATOM 2122  C CE2 . PHE A 1 264 ? -8.009  -23.884 -19.508 1.00 93.81 264 A 1 
ATOM 2123  C CZ  . PHE A 1 264 ? -8.011  -23.683 -20.894 1.00 95.97 264 A 1 
ATOM 2124  N N   . GLU A 1 265 ? -6.462  -18.472 -19.523 1.00 97.46 265 A 1 
ATOM 2125  C CA  . GLU A 1 265 ? -5.653  -18.129 -20.698 1.00 97.23 265 A 1 
ATOM 2126  C C   . GLU A 1 265 ? -4.195  -17.802 -20.323 1.00 97.57 265 A 1 
ATOM 2127  O O   . GLU A 1 265 ? -3.284  -17.920 -21.141 1.00 96.26 265 A 1 
ATOM 2128  C CB  . GLU A 1 265 ? -6.291  -16.933 -21.419 1.00 96.62 265 A 1 
ATOM 2129  C CG  . GLU A 1 265 ? -7.764  -17.127 -21.834 1.00 94.70 265 A 1 
ATOM 2130  C CD  . GLU A 1 265 ? -7.997  -18.132 -22.971 1.00 94.09 265 A 1 
ATOM 2131  O OE1 . GLU A 1 265 ? -9.119  -18.674 -23.081 1.00 85.25 265 A 1 
ATOM 2132  O OE2 . GLU A 1 265 ? -7.111  -18.322 -23.834 1.00 87.43 265 A 1 
ATOM 2133  N N   . LEU A 1 266 ? -3.938  -17.445 -19.060 1.00 97.47 266 A 1 
ATOM 2134  C CA  . LEU A 1 266 ? -2.618  -17.060 -18.565 1.00 97.64 266 A 1 
ATOM 2135  C C   . LEU A 1 266 ? -1.753  -18.254 -18.137 1.00 97.71 266 A 1 
ATOM 2136  O O   . LEU A 1 266 ? -0.589  -18.080 -17.771 1.00 96.81 266 A 1 
ATOM 2137  C CB  . LEU A 1 266 ? -2.773  -16.020 -17.446 1.00 97.25 266 A 1 
ATOM 2138  C CG  . LEU A 1 266 ? -3.607  -14.781 -17.834 1.00 96.79 266 A 1 
ATOM 2139  C CD1 . LEU A 1 266 ? -3.572  -13.761 -16.703 1.00 94.23 266 A 1 
ATOM 2140  C CD2 . LEU A 1 266 ? -3.103  -14.099 -19.107 1.00 94.17 266 A 1 
ATOM 2141  N N   . ASN A 1 267 ? -2.280  -19.475 -18.237 1.00 98.01 267 A 1 
ATOM 2142  C CA  . ASN A 1 267 ? -1.574  -20.695 -17.856 1.00 98.07 267 A 1 
ATOM 2143  C C   . ASN A 1 267 ? -0.787  -21.364 -18.987 1.00 98.12 267 A 1 
ATOM 2144  O O   . ASN A 1 267 ? -0.244  -22.453 -18.776 1.00 97.41 267 A 1 
ATOM 2145  C CB  . ASN A 1 267 ? -2.566  -21.648 -17.190 1.00 97.67 267 A 1 
ATOM 2146  C CG  . ASN A 1 267 ? -2.913  -21.163 -15.802 1.00 97.70 267 A 1 
ATOM 2147  O OD1 . ASN A 1 267 ? -2.049  -20.858 -15.005 1.00 91.54 267 A 1 
ATOM 2148  N ND2 . ASN A 1 267 ? -4.181  -21.090 -15.478 1.00 90.43 267 A 1 
ATOM 2149  N N   . TYR A 1 268 ? -0.674  -20.747 -20.165 1.00 97.95 268 A 1 
ATOM 2150  C CA  . TYR A 1 268 ? 0.026   -21.376 -21.290 1.00 97.93 268 A 1 
ATOM 2151  C C   . TYR A 1 268 ? 1.478   -21.724 -20.932 1.00 98.07 268 A 1 
ATOM 2152  O O   . TYR A 1 268 ? 1.854   -22.891 -20.961 1.00 97.51 268 A 1 
ATOM 2153  C CB  . TYR A 1 268 ? -0.050  -20.493 -22.536 1.00 97.63 268 A 1 
ATOM 2154  C CG  . TYR A 1 268 ? 0.367   -21.228 -23.787 1.00 97.82 268 A 1 
ATOM 2155  C CD1 . TYR A 1 268 ? 1.730   -21.487 -24.069 1.00 95.70 268 A 1 
ATOM 2156  C CD2 . TYR A 1 268 ? -0.618  -21.711 -24.679 1.00 95.94 268 A 1 
ATOM 2157  C CE1 . TYR A 1 268 ? 2.100   -22.231 -25.206 1.00 95.33 268 A 1 
ATOM 2158  C CE2 . TYR A 1 268 ? -0.256  -22.449 -25.812 1.00 95.04 268 A 1 
ATOM 2159  C CZ  . TYR A 1 268 ? 1.102   -22.712 -26.066 1.00 96.37 268 A 1 
ATOM 2160  O OH  . TYR A 1 268 ? 1.446   -23.461 -27.167 1.00 95.34 268 A 1 
ATOM 2161  N N   . VAL A 1 269 ? 2.273   -20.738 -20.549 1.00 98.09 269 A 1 
ATOM 2162  C CA  . VAL A 1 269 ? 3.686   -20.951 -20.187 1.00 97.92 269 A 1 
ATOM 2163  C C   . VAL A 1 269 ? 3.830   -21.854 -18.947 1.00 98.08 269 A 1 
ATOM 2164  O O   . VAL A 1 269 ? 4.608   -22.806 -19.018 1.00 97.64 269 A 1 
ATOM 2165  C CB  . VAL A 1 269 ? 4.449   -19.625 -20.031 1.00 97.64 269 A 1 
ATOM 2166  C CG1 . VAL A 1 269 ? 5.882   -19.833 -19.549 1.00 95.82 269 A 1 
ATOM 2167  C CG2 . VAL A 1 269 ? 4.504   -18.866 -21.362 1.00 95.33 269 A 1 
ATOM 2168  N N   . PRO A 1 270 ? 3.092   -21.644 -17.850 1.00 98.22 270 A 1 
ATOM 2169  C CA  . PRO A 1 270 ? 3.104   -22.531 -16.696 1.00 98.10 270 A 1 
ATOM 2170  C C   . PRO A 1 270 ? 2.873   -24.010 -17.034 1.00 98.13 270 A 1 
ATOM 2171  O O   . PRO A 1 270 ? 3.712   -24.856 -16.718 1.00 97.72 270 A 1 
ATOM 2172  C CB  . PRO A 1 270 ? 2.009   -21.989 -15.775 1.00 97.84 270 A 1 
ATOM 2173  C CG  . PRO A 1 270 ? 2.055   -20.490 -16.038 1.00 96.90 270 A 1 
ATOM 2174  C CD  . PRO A 1 270 ? 2.353   -20.429 -17.534 1.00 97.98 270 A 1 
ATOM 2175  N N   . ILE A 1 271 ? 1.790   -24.322 -17.725 1.00 98.04 271 A 1 
ATOM 2176  C CA  . ILE A 1 271 ? 1.432   -25.718 -18.022 1.00 98.04 271 A 1 
ATOM 2177  C C   . ILE A 1 271 ? 2.339   -26.291 -19.118 1.00 97.87 271 A 1 
ATOM 2178  O O   . ILE A 1 271 ? 2.746   -27.457 -19.048 1.00 97.43 271 A 1 
ATOM 2179  C CB  . ILE A 1 271 ? -0.066  -25.846 -18.368 1.00 98.09 271 A 1 
ATOM 2180  C CG1 . ILE A 1 271 ? -0.952  -25.350 -17.188 1.00 97.21 271 A 1 
ATOM 2181  C CG2 . ILE A 1 271 ? -0.424  -27.306 -18.700 1.00 97.02 271 A 1 
ATOM 2182  C CD1 . ILE A 1 271 ? -2.448  -25.279 -17.514 1.00 95.52 271 A 1 
ATOM 2183  N N   . ARG A 1 272 ? 2.712   -25.480 -20.113 1.00 98.13 272 A 1 
ATOM 2184  C CA  . ARG A 1 272 ? 3.580   -25.918 -21.205 1.00 98.03 272 A 1 
ATOM 2185  C C   . ARG A 1 272 ? 4.973   -26.282 -20.710 1.00 97.95 272 A 1 
ATOM 2186  O O   . ARG A 1 272 ? 5.458   -27.367 -21.018 1.00 97.06 272 A 1 
ATOM 2187  C CB  . ARG A 1 272 ? 3.609   -24.846 -22.302 1.00 97.63 272 A 1 
ATOM 2188  C CG  . ARG A 1 272 ? 4.423   -25.254 -23.551 1.00 95.76 272 A 1 
ATOM 2189  C CD  . ARG A 1 272 ? 3.905   -26.566 -24.145 1.00 93.39 272 A 1 
ATOM 2190  N NE  . ARG A 1 272 ? 4.539   -26.851 -25.426 1.00 92.14 272 A 1 
ATOM 2191  C CZ  . ARG A 1 272 ? 4.855   -28.023 -25.927 1.00 90.98 272 A 1 
ATOM 2192  N NH1 . ARG A 1 272 ? 4.628   -29.145 -25.297 1.00 84.95 272 A 1 
ATOM 2193  N NH2 . ARG A 1 272 ? 5.405   -28.076 -27.091 1.00 86.75 272 A 1 
ATOM 2194  N N   . THR A 1 273 ? 5.598   -25.443 -19.905 1.00 98.01 273 A 1 
ATOM 2195  C CA  . THR A 1 273 ? 6.920   -25.726 -19.322 1.00 97.73 273 A 1 
ATOM 2196  C C   . THR A 1 273 ? 6.860   -26.901 -18.354 1.00 97.50 273 A 1 
ATOM 2197  O O   . THR A 1 273 ? 7.713   -27.790 -18.425 1.00 96.96 273 A 1 
ATOM 2198  C CB  . THR A 1 273 ? 7.521   -24.497 -18.632 1.00 97.60 273 A 1 
ATOM 2199  O OG1 . THR A 1 273 ? 6.650   -23.966 -17.668 1.00 93.75 273 A 1 
ATOM 2200  C CG2 . THR A 1 273 ? 7.868   -23.391 -19.629 1.00 92.77 273 A 1 
ATOM 2201  N N   . PHE A 1 274 ? 5.818   -27.000 -17.543 1.00 97.88 274 A 1 
ATOM 2202  C CA  . PHE A 1 274 ? 5.567   -28.168 -16.701 1.00 97.68 274 A 1 
ATOM 2203  C C   . PHE A 1 274 ? 5.471   -29.457 -17.527 1.00 97.53 274 A 1 
ATOM 2204  O O   . PHE A 1 274 ? 6.071   -30.474 -17.173 1.00 97.03 274 A 1 
ATOM 2205  C CB  . PHE A 1 274 ? 4.282   -27.934 -15.898 1.00 97.56 274 A 1 
ATOM 2206  C CG  . PHE A 1 274 ? 3.785   -29.155 -15.170 1.00 97.87 274 A 1 
ATOM 2207  C CD1 . PHE A 1 274 ? 2.654   -29.856 -15.640 1.00 95.02 274 A 1 
ATOM 2208  C CD2 . PHE A 1 274 ? 4.459   -29.622 -14.030 1.00 95.52 274 A 1 
ATOM 2209  C CE1 . PHE A 1 274 ? 2.202   -30.993 -14.963 1.00 95.47 274 A 1 
ATOM 2210  C CE2 . PHE A 1 274 ? 4.012   -30.764 -13.351 1.00 95.22 274 A 1 
ATOM 2211  C CZ  . PHE A 1 274 ? 2.878   -31.442 -13.818 1.00 97.11 274 A 1 
ATOM 2212  N N   . SER A 1 275 ? 4.782   -29.429 -18.675 1.00 97.54 275 A 1 
ATOM 2213  C CA  . SER A 1 275 ? 4.666   -30.585 -19.569 1.00 97.05 275 A 1 
ATOM 2214  C C   . SER A 1 275 ? 6.013   -31.003 -20.167 1.00 96.63 275 A 1 
ATOM 2215  O O   . SER A 1 275 ? 6.320   -32.186 -20.226 1.00 95.79 275 A 1 
ATOM 2216  C CB  . SER A 1 275 ? 3.633   -30.314 -20.673 1.00 96.72 275 A 1 
ATOM 2217  O OG  . SER A 1 275 ? 4.159   -29.542 -21.723 1.00 93.62 275 A 1 
ATOM 2218  N N   . LEU A 1 276 ? 6.862   -30.023 -20.531 1.00 96.54 276 A 1 
ATOM 2219  C CA  . LEU A 1 276 ? 8.219   -30.271 -21.028 1.00 95.96 276 A 1 
ATOM 2220  C C   . LEU A 1 276 ? 9.102   -30.892 -19.942 1.00 95.54 276 A 1 
ATOM 2221  O O   . LEU A 1 276 ? 9.853   -31.832 -20.220 1.00 94.52 276 A 1 
ATOM 2222  C CB  . LEU A 1 276 ? 8.824   -28.955 -21.541 1.00 95.82 276 A 1 
ATOM 2223  C CG  . LEU A 1 276 ? 8.191   -28.418 -22.841 1.00 95.28 276 A 1 
ATOM 2224  C CD1 . LEU A 1 276 ? 8.684   -27.002 -23.120 1.00 92.88 276 A 1 
ATOM 2225  C CD2 . LEU A 1 276 ? 8.541   -29.285 -24.051 1.00 92.78 276 A 1 
ATOM 2226  N N   . TRP A 1 277 ? 8.968   -30.436 -18.690 1.00 96.44 277 A 1 
ATOM 2227  C CA  . TRP A 1 277 ? 9.638   -31.042 -17.538 1.00 96.29 277 A 1 
ATOM 2228  C C   . TRP A 1 277 ? 9.179   -32.495 -17.333 1.00 95.86 277 A 1 
ATOM 2229  O O   . TRP A 1 277 ? 10.019  -33.396 -17.259 1.00 94.79 277 A 1 
ATOM 2230  C CB  . TRP A 1 277 ? 9.401   -30.174 -16.305 1.00 96.12 277 A 1 
ATOM 2231  C CG  . TRP A 1 277 ? 10.082  -30.669 -15.067 1.00 96.15 277 A 1 
ATOM 2232  C CD1 . TRP A 1 277 ? 11.316  -30.319 -14.658 1.00 94.39 277 A 1 
ATOM 2233  C CD2 . TRP A 1 277 ? 9.577   -31.605 -14.069 1.00 95.82 277 A 1 
ATOM 2234  N NE1 . TRP A 1 277 ? 11.612  -30.956 -13.471 1.00 94.27 277 A 1 
ATOM 2235  C CE2 . TRP A 1 277 ? 10.570  -31.760 -13.065 1.00 95.33 277 A 1 
ATOM 2236  C CE3 . TRP A 1 277 ? 8.371   -32.319 -13.907 1.00 94.74 277 A 1 
ATOM 2237  C CZ2 . TRP A 1 277 ? 10.390  -32.602 -11.942 1.00 94.48 277 A 1 
ATOM 2238  C CZ3 . TRP A 1 277 ? 8.190   -33.160 -12.793 1.00 93.16 277 A 1 
ATOM 2239  C CH2 . TRP A 1 277 ? 9.184   -33.299 -11.824 1.00 93.20 277 A 1 
ATOM 2240  N N   . CYS A 1 278 ? 7.882   -32.773 -17.369 1.00 95.94 278 A 1 
ATOM 2241  C CA  . CYS A 1 278 ? 7.346   -34.129 -17.267 1.00 95.28 278 A 1 
ATOM 2242  C C   . CYS A 1 278 ? 7.830   -35.049 -18.408 1.00 94.16 278 A 1 
ATOM 2243  O O   . CYS A 1 278 ? 8.106   -36.228 -18.194 1.00 92.39 278 A 1 
ATOM 2244  C CB  . CYS A 1 278 ? 5.809   -34.075 -17.267 1.00 95.25 278 A 1 
ATOM 2245  S SG  . CYS A 1 278 ? 5.188   -33.357 -15.717 1.00 94.24 278 A 1 
ATOM 2246  N N   . GLN A 1 279 ? 7.973   -34.517 -19.624 1.00 94.37 279 A 1 
ATOM 2247  C CA  . GLN A 1 279 ? 8.491   -35.269 -20.770 1.00 92.81 279 A 1 
ATOM 2248  C C   . GLN A 1 279 ? 9.984   -35.584 -20.650 1.00 92.31 279 A 1 
ATOM 2249  O O   . GLN A 1 279 ? 10.409  -36.622 -21.158 1.00 88.17 279 A 1 
ATOM 2250  C CB  . GLN A 1 279 ? 8.223   -34.524 -22.074 1.00 90.07 279 A 1 
ATOM 2251  C CG  . GLN A 1 279 ? 6.769   -34.670 -22.543 1.00 78.64 279 A 1 
ATOM 2252  C CD  . GLN A 1 279 ? 6.546   -34.085 -23.938 1.00 72.00 279 A 1 
ATOM 2253  O OE1 . GLN A 1 279 ? 7.452   -33.636 -24.618 1.00 63.34 279 A 1 
ATOM 2254  N NE2 . GLN A 1 279 ? 5.330   -34.099 -24.433 1.00 60.23 279 A 1 
ATOM 2255  N N   . SER A 1 280 ? 10.769  -34.762 -19.972 1.00 91.17 280 A 1 
ATOM 2256  C CA  . SER A 1 280 ? 12.220  -34.947 -19.856 1.00 89.16 280 A 1 
ATOM 2257  C C   . SER A 1 280 ? 12.598  -36.328 -19.313 1.00 86.95 280 A 1 
ATOM 2258  O O   . SER A 1 280 ? 13.489  -36.983 -19.846 1.00 80.56 280 A 1 
ATOM 2259  C CB  . SER A 1 280 ? 12.835  -33.835 -18.993 1.00 86.92 280 A 1 
ATOM 2260  O OG  . SER A 1 280 ? 12.576  -34.037 -17.619 1.00 80.19 280 A 1 
ATOM 2261  N N   . LYS A 1 281 ? 11.843  -36.834 -18.346 1.00 82.89 281 A 1 
ATOM 2262  C CA  . LYS A 1 281 ? 12.030  -38.191 -17.814 1.00 79.22 281 A 1 
ATOM 2263  C C   . LYS A 1 281 ? 11.875  -39.259 -18.897 1.00 79.17 281 A 1 
ATOM 2264  O O   . LYS A 1 281 ? 12.648  -40.220 -18.940 1.00 71.48 281 A 1 
ATOM 2265  C CB  . LYS A 1 281 ? 11.026  -38.433 -16.678 1.00 72.64 281 A 1 
ATOM 2266  C CG  . LYS A 1 281 ? 11.263  -39.798 -16.016 1.00 65.32 281 A 1 
ATOM 2267  C CD  . LYS A 1 281 ? 10.297  -40.051 -14.866 1.00 62.28 281 A 1 
ATOM 2268  C CE  . LYS A 1 281 ? 10.636  -41.427 -14.272 1.00 55.30 281 A 1 
ATOM 2269  N NZ  . LYS A 1 281 ? 10.033  -41.660 -12.942 1.00 51.02 281 A 1 
ATOM 2270  N N   . ARG A 1 282 ? 10.865  -39.138 -19.752 1.00 78.98 282 A 1 
ATOM 2271  C CA  . ARG A 1 282 ? 10.547  -40.151 -20.778 1.00 76.45 282 A 1 
ATOM 2272  C C   . ARG A 1 282 ? 11.555  -40.149 -21.916 1.00 76.94 282 A 1 
ATOM 2273  O O   . ARG A 1 282 ? 11.900  -41.206 -22.433 1.00 70.25 282 A 1 
ATOM 2274  C CB  . ARG A 1 282 ? 9.132   -39.920 -21.334 1.00 71.19 282 A 1 
ATOM 2275  C CG  . ARG A 1 282 ? 8.037   -40.140 -20.290 1.00 64.03 282 A 1 
ATOM 2276  C CD  . ARG A 1 282 ? 6.662   -39.982 -20.959 1.00 61.15 282 A 1 
ATOM 2277  N NE  . ARG A 1 282 ? 5.561   -40.084 -19.987 1.00 53.86 282 A 1 
ATOM 2278  C CZ  . ARG A 1 282 ? 4.287   -39.857 -20.229 1.00 49.14 282 A 1 
ATOM 2279  N NH1 . ARG A 1 282 ? 3.847   -39.598 -21.428 1.00 46.06 282 A 1 
ATOM 2280  N NH2 . ARG A 1 282 ? 3.413   -39.890 -19.264 1.00 43.30 282 A 1 
ATOM 2281  N N   . THR A 1 283 ? 12.020  -38.974 -22.296 1.00 75.34 283 A 1 
ATOM 2282  C CA  . THR A 1 283 ? 12.933  -38.784 -23.426 1.00 71.87 283 A 1 
ATOM 2283  C C   . THR A 1 283 ? 14.406  -38.861 -23.030 1.00 71.47 283 A 1 
ATOM 2284  O O   . THR A 1 283 ? 15.264  -38.874 -23.914 1.00 64.46 283 A 1 
ATOM 2285  C CB  . THR A 1 283 ? 12.654  -37.451 -24.127 1.00 67.50 283 A 1 
ATOM 2286  O OG1 . THR A 1 283 ? 12.783  -36.393 -23.212 1.00 63.20 283 A 1 
ATOM 2287  C CG2 . THR A 1 283 ? 11.235  -37.380 -24.710 1.00 60.74 283 A 1 
ATOM 2288  N N   . ARG A 1 284 ? 14.729  -38.928 -21.731 1.00 72.80 284 A 1 
ATOM 2289  C CA  . ARG A 1 284 ? 16.076  -38.790 -21.160 1.00 70.81 284 A 1 
ATOM 2290  C C   . ARG A 1 284 ? 16.792  -37.487 -21.562 1.00 72.54 284 A 1 
ATOM 2291  O O   . ARG A 1 284 ? 18.007  -37.395 -21.436 1.00 65.05 284 A 1 
ATOM 2292  C CB  . ARG A 1 284 ? 16.950  -40.017 -21.450 1.00 64.18 284 A 1 
ATOM 2293  C CG  . ARG A 1 284 ? 16.391  -41.329 -20.879 1.00 56.82 284 A 1 
ATOM 2294  C CD  . ARG A 1 284 ? 17.433  -42.424 -21.103 1.00 52.32 284 A 1 
ATOM 2295  N NE  . ARG A 1 284 ? 17.004  -43.703 -20.525 1.00 45.93 284 A 1 
ATOM 2296  C CZ  . ARG A 1 284 ? 17.738  -44.800 -20.441 1.00 40.30 284 A 1 
ATOM 2297  N NH1 . ARG A 1 284 ? 18.953  -44.846 -20.906 1.00 37.30 284 A 1 
ATOM 2298  N NH2 . ARG A 1 284 ? 17.260  -45.881 -19.871 1.00 35.95 284 A 1 
ATOM 2299  N N   . PHE A 1 285 ? 16.062  -36.495 -22.050 1.00 72.34 285 A 1 
ATOM 2300  C CA  . PHE A 1 285 ? 16.600  -35.164 -22.283 1.00 70.84 285 A 1 
ATOM 2301  C C   . PHE A 1 285 ? 16.583  -34.372 -20.976 1.00 75.05 285 A 1 
ATOM 2302  O O   . PHE A 1 285 ? 15.593  -34.408 -20.244 1.00 68.91 285 A 1 
ATOM 2303  C CB  . PHE A 1 285 ? 15.834  -34.449 -23.401 1.00 62.27 285 A 1 
ATOM 2304  C CG  . PHE A 1 285 ? 16.501  -34.608 -24.753 1.00 55.86 285 A 1 
ATOM 2305  C CD1 . PHE A 1 285 ? 17.463  -33.672 -25.170 1.00 49.06 285 A 1 
ATOM 2306  C CD2 . PHE A 1 285 ? 16.203  -35.700 -25.573 1.00 48.33 285 A 1 
ATOM 2307  C CE1 . PHE A 1 285 ? 18.105  -33.817 -26.404 1.00 41.29 285 A 1 
ATOM 2308  C CE2 . PHE A 1 285 ? 16.845  -35.849 -26.806 1.00 41.62 285 A 1 
ATOM 2309  C CZ  . PHE A 1 285 ? 17.797  -34.913 -27.228 1.00 40.75 285 A 1 
ATOM 2310  N N   . ASN A 1 286 ? 17.661  -33.649 -20.713 1.00 82.78 286 A 1 
ATOM 2311  C CA  . ASN A 1 286 ? 17.683  -32.724 -19.596 1.00 84.53 286 A 1 
ATOM 2312  C C   . ASN A 1 286 ? 16.690  -31.591 -19.853 1.00 87.92 286 A 1 
ATOM 2313  O O   . ASN A 1 286 ? 16.681  -30.991 -20.936 1.00 84.14 286 A 1 
ATOM 2314  C CB  . ASN A 1 286 ? 19.105  -32.195 -19.364 1.00 76.78 286 A 1 
ATOM 2315  C CG  . ASN A 1 286 ? 20.013  -33.217 -18.698 1.00 66.68 286 A 1 
ATOM 2316  O OD1 . ASN A 1 286 ? 19.613  -34.269 -18.235 1.00 58.01 286 A 1 
ATOM 2317  N ND2 . ASN A 1 286 ? 21.293  -32.927 -18.609 1.00 57.37 286 A 1 
ATOM 2318  N N   . TYR A 1 287 ? 15.875  -31.303 -18.872 1.00 88.22 287 A 1 
ATOM 2319  C CA  . TYR A 1 287 ? 15.028  -30.123 -18.868 1.00 90.81 287 A 1 
ATOM 2320  C C   . TYR A 1 287 ? 15.903  -28.877 -18.739 1.00 91.67 287 A 1 
ATOM 2321  O O   . TYR A 1 287 ? 16.594  -28.695 -17.733 1.00 89.39 287 A 1 
ATOM 2322  C CB  . TYR A 1 287 ? 14.001  -30.232 -17.736 1.00 91.08 287 A 1 
ATOM 2323  C CG  . TYR A 1 287 ? 13.097  -29.025 -17.640 1.00 93.49 287 A 1 
ATOM 2324  C CD1 . TYR A 1 287 ? 13.272  -28.076 -16.610 1.00 90.56 287 A 1 
ATOM 2325  C CD2 . TYR A 1 287 ? 12.060  -28.851 -18.571 1.00 91.06 287 A 1 
ATOM 2326  C CE1 . TYR A 1 287 ? 12.421  -26.970 -16.511 1.00 91.25 287 A 1 
ATOM 2327  C CE2 . TYR A 1 287 ? 11.201  -27.743 -18.484 1.00 91.49 287 A 1 
ATOM 2328  C CZ  . TYR A 1 287 ? 11.376  -26.802 -17.446 1.00 94.34 287 A 1 
ATOM 2329  O OH  . TYR A 1 287 ? 10.534  -25.729 -17.349 1.00 94.02 287 A 1 
ATOM 2330  N N   . ASP A 1 288 ? 15.884  -28.045 -19.762 1.00 92.86 288 A 1 
ATOM 2331  C CA  . ASP A 1 288 ? 16.539  -26.737 -19.780 1.00 93.16 288 A 1 
ATOM 2332  C C   . ASP A 1 288 ? 15.451  -25.677 -19.600 1.00 94.04 288 A 1 
ATOM 2333  O O   . ASP A 1 288 ? 14.634  -25.453 -20.493 1.00 92.89 288 A 1 
ATOM 2334  C CB  . ASP A 1 288 ? 17.325  -26.595 -21.092 1.00 91.23 288 A 1 
ATOM 2335  C CG  . ASP A 1 288 ? 18.086  -25.274 -21.234 1.00 89.17 288 A 1 
ATOM 2336  O OD1 . ASP A 1 288 ? 17.660  -24.253 -20.649 1.00 83.43 288 A 1 
ATOM 2337  O OD2 . ASP A 1 288 ? 19.084  -25.272 -22.000 1.00 81.73 288 A 1 
ATOM 2338  N N   . VAL A 1 289 ? 15.444  -25.041 -18.434 1.00 93.94 289 A 1 
ATOM 2339  C CA  . VAL A 1 289 ? 14.443  -24.038 -18.046 1.00 94.57 289 A 1 
ATOM 2340  C C   . VAL A 1 289 ? 14.363  -22.909 -19.067 1.00 95.23 289 A 1 
ATOM 2341  O O   . VAL A 1 289 ? 13.271  -22.525 -19.476 1.00 94.36 289 A 1 
ATOM 2342  C CB  . VAL A 1 289 ? 14.770  -23.458 -16.653 1.00 93.19 289 A 1 
ATOM 2343  C CG1 . VAL A 1 289 ? 13.772  -22.381 -16.225 1.00 85.12 289 A 1 
ATOM 2344  C CG2 . VAL A 1 289 ? 14.770  -24.543 -15.572 1.00 85.68 289 A 1 
ATOM 2345  N N   . GLU A 1 290 ? 15.516  -22.404 -19.505 1.00 95.18 290 A 1 
ATOM 2346  C CA  . GLU A 1 290 ? 15.562  -21.251 -20.400 1.00 94.71 290 A 1 
ATOM 2347  C C   . GLU A 1 290 ? 15.076  -21.615 -21.815 1.00 95.23 290 A 1 
ATOM 2348  O O   . GLU A 1 290 ? 14.297  -20.877 -22.409 1.00 94.51 290 A 1 
ATOM 2349  C CB  . GLU A 1 290 ? 16.987  -20.673 -20.419 1.00 93.95 290 A 1 
ATOM 2350  C CG  . GLU A 1 290 ? 17.049  -19.208 -20.893 1.00 84.57 290 A 1 
ATOM 2351  C CD  . GLU A 1 290 ? 16.335  -18.205 -19.960 1.00 80.55 290 A 1 
ATOM 2352  O OE1 . GLU A 1 290 ? 16.114  -17.055 -20.420 1.00 72.22 290 A 1 
ATOM 2353  O OE2 . GLU A 1 290 ? 16.017  -18.567 -18.808 1.00 73.63 290 A 1 
ATOM 2354  N N   . LYS A 1 291 ? 15.434  -22.793 -22.314 1.00 94.54 291 A 1 
ATOM 2355  C CA  . LYS A 1 291 ? 14.931  -23.296 -23.593 1.00 94.21 291 A 1 
ATOM 2356  C C   . LYS A 1 291 ? 13.429  -23.579 -23.562 1.00 95.26 291 A 1 
ATOM 2357  O O   . LYS A 1 291 ? 12.726  -23.245 -24.512 1.00 94.37 291 A 1 
ATOM 2358  C CB  . LYS A 1 291 ? 15.672  -24.577 -23.982 1.00 92.86 291 A 1 
ATOM 2359  C CG  . LYS A 1 291 ? 16.625  -24.346 -25.152 1.00 83.35 291 A 1 
ATOM 2360  C CD  . LYS A 1 291 ? 17.327  -25.656 -25.486 1.00 75.08 291 A 1 
ATOM 2361  C CE  . LYS A 1 291 ? 18.256  -25.451 -26.688 1.00 63.81 291 A 1 
ATOM 2362  N NZ  . LYS A 1 291 ? 19.040  -26.671 -26.937 1.00 55.51 291 A 1 
ATOM 2363  N N   . ALA A 1 292 ? 12.960  -24.194 -22.491 1.00 95.30 292 A 1 
ATOM 2364  C CA  . ALA A 1 292 ? 11.539  -24.473 -22.306 1.00 95.81 292 A 1 
ATOM 2365  C C   . ALA A 1 292 ? 10.724  -23.176 -22.249 1.00 96.64 292 A 1 
ATOM 2366  O O   . ALA A 1 292 ? 9.683   -23.078 -22.892 1.00 96.27 292 A 1 
ATOM 2367  C CB  . ALA A 1 292 ? 11.364  -25.306 -21.033 1.00 95.54 292 A 1 
ATOM 2368  N N   . LEU A 1 293 ? 11.237  -22.153 -21.545 1.00 96.67 293 A 1 
ATOM 2369  C CA  . LEU A 1 293 ? 10.634  -20.825 -21.492 1.00 96.87 293 A 1 
ATOM 2370  C C   . LEU A 1 293 ? 10.584  -20.186 -22.880 1.00 97.12 293 A 1 
ATOM 2371  O O   . LEU A 1 293 ? 9.527   -19.752 -23.321 1.00 96.78 293 A 1 
ATOM 2372  C CB  . LEU A 1 293 ? 11.437  -19.960 -20.498 1.00 96.54 293 A 1 
ATOM 2373  C CG  . LEU A 1 293 ? 10.921  -18.519 -20.377 1.00 95.69 293 A 1 
ATOM 2374  C CD1 . LEU A 1 293 ? 9.485   -18.462 -19.871 1.00 92.16 293 A 1 
ATOM 2375  C CD2 . LEU A 1 293 ? 11.803  -17.723 -19.412 1.00 92.23 293 A 1 
ATOM 2376  N N   . GLU A 1 294 ? 11.702  -20.178 -23.601 1.00 96.98 294 A 1 
ATOM 2377  C CA  . GLU A 1 294 ? 11.802  -19.557 -24.920 1.00 96.61 294 A 1 
ATOM 2378  C C   . GLU A 1 294 ? 10.868  -20.202 -25.949 1.00 96.80 294 A 1 
ATOM 2379  O O   . GLU A 1 294 ? 10.260  -19.514 -26.762 1.00 95.92 294 A 1 
ATOM 2380  C CB  . GLU A 1 294 ? 13.253  -19.649 -25.413 1.00 95.71 294 A 1 
ATOM 2381  C CG  . GLU A 1 294 ? 13.778  -18.318 -25.959 1.00 82.60 294 A 1 
ATOM 2382  C CD  . GLU A 1 294 ? 15.122  -18.445 -26.685 1.00 78.26 294 A 1 
ATOM 2383  O OE1 . GLU A 1 294 ? 15.772  -17.380 -26.872 1.00 69.89 294 A 1 
ATOM 2384  O OE2 . GLU A 1 294 ? 15.456  -19.564 -27.125 1.00 71.16 294 A 1 
ATOM 2385  N N   . GLN A 1 295 ? 10.752  -21.532 -25.907 1.00 97.09 295 A 1 
ATOM 2386  C CA  . GLN A 1 295 ? 9.815   -22.279 -26.742 1.00 96.66 295 A 1 
ATOM 2387  C C   . GLN A 1 295 ? 8.361   -21.932 -26.385 1.00 97.04 295 A 1 
ATOM 2388  O O   . GLN A 1 295 ? 7.573   -21.617 -27.265 1.00 96.11 295 A 1 
ATOM 2389  C CB  . GLN A 1 295 ? 10.097  -23.782 -26.608 1.00 95.16 295 A 1 
ATOM 2390  C CG  . GLN A 1 295 ? 9.106   -24.598 -27.436 1.00 90.54 295 A 1 
ATOM 2391  C CD  . GLN A 1 295 ? 9.333   -26.112 -27.379 1.00 88.07 295 A 1 
ATOM 2392  O OE1 . GLN A 1 295 ? 10.346  -26.619 -26.920 1.00 81.50 295 A 1 
ATOM 2393  N NE2 . GLN A 1 295 ? 8.386   -26.877 -27.859 1.00 78.52 295 A 1 
ATOM 2394  N N   . SER A 1 296 ? 8.030   -21.962 -25.106 1.00 97.17 296 A 1 
ATOM 2395  C CA  . SER A 1 296 ? 6.669   -21.714 -24.630 1.00 97.40 296 A 1 
ATOM 2396  C C   . SER A 1 296 ? 6.213   -20.290 -24.909 1.00 97.60 296 A 1 
ATOM 2397  O O   . SER A 1 296 ? 5.078   -20.083 -25.307 1.00 96.98 296 A 1 
ATOM 2398  C CB  . SER A 1 296 ? 6.553   -22.015 -23.136 1.00 97.25 296 A 1 
ATOM 2399  O OG  . SER A 1 296 ? 6.991   -23.328 -22.863 1.00 90.92 296 A 1 
ATOM 2400  N N   . ILE A 1 297 ? 7.112   -19.298 -24.769 1.00 97.69 297 A 1 
ATOM 2401  C CA  . ILE A 1 297 ? 6.836   -17.903 -25.133 1.00 97.38 297 A 1 
ATOM 2402  C C   . ILE A 1 297 ? 6.561   -17.777 -26.636 1.00 97.05 297 A 1 
ATOM 2403  O O   . ILE A 1 297 ? 5.624   -17.081 -27.016 1.00 96.41 297 A 1 
ATOM 2404  C CB  . ILE A 1 297 ? 8.003   -16.988 -24.697 1.00 97.16 297 A 1 
ATOM 2405  C CG1 . ILE A 1 297 ? 8.005   -16.840 -23.155 1.00 95.34 297 A 1 
ATOM 2406  C CG2 . ILE A 1 297 ? 7.914   -15.588 -25.340 1.00 95.29 297 A 1 
ATOM 2407  C CD1 . ILE A 1 297 ? 9.269   -16.174 -22.610 1.00 91.93 297 A 1 
ATOM 2408  N N   . ARG A 1 298 ? 7.339   -18.451 -27.480 1.00 97.44 298 A 1 
ATOM 2409  C CA  . ARG A 1 298 ? 7.123   -18.433 -28.936 1.00 96.96 298 A 1 
ATOM 2410  C C   . ARG A 1 298 ? 5.755   -18.990 -29.310 1.00 96.84 298 A 1 
ATOM 2411  O O   . ARG A 1 298 ? 5.041   -18.359 -30.071 1.00 95.37 298 A 1 
ATOM 2412  C CB  . ARG A 1 298 ? 8.250   -19.182 -29.661 1.00 95.95 298 A 1 
ATOM 2413  C CG  . ARG A 1 298 ? 9.062   -18.239 -30.545 1.00 83.61 298 A 1 
ATOM 2414  C CD  . ARG A 1 298 ? 10.186  -18.964 -31.290 1.00 82.41 298 A 1 
ATOM 2415  N NE  . ARG A 1 298 ? 11.364  -19.174 -30.416 1.00 71.20 298 A 1 
ATOM 2416  C CZ  . ARG A 1 298 ? 12.477  -19.811 -30.740 1.00 63.67 298 A 1 
ATOM 2417  N NH1 . ARG A 1 298 ? 12.612  -20.401 -31.890 1.00 55.81 298 A 1 
ATOM 2418  N NH2 . ARG A 1 298 ? 13.485  -19.870 -29.903 1.00 56.30 298 A 1 
ATOM 2419  N N   . GLU A 1 299 ? 5.402   -20.136 -28.748 1.00 97.17 299 A 1 
ATOM 2420  C CA  . GLU A 1 299 ? 4.096   -20.770 -28.959 1.00 96.79 299 A 1 
ATOM 2421  C C   . GLU A 1 299 ? 2.955   -19.883 -28.431 1.00 96.90 299 A 1 
ATOM 2422  O O   . GLU A 1 299 ? 1.967   -19.662 -29.127 1.00 95.62 299 A 1 
ATOM 2423  C CB  . GLU A 1 299 ? 4.081   -22.150 -28.273 1.00 96.25 299 A 1 
ATOM 2424  C CG  . GLU A 1 299 ? 5.013   -23.204 -28.909 1.00 95.01 299 A 1 
ATOM 2425  C CD  . GLU A 1 299 ? 5.115   -24.519 -28.093 1.00 96.01 299 A 1 
ATOM 2426  O OE1 . GLU A 1 299 ? 5.983   -25.369 -28.394 1.00 90.37 299 A 1 
ATOM 2427  O OE2 . GLU A 1 299 ? 4.349   -24.736 -27.129 1.00 92.86 299 A 1 
ATOM 2428  N N   . TRP A 1 300 ? 3.102   -19.303 -27.235 1.00 97.19 300 A 1 
ATOM 2429  C CA  . TRP A 1 300 ? 2.064   -18.462 -26.640 1.00 97.22 300 A 1 
ATOM 2430  C C   . TRP A 1 300 ? 1.870   -17.137 -27.374 1.00 97.16 300 A 1 
ATOM 2431  O O   . TRP A 1 300 ? 0.758   -16.633 -27.438 1.00 96.23 300 A 1 
ATOM 2432  C CB  . TRP A 1 300 ? 2.364   -18.222 -25.154 1.00 97.10 300 A 1 
ATOM 2433  C CG  . TRP A 1 300 ? 1.228   -17.662 -24.352 1.00 97.47 300 A 1 
ATOM 2434  C CD1 . TRP A 1 300 ? -0.080  -17.947 -24.527 1.00 96.37 300 A 1 
ATOM 2435  C CD2 . TRP A 1 300 ? 1.282   -16.740 -23.215 1.00 97.54 300 A 1 
ATOM 2436  N NE1 . TRP A 1 300 ? -0.841  -17.272 -23.578 1.00 96.29 300 A 1 
ATOM 2437  C CE2 . TRP A 1 300 ? -0.048  -16.529 -22.747 1.00 97.20 300 A 1 
ATOM 2438  C CE3 . TRP A 1 300 ? 2.328   -16.079 -22.528 1.00 96.93 300 A 1 
ATOM 2439  C CZ2 . TRP A 1 300 ? -0.339  -15.699 -21.637 1.00 96.70 300 A 1 
ATOM 2440  C CZ3 . TRP A 1 300 ? 2.033   -15.264 -21.429 1.00 95.89 300 A 1 
ATOM 2441  C CH2 . TRP A 1 300 ? 0.718   -15.067 -20.982 1.00 95.80 300 A 1 
ATOM 2442  N N   . THR A 1 301 ? 2.925   -16.580 -27.973 1.00 96.99 301 A 1 
ATOM 2443  C CA  . THR A 1 301 ? 2.826   -15.345 -28.763 1.00 96.23 301 A 1 
ATOM 2444  C C   . THR A 1 301 ? 1.809   -15.473 -29.899 1.00 95.69 301 A 1 
ATOM 2445  O O   . THR A 1 301 ? 1.106   -14.511 -30.187 1.00 94.38 301 A 1 
ATOM 2446  C CB  . THR A 1 301 ? 4.195   -14.931 -29.324 1.00 95.54 301 A 1 
ATOM 2447  O OG1 . THR A 1 301 ? 5.131   -14.753 -28.284 1.00 89.66 301 A 1 
ATOM 2448  C CG2 . THR A 1 301 ? 4.165   -13.603 -30.079 1.00 88.73 301 A 1 
ATOM 2449  N N   . GLU A 1 302 ? 1.675   -16.647 -30.515 1.00 96.09 302 A 1 
ATOM 2450  C CA  . GLU A 1 302 ? 0.700   -16.887 -31.579 1.00 95.26 302 A 1 
ATOM 2451  C C   . GLU A 1 302 ? -0.751  -16.743 -31.077 1.00 95.04 302 A 1 
ATOM 2452  O O   . GLU A 1 302 ? -1.603  -16.238 -31.805 1.00 92.64 302 A 1 
ATOM 2453  C CB  . GLU A 1 302 ? 0.922   -18.283 -32.199 1.00 93.91 302 A 1 
ATOM 2454  C CG  . GLU A 1 302 ? 2.295   -18.418 -32.878 1.00 86.90 302 A 1 
ATOM 2455  C CD  . GLU A 1 302 ? 2.537   -19.777 -33.566 1.00 78.65 302 A 1 
ATOM 2456  O OE1 . GLU A 1 302 ? 3.632   -19.937 -34.169 1.00 69.62 302 A 1 
ATOM 2457  O OE2 . GLU A 1 302 ? 1.652   -20.667 -33.520 1.00 71.29 302 A 1 
ATOM 2458  N N   . GLU A 1 303 ? -1.019  -17.098 -29.827 1.00 95.56 303 A 1 
ATOM 2459  C CA  . GLU A 1 303 ? -2.364  -16.975 -29.235 1.00 95.31 303 A 1 
ATOM 2460  C C   . GLU A 1 303 ? -2.820  -15.504 -29.120 1.00 95.48 303 A 1 
ATOM 2461  O O   . GLU A 1 303 ? -4.008  -15.219 -29.281 1.00 93.43 303 A 1 
ATOM 2462  C CB  . GLU A 1 303 ? -2.411  -17.626 -27.843 1.00 94.29 303 A 1 
ATOM 2463  C CG  . GLU A 1 303 ? -2.258  -19.159 -27.842 1.00 88.12 303 A 1 
ATOM 2464  C CD  . GLU A 1 303 ? -3.570  -19.919 -27.571 1.00 83.88 303 A 1 
ATOM 2465  O OE1 . GLU A 1 303 ? -3.661  -21.092 -28.011 1.00 74.61 303 A 1 
ATOM 2466  O OE2 . GLU A 1 303 ? -4.481  -19.361 -26.926 1.00 75.76 303 A 1 
ATOM 2467  N N   . PHE A 1 304 ? -1.906  -14.567 -28.894 1.00 95.23 304 A 1 
ATOM 2468  C CA  . PHE A 1 304 ? -2.233  -13.137 -28.795 1.00 94.69 304 A 1 
ATOM 2469  C C   . PHE A 1 304 ? -2.708  -12.551 -30.128 1.00 93.84 304 A 1 
ATOM 2470  O O   . PHE A 1 304 ? -3.481  -11.589 -30.146 1.00 91.66 304 A 1 
ATOM 2471  C CB  . PHE A 1 304 ? -1.017  -12.349 -28.282 1.00 94.76 304 A 1 
ATOM 2472  C CG  . PHE A 1 304 ? -0.704  -12.552 -26.816 1.00 95.98 304 A 1 
ATOM 2473  C CD1 . PHE A 1 304 ? -1.081  -11.579 -25.863 1.00 93.59 304 A 1 
ATOM 2474  C CD2 . PHE A 1 304 ? -0.015  -13.693 -26.383 1.00 93.02 304 A 1 
ATOM 2475  C CE1 . PHE A 1 304 ? -0.775  -11.743 -24.510 1.00 92.46 304 A 1 
ATOM 2476  C CE2 . PHE A 1 304 ? 0.294   -13.871 -25.019 1.00 92.35 304 A 1 
ATOM 2477  C CZ  . PHE A 1 304 ? -0.084  -12.898 -24.083 1.00 94.95 304 A 1 
ATOM 2478  N N   . CYS A 1 305 ? -2.265  -13.128 -31.243 1.00 93.53 305 A 1 
ATOM 2479  C CA  . CYS A 1 305 ? -2.588  -12.664 -32.590 1.00 92.17 305 A 1 
ATOM 2480  C C   . CYS A 1 305 ? -3.917  -13.223 -33.120 1.00 92.34 305 A 1 
ATOM 2481  O O   . CYS A 1 305 ? -4.418  -12.744 -34.138 1.00 88.98 305 A 1 
ATOM 2482  C CB  . CYS A 1 305 ? -1.418  -13.026 -33.512 1.00 89.15 305 A 1 
ATOM 2483  S SG  . CYS A 1 305 ? 0.136   -12.263 -32.919 1.00 78.77 305 A 1 
ATOM 2484  N N   . ILE A 1 306 ? -4.509  -14.210 -32.446 1.00 92.77 306 A 1 
ATOM 2485  C CA  . ILE A 1 306 ? -5.775  -14.822 -32.851 1.00 92.83 306 A 1 
ATOM 2486  C C   . ILE A 1 306 ? -6.936  -13.919 -32.415 1.00 93.07 306 A 1 
ATOM 2487  O O   . ILE A 1 306 ? -7.123  -13.718 -31.221 1.00 91.23 306 A 1 
ATOM 2488  C CB  . ILE A 1 306 ? -5.924  -16.251 -32.291 1.00 91.34 306 A 1 
ATOM 2489  C CG1 . ILE A 1 306 ? -4.782  -17.163 -32.797 1.00 85.99 306 A 1 
ATOM 2490  C CG2 . ILE A 1 306 ? -7.292  -16.841 -32.695 1.00 84.83 306 A 1 
ATOM 2491  C CD1 . ILE A 1 306 ? -4.734  -18.543 -32.116 1.00 78.11 306 A 1 
ATOM 2492  N N   . PRO A 1 307 ? -7.782  -13.425 -33.341 1.00 90.81 307 A 1 
ATOM 2493  C CA  . PRO A 1 307 ? -8.946  -12.628 -32.966 1.00 89.90 307 A 1 
ATOM 2494  C C   . PRO A 1 307 ? -9.947  -13.459 -32.163 1.00 90.73 307 A 1 
ATOM 2495  O O   . PRO A 1 307 ? -10.511 -14.425 -32.672 1.00 88.75 307 A 1 
ATOM 2496  C CB  . PRO A 1 307 ? -9.546  -12.104 -34.280 1.00 87.18 307 A 1 
ATOM 2497  C CG  . PRO A 1 307 ? -8.413  -12.261 -35.290 1.00 84.77 307 A 1 
ATOM 2498  C CD  . PRO A 1 307 ? -7.647  -13.479 -34.778 1.00 88.06 307 A 1 
ATOM 2499  N N   . ARG A 1 308 ? -10.189 -13.075 -30.917 1.00 90.36 308 A 1 
ATOM 2500  C CA  . ARG A 1 308 ? -11.208 -13.669 -30.041 1.00 91.83 308 A 1 
ATOM 2501  C C   . ARG A 1 308 ? -11.952 -12.571 -29.284 1.00 91.62 308 A 1 
ATOM 2502  O O   . ARG A 1 308 ? -11.337 -11.630 -28.785 1.00 89.34 308 A 1 
ATOM 2503  C CB  . ARG A 1 308 ? -10.572 -14.676 -29.051 1.00 90.93 308 A 1 
ATOM 2504  C CG  . ARG A 1 308 ? -10.126 -15.987 -29.713 1.00 88.30 308 A 1 
ATOM 2505  C CD  . ARG A 1 308 ? -9.362  -16.909 -28.746 1.00 87.89 308 A 1 
ATOM 2506  N NE  . ARG A 1 308 ? -10.189 -17.443 -27.651 1.00 85.11 308 A 1 
ATOM 2507  C CZ  . ARG A 1 308 ? -9.733  -17.929 -26.500 1.00 85.65 308 A 1 
ATOM 2508  N NH1 . ARG A 1 308 ? -8.461  -17.966 -26.205 1.00 77.74 308 A 1 
ATOM 2509  N NH2 . ARG A 1 308 ? -10.535 -18.410 -25.597 1.00 77.60 308 A 1 
ATOM 2510  N N   . LEU A 1 309 ? -13.261 -12.716 -29.195 1.00 90.36 309 A 1 
ATOM 2511  C CA  . LEU A 1 309 ? -14.138 -11.895 -28.360 1.00 89.44 309 A 1 
ATOM 2512  C C   . LEU A 1 309 ? -14.748 -12.778 -27.266 1.00 89.92 309 A 1 
ATOM 2513  O O   . LEU A 1 309 ? -15.028 -13.944 -27.538 1.00 87.67 309 A 1 
ATOM 2514  C CB  . LEU A 1 309 ? -15.210 -11.226 -29.240 1.00 86.49 309 A 1 
ATOM 2515  C CG  . LEU A 1 309 ? -14.805 -9.788  -29.631 1.00 81.63 309 A 1 
ATOM 2516  C CD1 . LEU A 1 309 ? -15.256 -9.457  -31.048 1.00 76.46 309 A 1 
ATOM 2517  C CD2 . LEU A 1 309 ? -15.443 -8.768  -28.673 1.00 76.08 309 A 1 
ATOM 2518  N N   . PRO A 1 310 ? -14.950 -12.247 -26.047 1.00 89.38 310 A 1 
ATOM 2519  C CA  . PRO A 1 310 ? -15.696 -12.963 -25.023 1.00 88.59 310 A 1 
ATOM 2520  C C   . PRO A 1 310 ? -17.137 -13.243 -25.472 1.00 88.79 310 A 1 
ATOM 2521  O O   . PRO A 1 310 ? -17.715 -12.485 -26.254 1.00 85.82 310 A 1 
ATOM 2522  C CB  . PRO A 1 310 ? -15.661 -12.083 -23.772 1.00 86.13 310 A 1 
ATOM 2523  C CG  . PRO A 1 310 ? -14.514 -11.111 -24.020 1.00 85.81 310 A 1 
ATOM 2524  C CD  . PRO A 1 310 ? -14.504 -10.962 -25.543 1.00 88.02 310 A 1 
ATOM 2525  N N   . ASP A 1 311 ? -17.725 -14.299 -24.919 1.00 87.32 311 A 1 
ATOM 2526  C CA  . ASP A 1 311 ? -19.138 -14.613 -25.125 1.00 86.17 311 A 1 
ATOM 2527  C C   . ASP A 1 311 ? -20.043 -13.496 -24.572 1.00 85.66 311 A 1 
ATOM 2528  O O   . ASP A 1 311 ? -19.678 -12.752 -23.658 1.00 79.42 311 A 1 
ATOM 2529  C CB  . ASP A 1 311 ? -19.471 -15.977 -24.494 1.00 81.82 311 A 1 
ATOM 2530  C CG  . ASP A 1 311 ? -18.679 -17.119 -25.126 1.00 76.90 311 A 1 
ATOM 2531  O OD1 . ASP A 1 311 ? -18.419 -17.051 -26.352 1.00 70.14 311 A 1 
ATOM 2532  O OD2 . ASP A 1 311 ? -18.307 -18.054 -24.382 1.00 70.07 311 A 1 
ATOM 2533  N N   . GLY A 1 312 ? -21.236 -13.354 -25.174 1.00 81.05 312 A 1 
ATOM 2534  C CA  . GLY A 1 312 ? -22.219 -12.347 -24.769 1.00 80.73 312 A 1 
ATOM 2535  C C   . GLY A 1 312 ? -22.001 -10.930 -25.327 1.00 83.21 312 A 1 
ATOM 2536  O O   . GLY A 1 312 ? -22.757 -10.015 -24.984 1.00 78.05 312 A 1 
ATOM 2537  N N   . TYR A 1 313 ? -21.006 -10.725 -26.192 1.00 83.97 313 A 1 
ATOM 2538  C CA  . TYR A 1 313 ? -20.809 -9.445  -26.897 1.00 84.08 313 A 1 
ATOM 2539  C C   . TYR A 1 313 ? -21.542 -9.385  -28.240 1.00 84.59 313 A 1 
ATOM 2540  O O   . TYR A 1 313 ? -22.031 -8.324  -28.634 1.00 79.18 313 A 1 
ATOM 2541  C CB  . TYR A 1 313 ? -19.316 -9.194  -27.113 1.00 80.53 313 A 1 
ATOM 2542  C CG  . TYR A 1 313 ? -18.611 -8.701  -25.870 1.00 79.94 313 A 1 
ATOM 2543  C CD1 . TYR A 1 313 ? -18.237 -7.345  -25.750 1.00 73.03 313 A 1 
ATOM 2544  C CD2 . TYR A 1 313 ? -18.355 -9.581  -24.802 1.00 73.31 313 A 1 
ATOM 2545  C CE1 . TYR A 1 313 ? -17.602 -6.884  -24.580 1.00 69.87 313 A 1 
ATOM 2546  C CE2 . TYR A 1 313 ? -17.736 -9.131  -23.630 1.00 69.94 313 A 1 
ATOM 2547  C CZ  . TYR A 1 313 ? -17.354 -7.784  -23.531 1.00 71.75 313 A 1 
ATOM 2548  O OH  . TYR A 1 313 ? -16.730 -7.356  -22.386 1.00 69.16 313 A 1 
ATOM 2549  N N   . LEU A 1 314 ? -21.613 -10.518 -28.936 1.00 83.63 314 A 1 
ATOM 2550  C CA  . LEU A 1 314 ? -22.294 -10.665 -30.213 1.00 83.59 314 A 1 
ATOM 2551  C C   . LEU A 1 314 ? -23.547 -11.509 -30.008 1.00 82.86 314 A 1 
ATOM 2552  O O   . LEU A 1 314 ? -23.494 -12.547 -29.350 1.00 78.01 314 A 1 
ATOM 2553  C CB  . LEU A 1 314 ? -21.346 -11.300 -31.244 1.00 79.75 314 A 1 
ATOM 2554  C CG  . LEU A 1 314 ? -20.086 -10.470 -31.552 1.00 77.00 314 A 1 
ATOM 2555  C CD1 . LEU A 1 314 ? -19.186 -11.243 -32.511 1.00 72.82 314 A 1 
ATOM 2556  C CD2 . LEU A 1 314 ? -20.422 -9.120  -32.190 1.00 74.11 314 A 1 
ATOM 2557  N N   . LEU A 1 315 ? -24.653 -11.071 -30.601 1.00 79.79 315 A 1 
ATOM 2558  C CA  . LEU A 1 315 ? -25.860 -11.885 -30.649 1.00 77.16 315 A 1 
ATOM 2559  C C   . LEU A 1 315 ? -25.611 -13.141 -31.492 1.00 76.09 315 A 1 
ATOM 2560  O O   . LEU A 1 315 ? -24.888 -13.105 -32.495 1.00 70.97 315 A 1 
ATOM 2561  C CB  . LEU A 1 315 ? -27.032 -11.067 -31.207 1.00 72.51 315 A 1 
ATOM 2562  C CG  . LEU A 1 315 ? -27.520 -9.974  -30.237 1.00 67.85 315 A 1 
ATOM 2563  C CD1 . LEU A 1 315 ? -28.482 -9.071  -30.981 1.00 61.26 315 A 1 
ATOM 2564  C CD2 . LEU A 1 315 ? -28.240 -10.544 -29.024 1.00 63.84 315 A 1 
ATOM 2565  N N   . GLU A 1 316 ? -26.256 -14.235 -31.099 1.00 74.55 316 A 1 
ATOM 2566  C CA  . GLU A 1 316 ? -26.310 -15.432 -31.936 1.00 71.57 316 A 1 
ATOM 2567  C C   . GLU A 1 316 ? -26.943 -15.078 -33.283 1.00 69.61 316 A 1 
ATOM 2568  O O   . GLU A 1 316 ? -27.892 -14.300 -33.369 1.00 63.03 316 A 1 
ATOM 2569  C CB  . GLU A 1 316 ? -27.062 -16.561 -31.239 1.00 65.76 316 A 1 
ATOM 2570  C CG  . GLU A 1 316 ? -26.296 -17.065 -30.004 1.00 58.88 316 A 1 
ATOM 2571  C CD  . GLU A 1 316 ? -26.875 -18.359 -29.418 1.00 51.43 316 A 1 
ATOM 2572  O OE1 . GLU A 1 316 ? -26.105 -19.028 -28.709 1.00 45.49 316 A 1 
ATOM 2573  O OE2 . GLU A 1 316 ? -28.046 -18.651 -29.722 1.00 48.39 316 A 1 
ATOM 2574  N N   . ALA A 1 317 ? -26.359 -15.609 -34.350 1.00 63.94 317 A 1 
ATOM 2575  C CA  . ALA A 1 317 ? -26.918 -15.410 -35.673 1.00 62.09 317 A 1 
ATOM 2576  C C   . ALA A 1 317 ? -28.254 -16.151 -35.741 1.00 61.32 317 A 1 
ATOM 2577  O O   . ALA A 1 317 ? -28.272 -17.378 -35.697 1.00 56.58 317 A 1 
ATOM 2578  C CB  . ALA A 1 317 ? -25.910 -15.898 -36.726 1.00 57.04 317 A 1 
ATOM 2579  N N   . ASP A 1 318 ? -29.347 -15.402 -35.879 1.00 54.51 318 A 1 
ATOM 2580  C CA  . ASP A 1 318 ? -30.639 -16.008 -36.185 1.00 53.39 318 A 1 
ATOM 2581  C C   . ASP A 1 318 ? -30.509 -16.776 -37.504 1.00 51.75 318 A 1 
ATOM 2582  O O   . ASP A 1 318 ? -30.363 -16.202 -38.585 1.00 48.01 318 A 1 
ATOM 2583  C CB  . ASP A 1 318 ? -31.751 -14.940 -36.251 1.00 48.91 318 A 1 
ATOM 2584  C CG  . ASP A 1 318 ? -32.696 -14.939 -35.043 1.00 44.63 318 A 1 
ATOM 2585  O OD1 . ASP A 1 318 ? -32.861 -16.021 -34.435 1.00 41.89 318 A 1 
ATOM 2586  O OD2 . ASP A 1 318 ? -33.305 -13.880 -34.788 1.00 40.54 318 A 1 
ATOM 2587  N N   . THR A 1 319 ? -30.550 -18.101 -37.436 1.00 47.44 319 A 1 
ATOM 2588  C CA  . THR A 1 319 ? -30.509 -18.979 -38.618 1.00 46.46 319 A 1 
ATOM 2589  C C   . THR A 1 319 ? -31.747 -18.820 -39.505 1.00 45.55 319 A 1 
ATOM 2590  O O   . THR A 1 319 ? -31.746 -19.294 -40.637 1.00 41.96 319 A 1 
ATOM 2591  C CB  . THR A 1 319 ? -30.402 -20.452 -38.200 1.00 42.34 319 A 1 
ATOM 2592  O OG1 . THR A 1 319 ? -31.350 -20.754 -37.199 1.00 39.82 319 A 1 
ATOM 2593  C CG2 . THR A 1 319 ? -29.018 -20.790 -37.635 1.00 39.98 319 A 1 
ATOM 2594  N N   . SER A 1 320 ? -32.800 -18.180 -38.998 1.00 44.91 320 A 1 
ATOM 2595  C CA  . SER A 1 320 ? -34.074 -18.065 -39.693 1.00 46.02 320 A 1 
ATOM 2596  C C   . SER A 1 320 ? -34.110 -16.996 -40.789 1.00 46.87 320 A 1 
ATOM 2597  O O   . SER A 1 320 ? -34.870 -17.147 -41.742 1.00 43.40 320 A 1 
ATOM 2598  C CB  . SER A 1 320 ? -35.192 -17.809 -38.674 1.00 42.50 320 A 1 
ATOM 2599  O OG  . SER A 1 320 ? -34.989 -16.605 -37.976 1.00 39.45 320 A 1 
ATOM 2600  N N   . ASP A 1 321 ? -33.315 -15.937 -40.680 1.00 43.35 321 A 1 
ATOM 2601  C CA  . ASP A 1 321 ? -33.377 -14.815 -41.631 1.00 43.03 321 A 1 
ATOM 2602  C C   . ASP A 1 321 ? -32.619 -15.132 -42.934 1.00 42.28 321 A 1 
ATOM 2603  O O   . ASP A 1 321 ? -31.652 -14.473 -43.340 1.00 40.07 321 A 1 
ATOM 2604  C CB  . ASP A 1 321 ? -32.988 -13.484 -40.954 1.00 40.42 321 A 1 
ATOM 2605  C CG  . ASP A 1 321 ? -34.185 -12.601 -40.562 1.00 37.10 321 A 1 
ATOM 2606  O OD1 . ASP A 1 321 ? -35.319 -12.869 -41.018 1.00 35.77 321 A 1 
ATOM 2607  O OD2 . ASP A 1 321 ? -33.946 -11.587 -39.859 1.00 34.44 321 A 1 
ATOM 2608  N N   . THR A 1 322 ? -33.074 -16.143 -43.631 1.00 37.98 322 A 1 
ATOM 2609  C CA  . THR A 1 322 ? -32.679 -16.448 -45.012 1.00 37.75 322 A 1 
ATOM 2610  C C   . THR A 1 322 ? -33.189 -15.418 -46.022 1.00 36.87 322 A 1 
ATOM 2611  O O   . THR A 1 322 ? -32.592 -15.271 -47.087 1.00 34.50 322 A 1 
ATOM 2612  C CB  . THR A 1 322 ? -33.212 -17.822 -45.447 1.00 34.49 322 A 1 
ATOM 2613  O OG1 . THR A 1 322 ? -34.560 -17.992 -45.043 1.00 32.70 322 A 1 
ATOM 2614  C CG2 . THR A 1 322 ? -32.403 -18.968 -44.847 1.00 33.09 322 A 1 
ATOM 2615  N N   . ASN A 1 323 ? -34.281 -14.729 -45.720 1.00 34.73 323 A 1 
ATOM 2616  C CA  . ASN A 1 323 ? -35.055 -14.050 -46.767 1.00 35.59 323 A 1 
ATOM 2617  C C   . ASN A 1 323 ? -34.558 -12.657 -47.158 1.00 35.23 323 A 1 
ATOM 2618  O O   . ASN A 1 323 ? -34.828 -12.218 -48.271 1.00 33.11 323 A 1 
ATOM 2619  C CB  . ASN A 1 323 ? -36.532 -13.987 -46.344 1.00 32.92 323 A 1 
ATOM 2620  C CG  . ASN A 1 323 ? -37.328 -15.222 -46.719 1.00 29.26 323 A 1 
ATOM 2621  O OD1 . ASN A 1 323 ? -36.933 -16.084 -47.470 1.00 28.10 323 A 1 
ATOM 2622  N ND2 . ASN A 1 323 ? -38.541 -15.327 -46.215 1.00 27.96 323 A 1 
ATOM 2623  N N   . VAL A 1 324 ? -33.877 -11.910 -46.272 1.00 33.39 324 A 1 
ATOM 2624  C CA  . VAL A 1 324 ? -33.651 -10.469 -46.506 1.00 33.05 324 A 1 
ATOM 2625  C C   . VAL A 1 324 ? -32.495 -10.184 -47.493 1.00 32.46 324 A 1 
ATOM 2626  O O   . VAL A 1 324 ? -32.018 -9.063  -47.604 1.00 31.19 324 A 1 
ATOM 2627  C CB  . VAL A 1 324 ? -33.559 -9.660  -45.187 1.00 31.07 324 A 1 
ATOM 2628  C CG1 . VAL A 1 324 ? -33.835 -8.166  -45.411 1.00 28.24 324 A 1 
ATOM 2629  C CG2 . VAL A 1 324 ? -34.591 -10.120 -44.150 1.00 30.56 324 A 1 
ATOM 2630  N N   . ASN A 1 325 ? -32.061 -11.174 -48.253 1.00 30.20 325 A 1 
ATOM 2631  C CA  . ASN A 1 325 ? -31.024 -10.974 -49.271 1.00 29.99 325 A 1 
ATOM 2632  C C   . ASN A 1 325 ? -31.515 -10.224 -50.525 1.00 29.56 325 A 1 
ATOM 2633  O O   . ASN A 1 325 ? -30.671 -9.784  -51.298 1.00 28.05 325 A 1 
ATOM 2634  C CB  . ASN A 1 325 ? -30.403 -12.329 -49.653 1.00 27.93 325 A 1 
ATOM 2635  C CG  . ASN A 1 325 ? -29.191 -12.710 -48.822 1.00 24.67 325 A 1 
ATOM 2636  O OD1 . ASN A 1 325 ? -28.592 -11.950 -48.093 1.00 23.97 325 A 1 
ATOM 2637  N ND2 . ASN A 1 325 ? -28.748 -13.952 -48.949 1.00 24.23 325 A 1 
ATOM 2638  N N   . GLU A 1 326 ? -32.824 -10.107 -50.780 1.00 26.55 326 A 1 
ATOM 2639  C CA  . GLU A 1 326 ? -33.293 -9.658  -52.095 1.00 27.07 326 A 1 
ATOM 2640  C C   . GLU A 1 326 ? -32.975 -8.195  -52.441 1.00 26.41 326 A 1 
ATOM 2641  O O   . GLU A 1 326 ? -32.458 -7.927  -53.518 1.00 25.29 326 A 1 
ATOM 2642  C CB  . GLU A 1 326 ? -34.809 -9.902  -52.259 1.00 25.72 326 A 1 
ATOM 2643  C CG  . GLU A 1 326 ? -35.165 -11.382 -52.517 1.00 23.73 326 A 1 
ATOM 2644  C CD  . GLU A 1 326 ? -36.648 -11.592 -52.882 1.00 21.91 326 A 1 
ATOM 2645  O OE1 . GLU A 1 326 ? -36.945 -12.638 -53.511 1.00 18.83 326 A 1 
ATOM 2646  O OE2 . GLU A 1 326 ? -37.489 -10.733 -52.532 1.00 22.72 326 A 1 
ATOM 2647  N N   . TYR A 1 327 ? -33.307 -7.246  -51.572 1.00 25.76 327 A 1 
ATOM 2648  C CA  . TYR A 1 327 ? -33.615 -5.903  -52.092 1.00 25.39 327 A 1 
ATOM 2649  C C   . TYR A 1 327 ? -32.427 -4.990  -52.424 1.00 24.49 327 A 1 
ATOM 2650  O O   . TYR A 1 327 ? -32.624 -4.013  -53.154 1.00 23.41 327 A 1 
ATOM 2651  C CB  . TYR A 1 327 ? -34.602 -5.194  -51.161 1.00 23.47 327 A 1 
ATOM 2652  C CG  . TYR A 1 327 ? -36.046 -5.519  -51.472 1.00 21.83 327 A 1 
ATOM 2653  C CD1 . TYR A 1 327 ? -36.690 -4.869  -52.550 1.00 20.74 327 A 1 
ATOM 2654  C CD2 . TYR A 1 327 ? -36.748 -6.476  -50.709 1.00 20.13 327 A 1 
ATOM 2655  C CE1 . TYR A 1 327 ? -38.023 -5.176  -52.871 1.00 19.09 327 A 1 
ATOM 2656  C CE2 . TYR A 1 327 ? -38.076 -6.792  -51.028 1.00 20.35 327 A 1 
ATOM 2657  C CZ  . TYR A 1 327 ? -38.713 -6.142  -52.106 1.00 20.77 327 A 1 
ATOM 2658  O OH  . TYR A 1 327 ? -40.007 -6.454  -52.423 1.00 21.06 327 A 1 
ATOM 2659  N N   . MET A 1 328 ? -31.233 -5.216  -51.906 1.00 28.56 328 A 1 
ATOM 2660  C CA  . MET A 1 328 ? -30.131 -4.275  -52.170 1.00 29.03 328 A 1 
ATOM 2661  C C   . MET A 1 328 ? -29.380 -4.547  -53.487 1.00 28.62 328 A 1 
ATOM 2662  O O   . MET A 1 328 ? -28.360 -3.898  -53.745 1.00 28.26 328 A 1 
ATOM 2663  C CB  . MET A 1 328 ? -29.183 -4.134  -50.962 1.00 28.07 328 A 1 
ATOM 2664  C CG  . MET A 1 328 ? -29.756 -3.183  -49.897 1.00 25.41 328 A 1 
ATOM 2665  S SD  . MET A 1 328 ? -28.499 -2.521  -48.760 1.00 23.40 328 A 1 
ATOM 2666  C CE  . MET A 1 328 ? -29.544 -1.488  -47.694 1.00 21.44 328 A 1 
ATOM 2667  N N   . ASP A 1 329 ? -29.858 -5.459  -54.330 1.00 26.41 329 A 1 
ATOM 2668  C CA  . ASP A 1 329 ? -29.165 -5.822  -55.573 1.00 26.56 329 A 1 
ATOM 2669  C C   . ASP A 1 329 ? -29.219 -4.743  -56.669 1.00 26.37 329 A 1 
ATOM 2670  O O   . ASP A 1 329 ? -28.274 -4.632  -57.454 1.00 25.04 329 A 1 
ATOM 2671  C CB  . ASP A 1 329 ? -29.732 -7.152  -56.119 1.00 24.51 329 A 1 
ATOM 2672  C CG  . ASP A 1 329 ? -28.918 -8.409  -55.798 1.00 21.78 329 A 1 
ATOM 2673  O OD1 . ASP A 1 329 ? -27.770 -8.289  -55.299 1.00 21.16 329 A 1 
ATOM 2674  O OD2 . ASP A 1 329 ? -29.405 -9.515  -56.125 1.00 20.86 329 A 1 
ATOM 2675  N N   . ASP A 1 330 ? -30.307 -3.965  -56.767 1.00 26.94 330 A 1 
ATOM 2676  C CA  . ASP A 1 330 ? -30.655 -3.339  -58.047 1.00 27.28 330 A 1 
ATOM 2677  C C   . ASP A 1 330 ? -29.739 -2.203  -58.547 1.00 26.73 330 A 1 
ATOM 2678  O O   . ASP A 1 330 ? -29.016 -2.366  -59.537 1.00 24.97 330 A 1 
ATOM 2679  C CB  . ASP A 1 330 ? -32.121 -2.863  -58.027 1.00 24.88 330 A 1 
ATOM 2680  C CG  . ASP A 1 330 ? -33.149 -3.848  -58.612 1.00 22.01 330 A 1 
ATOM 2681  O OD1 . ASP A 1 330 ? -32.749 -4.826  -59.276 1.00 21.17 330 A 1 
ATOM 2682  O OD2 . ASP A 1 330 ? -34.361 -3.553  -58.460 1.00 20.49 330 A 1 
ATOM 2683  N N   . GLU A 1 331 ? -29.860 -0.999  -57.989 1.00 26.13 331 A 1 
ATOM 2684  C CA  . GLU A 1 331 ? -29.731 0.163   -58.869 1.00 26.69 331 A 1 
ATOM 2685  C C   . GLU A 1 331 ? -28.316 0.641   -59.194 1.00 25.97 331 A 1 
ATOM 2686  O O   . GLU A 1 331 ? -28.049 1.019   -60.333 1.00 24.88 331 A 1 
ATOM 2687  C CB  . GLU A 1 331 ? -30.547 1.359   -58.347 1.00 25.17 331 A 1 
ATOM 2688  C CG  . GLU A 1 331 ? -32.016 1.354   -58.804 1.00 23.01 331 A 1 
ATOM 2689  C CD  . GLU A 1 331 ? -32.724 2.712   -58.575 1.00 21.76 331 A 1 
ATOM 2690  O OE1 . GLU A 1 331 ? -33.799 2.908   -59.180 1.00 18.45 331 A 1 
ATOM 2691  O OE2 . GLU A 1 331 ? -32.180 3.554   -57.833 1.00 22.88 331 A 1 
ATOM 2692  N N   . MET A 1 332 ? -27.441 0.783   -58.231 1.00 30.98 332 A 1 
ATOM 2693  C CA  . MET A 1 332 ? -26.259 1.611   -58.466 1.00 31.45 332 A 1 
ATOM 2694  C C   . MET A 1 332 ? -25.168 0.885   -59.271 1.00 30.66 332 A 1 
ATOM 2695  O O   . MET A 1 332 ? -24.054 0.660   -58.811 1.00 30.30 332 A 1 
ATOM 2696  C CB  . MET A 1 332 ? -25.737 2.279   -57.181 1.00 30.53 332 A 1 
ATOM 2697  C CG  . MET A 1 332 ? -26.650 3.410   -56.705 1.00 27.79 332 A 1 
ATOM 2698  S SD  . MET A 1 332 ? -25.857 4.526   -55.503 1.00 26.47 332 A 1 
ATOM 2699  C CE  . MET A 1 332 ? -27.328 5.292   -54.775 1.00 23.65 332 A 1 
ATOM 2700  N N   . GLN A 1 333 ? -25.469 0.609   -60.535 1.00 31.92 333 A 1 
ATOM 2701  C CA  . GLN A 1 333 ? -24.512 0.156   -61.552 1.00 32.67 333 A 1 
ATOM 2702  C C   . GLN A 1 333 ? -23.435 1.194   -61.914 1.00 32.20 333 A 1 
ATOM 2703  O O   . GLN A 1 333 ? -22.676 0.954   -62.846 1.00 31.26 333 A 1 
ATOM 2704  C CB  . GLN A 1 333 ? -25.269 -0.227  -62.841 1.00 30.96 333 A 1 
ATOM 2705  C CG  . GLN A 1 333 ? -25.930 -1.604  -62.801 1.00 28.63 333 A 1 
ATOM 2706  C CD  . GLN A 1 333 ? -26.431 -2.044  -64.177 1.00 26.47 333 A 1 
ATOM 2707  O OE1 . GLN A 1 333 ? -26.355 -1.354  -65.178 1.00 25.67 333 A 1 
ATOM 2708  N NE2 . GLN A 1 333 ? -26.954 -3.238  -64.276 1.00 26.72 333 A 1 
ATOM 2709  N N   . SER A 1 334 ? -23.404 2.364   -61.324 1.00 29.61 334 A 1 
ATOM 2710  C CA  . SER A 1 334 ? -22.598 3.459   -61.874 1.00 30.71 334 A 1 
ATOM 2711  C C   . SER A 1 334 ? -21.108 3.089   -61.977 1.00 30.92 334 A 1 
ATOM 2712  O O   . SER A 1 334 ? -20.536 2.415   -61.124 1.00 29.68 334 A 1 
ATOM 2713  C CB  . SER A 1 334 ? -22.808 4.771   -61.115 1.00 29.02 334 A 1 
ATOM 2714  O OG  . SER A 1 334 ? -22.205 4.737   -59.840 1.00 27.05 334 A 1 
ATOM 2715  N N   . ASP A 1 335 ? -20.517 3.602   -63.059 1.00 28.90 335 A 1 
ATOM 2716  C CA  . ASP A 1 335 ? -19.236 3.249   -63.695 1.00 29.16 335 A 1 
ATOM 2717  C C   . ASP A 1 335 ? -17.973 3.431   -62.828 1.00 28.87 335 A 1 
ATOM 2718  O O   . ASP A 1 335 ? -16.842 3.472   -63.357 1.00 27.42 335 A 1 
ATOM 2719  C CB  . ASP A 1 335 ? -19.135 4.129   -64.954 1.00 26.53 335 A 1 
ATOM 2720  C CG  . ASP A 1 335 ? -19.013 3.399   -66.299 1.00 23.58 335 A 1 
ATOM 2721  O OD1 . ASP A 1 335 ? -18.810 2.166   -66.313 1.00 22.93 335 A 1 
ATOM 2722  O OD2 . ASP A 1 335 ? -19.079 4.115   -67.319 1.00 22.31 335 A 1 
ATOM 2723  N N   . SER A 1 336 ? -18.100 3.620   -61.508 1.00 30.30 336 A 1 
ATOM 2724  C CA  . SER A 1 336 ? -16.939 3.830   -60.651 1.00 30.52 336 A 1 
ATOM 2725  C C   . SER A 1 336 ? -16.047 2.596   -60.745 1.00 30.37 336 A 1 
ATOM 2726  O O   . SER A 1 336 ? -16.414 1.514   -60.282 1.00 29.14 336 A 1 
ATOM 2727  C CB  . SER A 1 336 ? -17.338 4.138   -59.204 1.00 28.63 336 A 1 
ATOM 2728  O OG  . SER A 1 336 ? -18.043 3.077   -58.603 1.00 26.97 336 A 1 
ATOM 2729  N N   . ARG A 1 337 ? -14.872 2.775   -61.385 1.00 29.87 337 A 1 
ATOM 2730  C CA  . ARG A 1 337 ? -13.872 1.714   -61.508 1.00 30.54 337 A 1 
ATOM 2731  C C   . ARG A 1 337 ? -13.727 1.049   -60.152 1.00 30.21 337 A 1 
ATOM 2732  O O   . ARG A 1 337 ? -13.604 1.768   -59.161 1.00 29.13 337 A 1 
ATOM 2733  C CB  . ARG A 1 337 ? -12.507 2.275   -61.937 1.00 29.43 337 A 1 
ATOM 2734  C CG  . ARG A 1 337 ? -12.485 2.670   -63.416 1.00 26.87 337 A 1 
ATOM 2735  C CD  . ARG A 1 337 ? -11.086 3.161   -63.790 1.00 25.75 337 A 1 
ATOM 2736  N NE  . ARG A 1 337 ? -11.022 3.548   -65.200 1.00 23.48 337 A 1 
ATOM 2737  C CZ  . ARG A 1 337 ? -9.958  3.979   -65.852 1.00 22.01 337 A 1 
ATOM 2738  N NH1 . ARG A 1 337 ? -8.804  4.121   -65.256 1.00 21.14 337 A 1 
ATOM 2739  N NH2 . ARG A 1 337 ? -10.035 4.290   -67.113 1.00 20.60 337 A 1 
ATOM 2740  N N   . PRO A 1 338 ? -13.699 -0.293  -60.107 1.00 28.70 338 A 1 
ATOM 2741  C CA  . PRO A 1 338 ? -13.421 -0.971  -58.863 1.00 28.46 338 A 1 
ATOM 2742  C C   . PRO A 1 338 ? -12.063 -0.452  -58.395 1.00 29.69 338 A 1 
ATOM 2743  O O   . PRO A 1 338 ? -11.042 -0.743  -59.017 1.00 28.48 338 A 1 
ATOM 2744  C CB  . PRO A 1 338 ? -13.435 -2.473  -59.189 1.00 26.12 338 A 1 
ATOM 2745  C CG  . PRO A 1 338 ? -13.106 -2.528  -60.678 1.00 26.08 338 A 1 
ATOM 2746  C CD  . PRO A 1 338 ? -13.696 -1.219  -61.218 1.00 29.31 338 A 1 
ATOM 2747  N N   . ILE A 1 339 ? -12.090 0.402   -57.391 1.00 29.98 339 A 1 
ATOM 2748  C CA  . ILE A 1 339 ? -10.862 0.722   -56.677 1.00 29.26 339 A 1 
ATOM 2749  C C   . ILE A 1 339 ? -10.421 -0.653  -56.199 1.00 29.16 339 A 1 
ATOM 2750  O O   . ILE A 1 339 ? -11.126 -1.276  -55.409 1.00 28.22 339 A 1 
ATOM 2751  C CB  . ILE A 1 339 ? -11.090 1.734   -55.540 1.00 27.62 339 A 1 
ATOM 2752  C CG1 . ILE A 1 339 ? -11.572 3.075   -56.119 1.00 25.52 339 A 1 
ATOM 2753  C CG2 . ILE A 1 339 ? -9.788  1.918   -54.727 1.00 26.35 339 A 1 
ATOM 2754  C CD1 . ILE A 1 339 ? -11.952 4.133   -55.061 1.00 24.58 339 A 1 
ATOM 2755  N N   . SER A 1 340 ? -9.356  -1.170  -56.818 1.00 28.15 340 A 1 
ATOM 2756  C CA  . SER A 1 340 ? -8.785  -2.440  -56.391 1.00 28.55 340 A 1 
ATOM 2757  C C   . SER A 1 340 ? -8.724  -2.367  -54.879 1.00 28.99 340 A 1 
ATOM 2758  O O   . SER A 1 340 ? -8.275  -1.322  -54.389 1.00 27.76 340 A 1 
ATOM 2759  C CB  . SER A 1 340 ? -7.375  -2.635  -56.962 1.00 26.57 340 A 1 
ATOM 2760  O OG  . SER A 1 340 ? -6.556  -1.527  -56.662 1.00 23.72 340 A 1 
ATOM 2761  N N   . PRO A 1 341 ? -9.189  -3.405  -54.149 1.00 27.66 341 A 1 
ATOM 2762  C CA  . PRO A 1 341 ? -8.986  -3.426  -52.714 1.00 27.47 341 A 1 
ATOM 2763  C C   . PRO A 1 341 ? -7.484  -3.222  -52.534 1.00 28.45 341 A 1 
ATOM 2764  O O   . PRO A 1 341 ? -6.692  -4.093  -52.881 1.00 27.04 341 A 1 
ATOM 2765  C CB  . PRO A 1 341 ? -9.491  -4.795  -52.238 1.00 24.74 341 A 1 
ATOM 2766  C CG  . PRO A 1 341 ? -9.383  -5.673  -53.479 1.00 24.66 341 A 1 
ATOM 2767  C CD  . PRO A 1 341 ? -9.616  -4.689  -54.636 1.00 27.57 341 A 1 
ATOM 2768  N N   . ALA A 1 342 ? -7.114  -2.000  -52.216 1.00 32.43 342 A 1 
ATOM 2769  C CA  . ALA A 1 342 ? -5.738  -1.719  -51.904 1.00 32.21 342 A 1 
ATOM 2770  C C   . ALA A 1 342 ? -5.457  -2.713  -50.796 1.00 33.03 342 A 1 
ATOM 2771  O O   . ALA A 1 342 ? -6.220  -2.767  -49.835 1.00 31.76 342 A 1 
ATOM 2772  C CB  . ALA A 1 342 ? -5.581  -0.258  -51.460 1.00 29.60 342 A 1 
ATOM 2773  N N   . ASN A 1 343 ? -4.452  -3.549  -51.017 1.00 31.50 343 A 1 
ATOM 2774  C CA  . ASN A 1 343 ? -3.945  -4.363  -49.934 1.00 31.80 343 A 1 
ATOM 2775  C C   . ASN A 1 343 ? -3.670  -3.363  -48.820 1.00 32.57 343 A 1 
ATOM 2776  O O   . ASN A 1 343 ? -2.675  -2.642  -48.879 1.00 30.55 343 A 1 
ATOM 2777  C CB  . ASN A 1 343 ? -2.665  -5.106  -50.366 1.00 28.66 343 A 1 
ATOM 2778  C CG  . ASN A 1 343 ? -2.911  -6.456  -51.023 1.00 24.91 343 A 1 
ATOM 2779  O OD1 . ASN A 1 343 ? -3.967  -7.042  -50.945 1.00 23.72 343 A 1 
ATOM 2780  N ND2 . ASN A 1 343 ? -1.906  -7.006  -51.669 1.00 23.89 343 A 1 
ATOM 2781  N N   . SER A 1 344 ? -4.599  -3.255  -47.907 1.00 35.57 344 A 1 
ATOM 2782  C CA  . SER A 1 344 ? -4.296  -2.726  -46.618 1.00 36.24 344 A 1 
ATOM 2783  C C   . SER A 1 344 ? -3.227  -3.679  -46.113 1.00 36.75 344 A 1 
ATOM 2784  O O   . SER A 1 344 ? -3.519  -4.763  -45.616 1.00 35.34 344 A 1 
ATOM 2785  C CB  . SER A 1 344 ? -5.542  -2.679  -45.714 1.00 33.92 344 A 1 
ATOM 2786  O OG  . SER A 1 344 ? -6.252  -3.910  -45.740 1.00 31.66 344 A 1 
ATOM 2787  N N   . MET A 1 345 ? -1.980  -3.304  -46.380 1.00 33.09 345 A 1 
ATOM 2788  C CA  . MET A 1 345 ? -0.894  -3.703  -45.532 1.00 33.70 345 A 1 
ATOM 2789  C C   . MET A 1 345 ? -1.271  -3.115  -44.175 1.00 34.79 345 A 1 
ATOM 2790  O O   . MET A 1 345 ? -0.833  -2.026  -43.823 1.00 33.49 345 A 1 
ATOM 2791  C CB  . MET A 1 345 ? 0.444   -3.148  -46.051 1.00 30.88 345 A 1 
ATOM 2792  C CG  . MET A 1 345 ? 0.943   -3.807  -47.338 1.00 27.70 345 A 1 
ATOM 2793  S SD  . MET A 1 345 ? 2.560   -3.149  -47.867 1.00 25.46 345 A 1 
ATOM 2794  C CE  . MET A 1 345 ? 2.835   -4.143  -49.347 1.00 22.85 345 A 1 
ATOM 2795  N N   . GLU A 1 346 ? -2.191  -3.796  -43.494 1.00 41.06 346 A 1 
ATOM 2796  C CA  . GLU A 1 346 ? -2.230  -3.749  -42.048 1.00 40.95 346 A 1 
ATOM 2797  C C   . GLU A 1 346 ? -0.806  -4.090  -41.652 1.00 41.07 346 A 1 
ATOM 2798  O O   . GLU A 1 346 ? -0.341  -5.211  -41.823 1.00 38.60 346 A 1 
ATOM 2799  C CB  . GLU A 1 346 ? -3.248  -4.741  -41.473 1.00 37.87 346 A 1 
ATOM 2800  C CG  . GLU A 1 346 ? -4.700  -4.269  -41.673 1.00 34.36 346 A 1 
ATOM 2801  C CD  . GLU A 1 346 ? -5.736  -5.188  -40.991 1.00 31.47 346 A 1 
ATOM 2802  O OE1 . GLU A 1 346 ? -6.894  -4.726  -40.863 1.00 27.81 346 A 1 
ATOM 2803  O OE2 . GLU A 1 346 ? -5.391  -6.328  -40.615 1.00 30.62 346 A 1 
ATOM 2804  N N   . THR A 1 347 ? -0.042  -3.056  -41.359 1.00 39.35 347 A 1 
ATOM 2805  C CA  . THR A 1 347 ? 1.369   -3.229  -41.098 1.00 39.23 347 A 1 
ATOM 2806  C C   . THR A 1 347 ? 1.458   -4.037  -39.818 1.00 40.31 347 A 1 
ATOM 2807  O O   . THR A 1 347 ? 0.993   -3.561  -38.783 1.00 37.80 347 A 1 
ATOM 2808  C CB  . THR A 1 347 ? 2.095   -1.881  -40.949 1.00 34.99 347 A 1 
ATOM 2809  O OG1 . THR A 1 347 ? 1.342   -0.952  -40.209 1.00 32.51 347 A 1 
ATOM 2810  C CG2 . THR A 1 347 ? 2.366   -1.238  -42.314 1.00 31.91 347 A 1 
ATOM 2811  N N   . ASP A 1 348 ? 2.131   -5.183  -39.892 1.00 45.71 348 A 1 
ATOM 2812  C CA  . ASP A 1 348 ? 2.487   -6.077  -38.775 1.00 45.74 348 A 1 
ATOM 2813  C C   . ASP A 1 348 ? 3.177   -5.372  -37.580 1.00 48.10 348 A 1 
ATOM 2814  O O   . ASP A 1 348 ? 3.601   -6.018  -36.620 1.00 44.74 348 A 1 
ATOM 2815  C CB  . ASP A 1 348 ? 3.455   -7.163  -39.300 1.00 39.66 348 A 1 
ATOM 2816  C CG  . ASP A 1 348 ? 2.888   -8.117  -40.352 1.00 35.14 348 A 1 
ATOM 2817  O OD1 . ASP A 1 348 ? 1.696   -8.459  -40.268 1.00 32.76 348 A 1 
ATOM 2818  O OD2 . ASP A 1 348 ? 3.673   -8.485  -41.260 1.00 31.00 348 A 1 
ATOM 2819  N N   . LYS A 1 349 ? 3.345   -4.066  -37.631 1.00 50.92 349 A 1 
ATOM 2820  C CA  . LYS A 1 349 ? 4.072   -3.267  -36.635 1.00 51.34 349 A 1 
ATOM 2821  C C   . LYS A 1 349 ? 3.412   -3.242  -35.266 1.00 55.11 349 A 1 
ATOM 2822  O O   . LYS A 1 349 ? 4.125   -3.105  -34.282 1.00 51.40 349 A 1 
ATOM 2823  C CB  . LYS A 1 349 ? 4.227   -1.829  -37.133 1.00 45.60 349 A 1 
ATOM 2824  C CG  . LYS A 1 349 ? 5.291   -1.714  -38.226 1.00 40.73 349 A 1 
ATOM 2825  C CD  . LYS A 1 349 ? 5.478   -0.242  -38.568 1.00 37.15 349 A 1 
ATOM 2826  C CE  . LYS A 1 349 ? 6.603   -0.074  -39.572 1.00 31.72 349 A 1 
ATOM 2827  N NZ  . LYS A 1 349 ? 6.792   1.359   -39.917 1.00 29.03 349 A 1 
ATOM 2828  N N   . ASP A 1 350 ? 2.082   -3.339  -35.217 1.00 63.43 350 A 1 
ATOM 2829  C CA  . ASP A 1 350 ? 1.333   -3.238  -33.969 1.00 64.56 350 A 1 
ATOM 2830  C C   . ASP A 1 350 ? 0.994   -4.614  -33.364 1.00 69.43 350 A 1 
ATOM 2831  O O   . ASP A 1 350 ? 0.405   -4.689  -32.290 1.00 64.80 350 A 1 
ATOM 2832  C CB  . ASP A 1 350 ? 0.090   -2.355  -34.179 1.00 56.36 350 A 1 
ATOM 2833  C CG  . ASP A 1 350 ? 0.448   -0.912  -34.567 1.00 50.74 350 A 1 
ATOM 2834  O OD1 . ASP A 1 350 ? 1.520   -0.420  -34.139 1.00 46.35 350 A 1 
ATOM 2835  O OD2 . ASP A 1 350 ? -0.319  -0.306  -35.344 1.00 44.71 350 A 1 
ATOM 2836  N N   . GLU A 1 351 ? 1.411   -5.710  -34.014 1.00 76.86 351 A 1 
ATOM 2837  C CA  . GLU A 1 351 ? 1.283   -7.034  -33.416 1.00 81.03 351 A 1 
ATOM 2838  C C   . GLU A 1 351 ? 2.265   -7.225  -32.258 1.00 85.42 351 A 1 
ATOM 2839  O O   . GLU A 1 351 ? 3.425   -6.800  -32.288 1.00 82.74 351 A 1 
ATOM 2840  C CB  . GLU A 1 351 ? 1.407   -8.159  -34.451 1.00 73.93 351 A 1 
ATOM 2841  C CG  . GLU A 1 351 ? 0.168   -8.206  -35.355 1.00 65.83 351 A 1 
ATOM 2842  C CD  . GLU A 1 351 ? 0.041   -9.484  -36.196 1.00 60.43 351 A 1 
ATOM 2843  O OE1 . GLU A 1 351 ? -1.079  -9.696  -36.732 1.00 53.38 351 A 1 
ATOM 2844  O OE2 . GLU A 1 351 ? 1.007   -10.277 -36.257 1.00 55.07 351 A 1 
ATOM 2845  N N   . LEU A 1 352 ? 1.780   -7.907  -31.225 1.00 86.43 352 A 1 
ATOM 2846  C CA  . LEU A 1 352 ? 2.602   -8.295  -30.099 1.00 89.42 352 A 1 
ATOM 2847  C C   . LEU A 1 352 ? 3.682   -9.277  -30.557 1.00 91.14 352 A 1 
ATOM 2848  O O   . LEU A 1 352 ? 3.414   -10.295 -31.189 1.00 89.22 352 A 1 
ATOM 2849  C CB  . LEU A 1 352 ? 1.724   -8.890  -28.992 1.00 88.78 352 A 1 
ATOM 2850  C CG  . LEU A 1 352 ? 0.821   -7.844  -28.309 1.00 89.32 352 A 1 
ATOM 2851  C CD1 . LEU A 1 352 ? -0.203  -8.563  -27.443 1.00 85.10 352 A 1 
ATOM 2852  C CD2 . LEU A 1 352 ? 1.614   -6.896  -27.413 1.00 84.93 352 A 1 
ATOM 2853  N N   . THR A 1 353 ? 4.920   -8.964  -30.195 1.00 92.48 353 A 1 
ATOM 2854  C CA  . THR A 1 353 ? 6.088   -9.757  -30.573 1.00 92.77 353 A 1 
ATOM 2855  C C   . THR A 1 353 ? 6.471   -10.730 -29.463 1.00 94.11 353 A 1 
ATOM 2856  O O   . THR A 1 353 ? 6.146   -10.532 -28.296 1.00 93.43 353 A 1 
ATOM 2857  C CB  . THR A 1 353 ? 7.277   -8.860  -30.924 1.00 90.99 353 A 1 
ATOM 2858  O OG1 . THR A 1 353 ? 7.751   -8.185  -29.792 1.00 85.43 353 A 1 
ATOM 2859  C CG2 . THR A 1 353 ? 6.957   -7.831  -32.012 1.00 83.86 353 A 1 
ATOM 2860  N N   . VAL A 1 354 ? 7.290   -11.736 -29.815 1.00 94.26 354 A 1 
ATOM 2861  C CA  . VAL A 1 354 ? 7.921   -12.630 -28.822 1.00 95.05 354 A 1 
ATOM 2862  C C   . VAL A 1 354 ? 8.634   -11.840 -27.715 1.00 95.66 354 A 1 
ATOM 2863  O O   . VAL A 1 354 ? 8.678   -12.275 -26.564 1.00 94.44 354 A 1 
ATOM 2864  C CB  . VAL A 1 354 ? 8.932   -13.561 -29.525 1.00 93.67 354 A 1 
ATOM 2865  C CG1 . VAL A 1 354 ? 9.717   -14.434 -28.553 1.00 86.57 354 A 1 
ATOM 2866  C CG2 . VAL A 1 354 ? 8.228   -14.483 -30.517 1.00 86.38 354 A 1 
ATOM 2867  N N   . LYS A 1 355 ? 9.174   -10.669 -28.045 1.00 94.44 355 A 1 
ATOM 2868  C CA  . LYS A 1 355 ? 9.853   -9.795  -27.092 1.00 94.36 355 A 1 
ATOM 2869  C C   . LYS A 1 355 ? 8.884   -9.162  -26.094 1.00 95.22 355 A 1 
ATOM 2870  O O   . LYS A 1 355 ? 9.235   -9.010  -24.929 1.00 93.98 355 A 1 
ATOM 2871  C CB  . LYS A 1 355 ? 10.626  -8.721  -27.863 1.00 92.83 355 A 1 
ATOM 2872  C CG  . LYS A 1 355 ? 12.045  -8.548  -27.323 1.00 79.87 355 A 1 
ATOM 2873  C CD  . LYS A 1 355 ? 12.763  -7.460  -28.121 1.00 75.02 355 A 1 
ATOM 2874  C CE  . LYS A 1 355 ? 14.215  -7.337  -27.675 1.00 61.87 355 A 1 
ATOM 2875  N NZ  . LYS A 1 355 ? 14.901  -6.243  -28.401 1.00 53.97 355 A 1 
ATOM 2876  N N   . ASP A 1 356 ? 7.678   -8.815  -26.535 1.00 95.06 356 A 1 
ATOM 2877  C CA  . ASP A 1 356 ? 6.618   -8.279  -25.685 1.00 95.03 356 A 1 
ATOM 2878  C C   . ASP A 1 356 ? 6.097   -9.352  -24.725 1.00 96.06 356 A 1 
ATOM 2879  O O   . ASP A 1 356 ? 6.025   -9.110  -23.523 1.00 95.56 356 A 1 
ATOM 2880  C CB  . ASP A 1 356 ? 5.474   -7.728  -26.545 1.00 93.91 356 A 1 
ATOM 2881  C CG  . ASP A 1 356 ? 5.933   -6.567  -27.415 1.00 92.89 356 A 1 
ATOM 2882  O OD1 . ASP A 1 356 ? 6.436   -5.565  -26.857 1.00 88.63 356 A 1 
ATOM 2883  O OD2 . ASP A 1 356 ? 5.826   -6.669  -28.653 1.00 88.22 356 A 1 
ATOM 2884  N N   . ILE A 1 357 ? 5.854   -10.566 -25.227 1.00 95.40 357 A 1 
ATOM 2885  C CA  . ILE A 1 357 ? 5.403   -11.674 -24.383 1.00 96.13 357 A 1 
ATOM 2886  C C   . ILE A 1 357 ? 6.488   -12.101 -23.396 1.00 96.51 357 A 1 
ATOM 2887  O O   . ILE A 1 357 ? 6.196   -12.382 -22.238 1.00 96.26 357 A 1 
ATOM 2888  C CB  . ILE A 1 357 ? 4.882   -12.845 -25.247 1.00 96.13 357 A 1 
ATOM 2889  C CG1 . ILE A 1 357 ? 3.835   -12.413 -26.293 1.00 94.18 357 A 1 
ATOM 2890  C CG2 . ILE A 1 357 ? 4.301   -13.955 -24.345 1.00 94.60 357 A 1 
ATOM 2891  C CD1 . ILE A 1 357 ? 2.734   -11.472 -25.780 1.00 88.11 357 A 1 
ATOM 2892  N N   . ARG A 1 358 ? 7.762   -12.066 -23.803 1.00 96.43 358 A 1 
ATOM 2893  C CA  . ARG A 1 358 ? 8.874   -12.284 -22.875 1.00 96.41 358 A 1 
ATOM 2894  C C   . ARG A 1 358 ? 8.903   -11.234 -21.767 1.00 96.53 358 A 1 
ATOM 2895  O O   . ARG A 1 358 ? 9.119   -11.593 -20.613 1.00 95.70 358 A 1 
ATOM 2896  C CB  . ARG A 1 358 ? 10.193  -12.342 -23.642 1.00 95.99 358 A 1 
ATOM 2897  C CG  . ARG A 1 358 ? 11.341  -12.765 -22.710 1.00 92.01 358 A 1 
ATOM 2898  C CD  . ARG A 1 358 ? 12.637  -13.006 -23.487 1.00 88.13 358 A 1 
ATOM 2899  N NE  . ARG A 1 358 ? 13.680  -13.526 -22.602 1.00 83.67 358 A 1 
ATOM 2900  C CZ  . ARG A 1 358 ? 14.373  -14.650 -22.724 1.00 79.63 358 A 1 
ATOM 2901  N NH1 . ARG A 1 358 ? 14.317  -15.387 -23.791 1.00 68.79 358 A 1 
ATOM 2902  N NH2 . ARG A 1 358 ? 15.136  -15.055 -21.757 1.00 74.82 358 A 1 
ATOM 2903  N N   . LEU A 1 359 ? 8.672   -9.980  -22.105 1.00 95.81 359 A 1 
ATOM 2904  C CA  . LEU A 1 359 ? 8.587   -8.913  -21.109 1.00 95.57 359 A 1 
ATOM 2905  C C   . LEU A 1 359 ? 7.433   -9.169  -20.134 1.00 95.92 359 A 1 
ATOM 2906  O O   . LEU A 1 359 ? 7.659   -9.105  -18.931 1.00 95.45 359 A 1 
ATOM 2907  C CB  . LEU A 1 359 ? 8.471   -7.558  -21.818 1.00 95.31 359 A 1 
ATOM 2908  C CG  . LEU A 1 359 ? 8.321   -6.359  -20.865 1.00 93.71 359 A 1 
ATOM 2909  C CD1 . LEU A 1 359 ? 9.524   -6.193  -19.941 1.00 87.87 359 A 1 
ATOM 2910  C CD2 . LEU A 1 359 ? 8.171   -5.082  -21.678 1.00 88.27 359 A 1 
ATOM 2911  N N   . LEU A 1 360 ? 6.253   -9.529  -20.624 1.00 96.31 360 A 1 
ATOM 2912  C CA  . LEU A 1 360 ? 5.107   -9.878  -19.783 1.00 96.32 360 A 1 
ATOM 2913  C C   . LEU A 1 360 ? 5.464   -10.978 -18.773 1.00 96.47 360 A 1 
ATOM 2914  O O   . LEU A 1 360 ? 5.239   -10.814 -17.575 1.00 96.11 360 A 1 
ATOM 2915  C CB  . LEU A 1 360 ? 3.933   -10.293 -20.687 1.00 96.37 360 A 1 
ATOM 2916  C CG  . LEU A 1 360 ? 2.664   -10.734 -19.930 1.00 96.07 360 A 1 
ATOM 2917  C CD1 . LEU A 1 360 ? 2.094   -9.617  -19.068 1.00 92.85 360 A 1 
ATOM 2918  C CD2 . LEU A 1 360 ? 1.599   -11.175 -20.928 1.00 92.56 360 A 1 
ATOM 2919  N N   . VAL A 1 361 ? 6.088   -12.055 -19.241 1.00 97.14 361 A 1 
ATOM 2920  C CA  . VAL A 1 361 ? 6.531   -13.159 -18.377 1.00 97.08 361 A 1 
ATOM 2921  C C   . VAL A 1 361 ? 7.595   -12.706 -17.371 1.00 96.51 361 A 1 
ATOM 2922  O O   . VAL A 1 361 ? 7.586   -13.145 -16.228 1.00 95.81 361 A 1 
ATOM 2923  C CB  . VAL A 1 361 ? 7.038   -14.334 -19.232 1.00 97.00 361 A 1 
ATOM 2924  C CG1 . VAL A 1 361 ? 7.635   -15.461 -18.382 1.00 94.87 361 A 1 
ATOM 2925  C CG2 . VAL A 1 361 ? 5.889   -14.952 -20.048 1.00 94.59 361 A 1 
ATOM 2926  N N   . GLU A 1 362 ? 8.509   -11.814 -17.752 1.00 96.35 362 A 1 
ATOM 2927  C CA  . GLU A 1 362 ? 9.524   -11.280 -16.839 1.00 95.68 362 A 1 
ATOM 2928  C C   . GLU A 1 362 ? 8.943   -10.369 -15.740 1.00 95.31 362 A 1 
ATOM 2929  O O   . GLU A 1 362 ? 9.512   -10.290 -14.650 1.00 93.95 362 A 1 
ATOM 2930  C CB  . GLU A 1 362 ? 10.617  -10.528 -17.623 1.00 95.34 362 A 1 
ATOM 2931  C CG  . GLU A 1 362 ? 11.591  -11.480 -18.339 1.00 92.86 362 A 1 
ATOM 2932  C CD  . GLU A 1 362 ? 12.724  -10.755 -19.081 1.00 91.83 362 A 1 
ATOM 2933  O OE1 . GLU A 1 362 ? 13.409  -11.404 -19.906 1.00 82.60 362 A 1 
ATOM 2934  O OE2 . GLU A 1 362 ? 12.990  -9.557  -18.801 1.00 85.43 362 A 1 
ATOM 2935  N N   . LEU A 1 363 ? 7.824   -9.697  -16.013 1.00 95.55 363 A 1 
ATOM 2936  C CA  . LEU A 1 363 ? 7.136   -8.823  -15.056 1.00 94.83 363 A 1 
ATOM 2937  C C   . LEU A 1 363 ? 6.301   -9.611  -14.034 1.00 94.56 363 A 1 
ATOM 2938  O O   . LEU A 1 363 ? 6.238   -9.226  -12.873 1.00 93.39 363 A 1 
ATOM 2939  C CB  . LEU A 1 363 ? 6.259   -7.819  -15.828 1.00 95.00 363 A 1 
ATOM 2940  C CG  . LEU A 1 363 ? 7.039   -6.833  -16.728 1.00 94.93 363 A 1 
ATOM 2941  C CD1 . LEU A 1 363 ? 6.063   -6.042  -17.589 1.00 91.33 363 A 1 
ATOM 2942  C CD2 . LEU A 1 363 ? 7.909   -5.871  -15.935 1.00 91.25 363 A 1 
ATOM 2943  N N   . PHE A 1 364 ? 5.720   -10.737 -14.476 1.00 96.35 364 A 1 
ATOM 2944  C CA  . PHE A 1 364 ? 4.885   -11.613 -13.653 1.00 96.11 364 A 1 
ATOM 2945  C C   . PHE A 1 364 ? 5.454   -13.034 -13.678 1.00 96.15 364 A 1 
ATOM 2946  O O   . PHE A 1 364 ? 4.934   -13.923 -14.342 1.00 94.57 364 A 1 
ATOM 2947  C CB  . PHE A 1 364 ? 3.442   -11.550 -14.159 1.00 95.65 364 A 1 
ATOM 2948  C CG  . PHE A 1 364 ? 2.851   -10.158 -14.171 1.00 95.77 364 A 1 
ATOM 2949  C CD1 . PHE A 1 364 ? 2.386   -9.576  -12.981 1.00 91.46 364 A 1 
ATOM 2950  C CD2 . PHE A 1 364 ? 2.779   -9.425  -15.369 1.00 91.55 364 A 1 
ATOM 2951  C CE1 . PHE A 1 364 ? 1.852   -8.285  -12.979 1.00 90.29 364 A 1 
ATOM 2952  C CE2 . PHE A 1 364 ? 2.246   -8.128  -15.376 1.00 90.44 364 A 1 
ATOM 2953  C CZ  . PHE A 1 364 ? 1.781   -7.557  -14.178 1.00 93.33 364 A 1 
ATOM 2954  N N   . TYR A 1 365 ? 6.565   -13.250 -12.963 1.00 95.55 365 A 1 
ATOM 2955  C CA  . TYR A 1 365 ? 7.404   -14.429 -13.174 1.00 95.88 365 A 1 
ATOM 2956  C C   . TYR A 1 365 ? 7.025   -15.605 -12.268 1.00 96.22 365 A 1 
ATOM 2957  O O   . TYR A 1 365 ? 6.221   -16.452 -12.654 1.00 95.05 365 A 1 
ATOM 2958  C CB  . TYR A 1 365 ? 8.878   -14.009 -13.078 1.00 95.55 365 A 1 
ATOM 2959  C CG  . TYR A 1 365 ? 9.841   -14.994 -13.686 1.00 95.59 365 A 1 
ATOM 2960  C CD1 . TYR A 1 365 ? 10.681  -15.782 -12.872 1.00 91.61 365 A 1 
ATOM 2961  C CD2 . TYR A 1 365 ? 9.934   -15.109 -15.094 1.00 91.88 365 A 1 
ATOM 2962  C CE1 . TYR A 1 365 ? 11.608  -16.656 -13.448 1.00 91.16 365 A 1 
ATOM 2963  C CE2 . TYR A 1 365 ? 10.857  -15.982 -15.672 1.00 91.25 365 A 1 
ATOM 2964  C CZ  . TYR A 1 365 ? 11.706  -16.759 -14.855 1.00 94.35 365 A 1 
ATOM 2965  O OH  . TYR A 1 365 ? 12.623  -17.596 -15.426 1.00 93.55 365 A 1 
ATOM 2966  N N   . LEU A 1 366 ? 7.603   -15.667 -11.066 1.00 95.27 366 A 1 
ATOM 2967  C CA  . LEU A 1 366 ? 7.401   -16.739 -10.087 1.00 95.04 366 A 1 
ATOM 2968  C C   . LEU A 1 366 ? 7.213   -16.157 -8.673  1.00 94.19 366 A 1 
ATOM 2969  O O   . LEU A 1 366 ? 7.663   -15.048 -8.405  1.00 92.36 366 A 1 
ATOM 2970  C CB  . LEU A 1 366 ? 8.602   -17.705 -10.132 1.00 94.98 366 A 1 
ATOM 2971  C CG  . LEU A 1 366 ? 8.708   -18.571 -11.408 1.00 94.98 366 A 1 
ATOM 2972  C CD1 . LEU A 1 366 ? 10.010  -19.360 -11.385 1.00 91.82 366 A 1 
ATOM 2973  C CD2 . LEU A 1 366 ? 7.551   -19.572 -11.534 1.00 91.46 366 A 1 
ATOM 2974  N N   . PRO A 1 367 ? 6.637   -16.915 -7.728  1.00 94.16 367 A 1 
ATOM 2975  C CA  . PRO A 1 367 ? 6.299   -16.395 -6.397  1.00 91.94 367 A 1 
ATOM 2976  C C   . PRO A 1 367 ? 7.476   -15.827 -5.593  1.00 89.28 367 A 1 
ATOM 2977  O O   . PRO A 1 367 ? 7.314   -14.877 -4.823  1.00 83.86 367 A 1 
ATOM 2978  C CB  . PRO A 1 367 ? 5.672   -17.581 -5.654  1.00 90.93 367 A 1 
ATOM 2979  C CG  . PRO A 1 367 ? 5.111   -18.457 -6.762  1.00 90.27 367 A 1 
ATOM 2980  C CD  . PRO A 1 367 ? 6.107   -18.246 -7.902  1.00 93.25 367 A 1 
ATOM 2981  N N   . GLN A 1 368 ? 8.668   -16.422 -5.766  1.00 90.81 368 A 1 
ATOM 2982  C CA  . GLN A 1 368 ? 9.881   -16.045 -5.025  1.00 88.55 368 A 1 
ATOM 2983  C C   . GLN A 1 368 ? 10.962  -15.414 -5.907  1.00 88.86 368 A 1 
ATOM 2984  O O   . GLN A 1 368 ? 12.065  -15.141 -5.433  1.00 85.19 368 A 1 
ATOM 2985  C CB  . GLN A 1 368 ? 10.420  -17.285 -4.297  1.00 84.66 368 A 1 
ATOM 2986  C CG  . GLN A 1 368 ? 9.466   -17.802 -3.192  1.00 73.25 368 A 1 
ATOM 2987  C CD  . GLN A 1 368 ? 9.367   -16.880 -1.980  1.00 63.00 368 A 1 
ATOM 2988  O OE1 . GLN A 1 368 ? 10.173  -15.992 -1.754  1.00 55.51 368 A 1 
ATOM 2989  N NE2 . GLN A 1 368 ? 8.376   -17.073 -1.137  1.00 52.43 368 A 1 
ATOM 2990  N N   . LYS A 1 369 ? 10.686  -15.182 -7.188  1.00 88.99 369 A 1 
ATOM 2991  C CA  . LYS A 1 369 ? 11.694  -14.748 -8.156  1.00 89.52 369 A 1 
ATOM 2992  C C   . LYS A 1 369 ? 11.038  -13.886 -9.229  1.00 91.29 369 A 1 
ATOM 2993  O O   . LYS A 1 369 ? 10.165  -14.347 -9.948  1.00 88.96 369 A 1 
ATOM 2994  C CB  . LYS A 1 369 ? 12.345  -16.013 -8.735  1.00 85.66 369 A 1 
ATOM 2995  C CG  . LYS A 1 369 ? 13.596  -15.758 -9.601  1.00 78.08 369 A 1 
ATOM 2996  C CD  . LYS A 1 369 ? 14.104  -17.116 -10.112 1.00 75.82 369 A 1 
ATOM 2997  C CE  . LYS A 1 369 ? 15.334  -17.007 -11.015 1.00 66.13 369 A 1 
ATOM 2998  N NZ  . LYS A 1 369 ? 15.640  -18.346 -11.593 1.00 58.89 369 A 1 
ATOM 2999  N N   . HIS A 1 370 ? 11.515  -12.652 -9.370  1.00 91.90 370 A 1 
ATOM 3000  C CA  . HIS A 1 370 ? 11.140  -11.807 -10.495 1.00 91.82 370 A 1 
ATOM 3001  C C   . HIS A 1 370 ? 11.966  -12.160 -11.741 1.00 92.27 370 A 1 
ATOM 3002  O O   . HIS A 1 370 ? 13.090  -12.650 -11.640 1.00 90.32 370 A 1 
ATOM 3003  C CB  . HIS A 1 370 ? 11.306  -10.327 -10.124 1.00 90.49 370 A 1 
ATOM 3004  C CG  . HIS A 1 370 ? 10.460  -9.902  -8.954  1.00 90.61 370 A 1 
ATOM 3005  N ND1 . HIS A 1 370 ? 9.080   -9.954  -8.901  1.00 81.60 370 A 1 
ATOM 3006  C CD2 . HIS A 1 370 ? 10.916  -9.422  -7.752  1.00 80.86 370 A 1 
ATOM 3007  C CE1 . HIS A 1 370 ? 8.708   -9.520  -7.683  1.00 82.77 370 A 1 
ATOM 3008  N NE2 . HIS A 1 370 ? 9.796   -9.187  -6.967  1.00 84.09 370 A 1 
ATOM 3009  N N   . GLY A 1 371 ? 11.423  -11.879 -12.917 1.00 93.29 371 A 1 
ATOM 3010  C CA  . GLY A 1 371 ? 12.167  -11.916 -14.163 1.00 93.46 371 A 1 
ATOM 3011  C C   . GLY A 1 371 ? 13.200  -10.791 -14.257 1.00 93.80 371 A 1 
ATOM 3012  O O   . GLY A 1 371 ? 13.266  -9.892  -13.414 1.00 92.64 371 A 1 
ATOM 3013  N N   . LYS A 1 372 ? 14.036  -10.835 -15.293 1.00 93.14 372 A 1 
ATOM 3014  C CA  . LYS A 1 372 ? 15.192  -9.952  -15.431 1.00 92.84 372 A 1 
ATOM 3015  C C   . LYS A 1 372 ? 14.817  -8.470  -15.435 1.00 93.33 372 A 1 
ATOM 3016  O O   . LYS A 1 372 ? 15.416  -7.692  -14.693 1.00 92.29 372 A 1 
ATOM 3017  C CB  . LYS A 1 372 ? 15.961  -10.349 -16.689 1.00 91.54 372 A 1 
ATOM 3018  C CG  . LYS A 1 372 ? 17.245  -9.521  -16.825 1.00 84.50 372 A 1 
ATOM 3019  C CD  . LYS A 1 372 ? 18.035  -9.954  -18.058 1.00 77.66 372 A 1 
ATOM 3020  C CE  . LYS A 1 372 ? 19.265  -9.057  -18.153 1.00 69.59 372 A 1 
ATOM 3021  N NZ  . LYS A 1 372 ? 20.098  -9.411  -19.322 1.00 60.34 372 A 1 
ATOM 3022  N N   . THR A 1 373 ? 13.830  -8.080  -16.232 1.00 93.11 373 A 1 
ATOM 3023  C CA  . THR A 1 373 ? 13.428  -6.668  -16.358 1.00 93.24 373 A 1 
ATOM 3024  C C   . THR A 1 373 ? 12.871  -6.117  -15.043 1.00 93.68 373 A 1 
ATOM 3025  O O   . THR A 1 373 ? 13.231  -5.012  -14.639 1.00 92.73 373 A 1 
ATOM 3026  C CB  . THR A 1 373 ? 12.410  -6.495  -17.488 1.00 93.21 373 A 1 
ATOM 3027  O OG1 . THR A 1 373 ? 12.985  -6.960  -18.690 1.00 88.14 373 A 1 
ATOM 3028  C CG2 . THR A 1 373 ? 12.033  -5.036  -17.719 1.00 86.74 373 A 1 
ATOM 3029  N N   . ALA A 1 374 ? 12.073  -6.889  -14.329 1.00 93.11 374 A 1 
ATOM 3030  C CA  . ALA A 1 374 ? 11.558  -6.517  -13.016 1.00 92.77 374 A 1 
ATOM 3031  C C   . ALA A 1 374 ? 12.684  -6.370  -11.975 1.00 92.38 374 A 1 
ATOM 3032  O O   . ALA A 1 374 ? 12.739  -5.376  -11.251 1.00 91.67 374 A 1 
ATOM 3033  C CB  . ALA A 1 374 ? 10.514  -7.557  -12.588 1.00 92.68 374 A 1 
ATOM 3034  N N   . ASN A 1 375 ? 13.642  -7.308  -11.948 1.00 92.34 375 A 1 
ATOM 3035  C CA  . ASN A 1 375 ? 14.809  -7.226  -11.072 1.00 90.92 375 A 1 
ATOM 3036  C C   . ASN A 1 375 ? 15.685  -6.004  -11.375 1.00 90.70 375 A 1 
ATOM 3037  O O   . ASN A 1 375 ? 16.097  -5.312  -10.450 1.00 89.94 375 A 1 
ATOM 3038  C CB  . ASN A 1 375 ? 15.627  -8.516  -11.182 1.00 89.89 375 A 1 
ATOM 3039  C CG  . ASN A 1 375 ? 15.064  -9.646  -10.333 1.00 87.46 375 A 1 
ATOM 3040  O OD1 . ASN A 1 375 ? 14.583  -9.462  -9.236  1.00 80.29 375 A 1 
ATOM 3041  N ND2 . ASN A 1 375 ? 15.164  -10.865 -10.815 1.00 79.16 375 A 1 
ATOM 3042  N N   . ASP A 1 376 ? 15.943  -5.716  -12.655 1.00 91.87 376 A 1 
ATOM 3043  C CA  . ASP A 1 376 ? 16.725  -4.552  -13.071 1.00 91.15 376 A 1 
ATOM 3044  C C   . ASP A 1 376 ? 16.041  -3.248  -12.637 1.00 91.30 376 A 1 
ATOM 3045  O O   . ASP A 1 376 ? 16.698  -2.359  -12.105 1.00 90.24 376 A 1 
ATOM 3046  C CB  . ASP A 1 376 ? 16.939  -4.567  -14.599 1.00 90.63 376 A 1 
ATOM 3047  C CG  . ASP A 1 376 ? 18.055  -5.503  -15.098 1.00 87.09 376 A 1 
ATOM 3048  O OD1 . ASP A 1 376 ? 18.833  -6.028  -14.271 1.00 81.88 376 A 1 
ATOM 3049  O OD2 . ASP A 1 376 ? 18.218  -5.609  -16.340 1.00 81.21 376 A 1 
ATOM 3050  N N   . LEU A 1 377 ? 14.718  -3.155  -12.799 1.00 91.89 377 A 1 
ATOM 3051  C CA  . LEU A 1 377 ? 13.947  -1.978  -12.374 1.00 91.83 377 A 1 
ATOM 3052  C C   . LEU A 1 377 ? 14.009  -1.791  -10.857 1.00 91.53 377 A 1 
ATOM 3053  O O   . LEU A 1 377 ? 14.329  -0.695  -10.386 1.00 91.14 377 A 1 
ATOM 3054  C CB  . LEU A 1 377 ? 12.509  -2.096  -12.894 1.00 92.10 377 A 1 
ATOM 3055  C CG  . LEU A 1 377 ? 11.669  -0.821  -12.625 1.00 90.44 377 A 1 
ATOM 3056  C CD1 . LEU A 1 377 ? 10.653  -0.637  -13.734 1.00 80.74 377 A 1 
ATOM 3057  C CD2 . LEU A 1 377 ? 10.902  -0.880  -11.298 1.00 80.71 377 A 1 
ATOM 3058  N N   . LEU A 1 378 ? 13.757  -2.844  -10.088 1.00 91.35 378 A 1 
ATOM 3059  C CA  . LEU A 1 378 ? 13.802  -2.786  -8.627  1.00 89.70 378 A 1 
ATOM 3060  C C   . LEU A 1 378 ? 15.196  -2.435  -8.107  1.00 89.23 378 A 1 
ATOM 3061  O O   . LEU A 1 378 ? 15.316  -1.636  -7.178  1.00 88.83 378 A 1 
ATOM 3062  C CB  . LEU A 1 378 ? 13.338  -4.128  -8.039  1.00 89.12 378 A 1 
ATOM 3063  C CG  . LEU A 1 378 ? 11.828  -4.409  -8.174  1.00 87.61 378 A 1 
ATOM 3064  C CD1 . LEU A 1 378 ? 11.545  -5.841  -7.717  1.00 83.46 378 A 1 
ATOM 3065  C CD2 . LEU A 1 378 ? 10.982  -3.467  -7.323  1.00 82.45 378 A 1 
ATOM 3066  N N   . ALA A 1 379 ? 16.249  -2.973  -8.707  1.00 89.17 379 A 1 
ATOM 3067  C CA  . ALA A 1 379 ? 17.625  -2.662  -8.324  1.00 87.90 379 A 1 
ATOM 3068  C C   . ALA A 1 379 ? 17.956  -1.185  -8.572  1.00 87.86 379 A 1 
ATOM 3069  O O   . ALA A 1 379 ? 18.527  -0.532  -7.699  1.00 86.80 379 A 1 
ATOM 3070  C CB  . ALA A 1 379 ? 18.569  -3.595  -9.092  1.00 86.88 379 A 1 
ATOM 3071  N N   . GLN A 1 380 ? 17.560  -0.630  -9.724  1.00 89.95 380 A 1 
ATOM 3072  C CA  . GLN A 1 380 ? 17.742  0.798   -9.996  1.00 89.42 380 A 1 
ATOM 3073  C C   . GLN A 1 380 ? 16.917  1.660   -9.034  1.00 89.70 380 A 1 
ATOM 3074  O O   . GLN A 1 380 ? 17.459  2.583   -8.444  1.00 88.85 380 A 1 
ATOM 3075  C CB  . GLN A 1 380 ? 17.398  1.147   -11.453 1.00 88.75 380 A 1 
ATOM 3076  C CG  . GLN A 1 380 ? 18.316  0.505   -12.502 1.00 84.14 380 A 1 
ATOM 3077  C CD  . GLN A 1 380 ? 19.808  0.809   -12.357 1.00 82.04 380 A 1 
ATOM 3078  O OE1 . GLN A 1 380 ? 20.244  1.849   -11.917 1.00 74.30 380 A 1 
ATOM 3079  N NE2 . GLN A 1 380 ? 20.654  -0.118  -12.753 1.00 71.15 380 A 1 
ATOM 3080  N N   . ALA A 1 381 ? 15.637  1.340   -8.836  1.00 89.61 381 A 1 
ATOM 3081  C CA  . ALA A 1 381 ? 14.754  2.120   -7.980  1.00 89.17 381 A 1 
ATOM 3082  C C   . ALA A 1 381 ? 15.229  2.139   -6.518  1.00 88.60 381 A 1 
ATOM 3083  O O   . ALA A 1 381 ? 15.273  3.207   -5.909  1.00 87.62 381 A 1 
ATOM 3084  C CB  . ALA A 1 381 ? 13.335  1.561   -8.106  1.00 89.24 381 A 1 
ATOM 3085  N N   . LYS A 1 382 ? 15.666  0.997   -5.977  1.00 87.79 382 A 1 
ATOM 3086  C CA  . LYS A 1 382 ? 16.262  0.914   -4.640  1.00 85.56 382 A 1 
ATOM 3087  C C   . LYS A 1 382 ? 17.493  1.800   -4.535  1.00 84.87 382 A 1 
ATOM 3088  O O   . LYS A 1 382 ? 17.544  2.661   -3.662  1.00 83.54 382 A 1 
ATOM 3089  C CB  . LYS A 1 382 ? 16.632  -0.537  -4.286  1.00 83.97 382 A 1 
ATOM 3090  C CG  . LYS A 1 382 ? 15.405  -1.371  -3.902  1.00 75.18 382 A 1 
ATOM 3091  C CD  . LYS A 1 382 ? 15.816  -2.808  -3.556  1.00 71.37 382 A 1 
ATOM 3092  C CE  . LYS A 1 382 ? 14.591  -3.632  -3.167  1.00 61.25 382 A 1 
ATOM 3093  N NZ  . LYS A 1 382 ? 14.969  -4.980  -2.669  1.00 54.43 382 A 1 
ATOM 3094  N N   . TRP A 1 383 ? 18.442  1.656   -5.449  1.00 86.68 383 A 1 
ATOM 3095  C CA  . TRP A 1 383 ? 19.681  2.445   -5.424  1.00 85.84 383 A 1 
ATOM 3096  C C   . TRP A 1 383 ? 19.411  3.951   -5.527  1.00 84.93 383 A 1 
ATOM 3097  O O   . TRP A 1 383 ? 19.995  4.728   -4.778  1.00 83.90 383 A 1 
ATOM 3098  C CB  . TRP A 1 383 ? 20.609  1.976   -6.545  1.00 85.21 383 A 1 
ATOM 3099  C CG  . TRP A 1 383 ? 21.944  2.640   -6.521  1.00 83.93 383 A 1 
ATOM 3100  C CD1 . TRP A 1 383 ? 23.047  2.173   -5.888  1.00 80.82 383 A 1 
ATOM 3101  C CD2 . TRP A 1 383 ? 22.331  3.924   -7.098  1.00 83.31 383 A 1 
ATOM 3102  N NE1 . TRP A 1 383 ? 24.087  3.069   -6.033  1.00 80.33 383 A 1 
ATOM 3103  C CE2 . TRP A 1 383 ? 23.692  4.167   -6.755  1.00 81.83 383 A 1 
ATOM 3104  C CE3 . TRP A 1 383 ? 21.666  4.906   -7.864  1.00 81.61 383 A 1 
ATOM 3105  C CZ2 . TRP A 1 383 ? 24.357  5.357   -7.140  1.00 80.68 383 A 1 
ATOM 3106  C CZ3 . TRP A 1 383 ? 22.328  6.090   -8.251  1.00 79.29 383 A 1 
ATOM 3107  C CH2 . TRP A 1 383 ? 23.659  6.316   -7.880  1.00 78.26 383 A 1 
ATOM 3108  N N   . LEU A 1 384 ? 18.505  4.366   -6.414  1.00 87.02 384 A 1 
ATOM 3109  C CA  . LEU A 1 384 ? 18.126  5.767   -6.583  1.00 86.92 384 A 1 
ATOM 3110  C C   . LEU A 1 384 ? 17.501  6.340   -5.309  1.00 86.20 384 A 1 
ATOM 3111  O O   . LEU A 1 384 ? 17.821  7.455   -4.925  1.00 84.80 384 A 1 
ATOM 3112  C CB  . LEU A 1 384 ? 17.136  5.894   -7.748  1.00 87.71 384 A 1 
ATOM 3113  C CG  . LEU A 1 384 ? 17.773  5.712   -9.133  1.00 87.72 384 A 1 
ATOM 3114  C CD1 . LEU A 1 384 ? 16.672  5.531   -10.172 1.00 83.39 384 A 1 
ATOM 3115  C CD2 . LEU A 1 384 ? 18.631  6.906   -9.534  1.00 83.52 384 A 1 
ATOM 3116  N N   . LYS A 1 385 ? 16.654  5.566   -4.655  1.00 86.22 385 A 1 
ATOM 3117  C CA  . LYS A 1 385 ? 15.992  5.957   -3.417  1.00 84.09 385 A 1 
ATOM 3118  C C   . LYS A 1 385 ? 16.973  6.059   -2.242  1.00 82.46 385 A 1 
ATOM 3119  O O   . LYS A 1 385 ? 16.886  7.013   -1.479  1.00 79.96 385 A 1 
ATOM 3120  C CB  . LYS A 1 385 ? 14.853  4.975   -3.149  1.00 82.59 385 A 1 
ATOM 3121  C CG  . LYS A 1 385 ? 13.953  5.499   -2.038  1.00 77.73 385 A 1 
ATOM 3122  C CD  . LYS A 1 385 ? 12.848  4.495   -1.732  1.00 75.66 385 A 1 
ATOM 3123  C CE  . LYS A 1 385 ? 12.074  5.021   -0.537  1.00 69.60 385 A 1 
ATOM 3124  N NZ  . LYS A 1 385 ? 11.202  3.987   0.030   1.00 64.29 385 A 1 
ATOM 3125  N N   . SER A 1 386 ? 17.924  5.151   -2.135  1.00 83.26 386 A 1 
ATOM 3126  C CA  . SER A 1 386 ? 18.973  5.204   -1.112  1.00 80.89 386 A 1 
ATOM 3127  C C   . SER A 1 386 ? 19.989  6.329   -1.321  1.00 80.44 386 A 1 
ATOM 3128  O O   . SER A 1 386 ? 20.609  6.782   -0.370  1.00 77.05 386 A 1 
ATOM 3129  C CB  . SER A 1 386 ? 19.733  3.875   -1.081  1.00 78.54 386 A 1 
ATOM 3130  O OG  . SER A 1 386 ? 18.886  2.834   -0.632  1.00 71.25 386 A 1 
ATOM 3131  N N   . ASN A 1 387 ? 20.166  6.810   -2.550  1.00 80.46 387 A 1 
ATOM 3132  C CA  . ASN A 1 387 ? 21.209  7.767   -2.909  1.00 79.78 387 A 1 
ATOM 3133  C C   . ASN A 1 387 ? 20.680  9.142   -3.355  1.00 79.22 387 A 1 
ATOM 3134  O O   . ASN A 1 387 ? 21.455  9.963   -3.842  1.00 76.85 387 A 1 
ATOM 3135  C CB  . ASN A 1 387 ? 22.158  7.119   -3.932  1.00 79.38 387 A 1 
ATOM 3136  C CG  . ASN A 1 387 ? 22.956  5.964   -3.341  1.00 78.44 387 A 1 
ATOM 3137  O OD1 . ASN A 1 387 ? 24.035  6.142   -2.816  1.00 72.37 387 A 1 
ATOM 3138  N ND2 . ASN A 1 387 ? 22.457  4.758   -3.418  1.00 71.95 387 A 1 
ATOM 3139  N N   . PHE A 1 388 ? 19.388  9.445   -3.176  1.00 80.51 388 A 1 
ATOM 3140  C CA  . PHE A 1 388 ? 18.803  10.720  -3.618  1.00 78.04 388 A 1 
ATOM 3141  C C   . PHE A 1 388 ? 19.469  11.951  -2.985  1.00 77.55 388 A 1 
ATOM 3142  O O   . PHE A 1 388 ? 19.511  13.014  -3.601  1.00 74.28 388 A 1 
ATOM 3143  C CB  . PHE A 1 388 ? 17.295  10.746  -3.343  1.00 75.30 388 A 1 
ATOM 3144  C CG  . PHE A 1 388 ? 16.922  10.991  -1.894  1.00 74.52 388 A 1 
ATOM 3145  C CD1 . PHE A 1 388 ? 16.767  9.911   -1.010  1.00 68.08 388 A 1 
ATOM 3146  C CD2 . PHE A 1 388 ? 16.752  12.302  -1.412  1.00 68.85 388 A 1 
ATOM 3147  C CE1 . PHE A 1 388 ? 16.431  10.131  0.334   1.00 64.57 388 A 1 
ATOM 3148  C CE2 . PHE A 1 388 ? 16.423  12.523  -0.061  1.00 64.27 388 A 1 
ATOM 3149  C CZ  . PHE A 1 388 ? 16.261  11.437  0.808   1.00 65.72 388 A 1 
ATOM 3150  N N   . ARG A 1 389 ? 19.996  11.834  -1.765  1.00 76.12 389 A 1 
ATOM 3151  C CA  . ARG A 1 389 ? 20.641  12.939  -1.041  1.00 73.62 389 A 1 
ATOM 3152  C C   . ARG A 1 389 ? 21.853  13.481  -1.778  1.00 73.82 389 A 1 
ATOM 3153  O O   . ARG A 1 389 ? 22.082  14.681  -1.755  1.00 70.57 389 A 1 
ATOM 3154  C CB  . ARG A 1 389 ? 21.046  12.489  0.367   1.00 69.97 389 A 1 
ATOM 3155  C CG  . ARG A 1 389 ? 19.820  12.185  1.233   1.00 64.19 389 A 1 
ATOM 3156  C CD  . ARG A 1 389 ? 20.250  11.835  2.655   1.00 59.66 389 A 1 
ATOM 3157  N NE  . ARG A 1 389 ? 19.085  11.437  3.449   1.00 53.54 389 A 1 
ATOM 3158  C CZ  . ARG A 1 389 ? 19.079  10.630  4.492   1.00 47.64 389 A 1 
ATOM 3159  N NH1 . ARG A 1 389 ? 20.171  10.255  5.088   1.00 43.85 389 A 1 
ATOM 3160  N NH2 . ARG A 1 389 ? 17.955  10.166  4.916   1.00 43.32 389 A 1 
ATOM 3161  N N   . ILE A 1 390 ? 22.577  12.617  -2.458  1.00 73.31 390 A 1 
ATOM 3162  C CA  . ILE A 1 390 ? 23.733  13.002  -3.276  1.00 71.55 390 A 1 
ATOM 3163  C C   . ILE A 1 390 ? 23.287  13.960  -4.388  1.00 72.39 390 A 1 
ATOM 3164  O O   . ILE A 1 390 ? 23.873  15.017  -4.576  1.00 68.31 390 A 1 
ATOM 3165  C CB  . ILE A 1 390 ? 24.407  11.738  -3.848  1.00 67.43 390 A 1 
ATOM 3166  C CG1 . ILE A 1 390 ? 24.911  10.805  -2.716  1.00 61.91 390 A 1 
ATOM 3167  C CG2 . ILE A 1 390 ? 25.558  12.160  -4.751  1.00 59.69 390 A 1 
ATOM 3168  C CD1 . ILE A 1 390 ? 25.418  9.433   -3.212  1.00 54.94 390 A 1 
ATOM 3169  N N   . ALA A 1 391 ? 22.190  13.627  -5.076  1.00 72.38 391 A 1 
ATOM 3170  C CA  . ALA A 1 391 ? 21.633  14.472  -6.128  1.00 70.31 391 A 1 
ATOM 3171  C C   . ALA A 1 391 ? 21.029  15.775  -5.586  1.00 70.66 391 A 1 
ATOM 3172  O O   . ALA A 1 391 ? 21.106  16.809  -6.249  1.00 67.26 391 A 1 
ATOM 3173  C CB  . ALA A 1 391 ? 20.585  13.656  -6.884  1.00 66.99 391 A 1 
ATOM 3174  N N   . ALA A 1 392 ? 20.456  15.764  -4.392  1.00 70.66 392 A 1 
ATOM 3175  C CA  . ALA A 1 392 ? 19.898  16.952  -3.761  1.00 68.60 392 A 1 
ATOM 3176  C C   . ALA A 1 392 ? 20.977  17.958  -3.324  1.00 67.98 392 A 1 
ATOM 3177  O O   . ALA A 1 392 ? 20.801  19.162  -3.474  1.00 64.65 392 A 1 
ATOM 3178  C CB  . ALA A 1 392 ? 19.023  16.513  -2.580  1.00 65.35 392 A 1 
ATOM 3179  N N   . LEU A 1 393 ? 22.118  17.469  -2.834  1.00 65.76 393 A 1 
ATOM 3180  C CA  . LEU A 1 393 ? 23.246  18.305  -2.417  1.00 63.64 393 A 1 
ATOM 3181  C C   . LEU A 1 393 ? 23.897  19.039  -3.591  1.00 64.23 393 A 1 
ATOM 3182  O O   . LEU A 1 393 ? 24.133  20.240  -3.497  1.00 59.58 393 A 1 
ATOM 3183  C CB  . LEU A 1 393 ? 24.281  17.436  -1.683  1.00 59.00 393 A 1 
ATOM 3184  C CG  . LEU A 1 393 ? 23.903  17.118  -0.227  1.00 54.30 393 A 1 
ATOM 3185  C CD1 . LEU A 1 393 ? 24.747  15.957  0.289   1.00 50.05 393 A 1 
ATOM 3186  C CD2 . LEU A 1 393 ? 24.128  18.315  0.685   1.00 50.16 393 A 1 
ATOM 3187  N N   . SER A 1 394 ? 24.118  18.353  -4.701  1.00 64.38 394 A 1 
ATOM 3188  C CA  . SER A 1 394 ? 24.757  18.956  -5.884  1.00 62.33 394 A 1 
ATOM 3189  C C   . SER A 1 394 ? 23.869  19.952  -6.629  1.00 62.82 394 A 1 
ATOM 3190  O O   . SER A 1 394 ? 24.375  20.773  -7.395  1.00 57.72 394 A 1 
ATOM 3191  C CB  . SER A 1 394 ? 25.196  17.861  -6.852  1.00 56.61 394 A 1 
ATOM 3192  O OG  . SER A 1 394 ? 24.060  17.224  -7.407  1.00 52.34 394 A 1 
ATOM 3193  N N   . ARG A 1 395 ? 22.566  19.892  -6.441  1.00 62.32 395 A 1 
ATOM 3194  C CA  . ARG A 1 395 ? 21.592  20.758  -7.126  1.00 60.65 395 A 1 
ATOM 3195  C C   . ARG A 1 395 ? 21.236  22.020  -6.342  1.00 60.26 395 A 1 
ATOM 3196  O O   . ARG A 1 395 ? 20.460  22.818  -6.866  1.00 55.98 395 A 1 
ATOM 3197  C CB  . ARG A 1 395 ? 20.324  19.973  -7.472  1.00 56.19 395 A 1 
ATOM 3198  C CG  . ARG A 1 395 ? 20.562  18.981  -8.607  1.00 53.67 395 A 1 
ATOM 3199  C CD  . ARG A 1 395 ? 19.243  18.264  -8.915  1.00 50.98 395 A 1 
ATOM 3200  N NE  . ARG A 1 395 ? 19.407  17.233  -9.944  1.00 48.01 395 A 1 
ATOM 3201  C CZ  . ARG A 1 395 ? 18.433  16.536  -10.493 1.00 43.93 395 A 1 
ATOM 3202  N NH1 . ARG A 1 395 ? 17.188  16.751  -10.192 1.00 43.16 395 A 1 
ATOM 3203  N NH2 . ARG A 1 395 ? 18.693  15.595  -11.362 1.00 42.47 395 A 1 
ATOM 3204  N N   . LYS A 1 396 ? 21.757  22.202  -5.151  1.00 55.10 396 A 1 
ATOM 3205  C CA  . LYS A 1 396 ? 21.636  23.501  -4.497  1.00 53.91 396 A 1 
ATOM 3206  C C   . LYS A 1 396 ? 22.251  24.542  -5.431  1.00 53.30 396 A 1 
ATOM 3207  O O   . LYS A 1 396 ? 23.389  24.348  -5.855  1.00 49.60 396 A 1 
ATOM 3208  C CB  . LYS A 1 396 ? 22.319  23.528  -3.122  1.00 49.54 396 A 1 
ATOM 3209  C CG  . LYS A 1 396 ? 21.428  22.871  -2.060  1.00 45.23 396 A 1 
ATOM 3210  C CD  . LYS A 1 396 ? 22.024  23.090  -0.664  1.00 42.55 396 A 1 
ATOM 3211  C CE  . LYS A 1 396 ? 21.061  22.539  0.392   1.00 38.14 396 A 1 
ATOM 3212  N NZ  . LYS A 1 396 ? 21.523  22.841  1.762   1.00 35.04 396 A 1 
ATOM 3213  N N   . PRO A 1 397 ? 21.516  25.595  -5.777  1.00 48.46 397 A 1 
ATOM 3214  C CA  . PRO A 1 397 ? 22.104  26.670  -6.558  1.00 46.71 397 A 1 
ATOM 3215  C C   . PRO A 1 397 ? 23.292  27.220  -5.760  1.00 47.06 397 A 1 
ATOM 3216  O O   . PRO A 1 397 ? 23.113  27.753  -4.664  1.00 44.59 397 A 1 
ATOM 3217  C CB  . PRO A 1 397 ? 20.970  27.687  -6.773  1.00 42.81 397 A 1 
ATOM 3218  C CG  . PRO A 1 397 ? 20.013  27.424  -5.614  1.00 42.90 397 A 1 
ATOM 3219  C CD  . PRO A 1 397 ? 20.188  25.930  -5.328  1.00 45.79 397 A 1 
ATOM 3220  N N   . ASN A 1 398 ? 24.489  27.057  -6.292  1.00 49.60 398 A 1 
ATOM 3221  C CA  . ASN A 1 398 ? 25.619  27.810  -5.790  1.00 48.48 398 A 1 
ATOM 3222  C C   . ASN A 1 398 ? 25.326  29.275  -6.125  1.00 48.10 398 A 1 
ATOM 3223  O O   . ASN A 1 398 ? 25.468  29.692  -7.275  1.00 44.11 398 A 1 
ATOM 3224  C CB  . ASN A 1 398 ? 26.935  27.312  -6.417  1.00 43.98 398 A 1 
ATOM 3225  C CG  . ASN A 1 398 ? 27.593  26.173  -5.651  1.00 39.95 398 A 1 
ATOM 3226  O OD1 . ASN A 1 398 ? 27.317  25.909  -4.498  1.00 38.14 398 A 1 
ATOM 3227  N ND2 . ASN A 1 398 ? 28.534  25.487  -6.268  1.00 36.91 398 A 1 
ATOM 3228  N N   . ASP A 1 399 ? 24.916  30.035  -5.128  1.00 41.74 399 A 1 
ATOM 3229  C CA  . ASP A 1 399 ? 24.718  31.487  -5.234  1.00 41.03 399 A 1 
ATOM 3230  C C   . ASP A 1 399 ? 26.015  32.230  -5.584  1.00 40.55 399 A 1 
ATOM 3231  O O   . ASP A 1 399 ? 25.996  33.406  -5.951  1.00 37.39 399 A 1 
ATOM 3232  C CB  . ASP A 1 399 ? 24.143  32.022  -3.909  1.00 37.15 399 A 1 
ATOM 3233  C CG  . ASP A 1 399 ? 22.658  32.374  -3.931  1.00 33.38 399 A 1 
ATOM 3234  O OD1 . ASP A 1 399 ? 22.070  32.491  -5.023  1.00 32.12 399 A 1 
ATOM 3235  O OD2 . ASP A 1 399 ? 22.110  32.578  -2.816  1.00 30.72 399 A 1 
ATOM 3236  N N   . THR A 1 400 ? 27.156  31.571  -5.491  1.00 40.70 400 A 1 
ATOM 3237  C CA  . THR A 1 400 ? 28.419  32.173  -5.914  1.00 40.28 400 A 1 
ATOM 3238  C C   . THR A 1 400 ? 28.428  32.341  -7.429  1.00 39.66 400 A 1 
ATOM 3239  O O   . THR A 1 400 ? 28.566  31.376  -8.182  1.00 36.57 400 A 1 
ATOM 3240  C CB  . THR A 1 400 ? 29.640  31.369  -5.444  1.00 36.13 400 A 1 
ATOM 3241  O OG1 . THR A 1 400 ? 29.485  30.003  -5.728  1.00 33.88 400 A 1 
ATOM 3242  C CG2 . THR A 1 400 ? 29.840  31.512  -3.936  1.00 34.24 400 A 1 
ATOM 3243  N N   . SER A 1 401 ? 28.303  33.571  -7.842  1.00 35.64 401 A 1 
ATOM 3244  C CA  . SER A 1 401 ? 28.247  34.040  -9.227  1.00 36.14 401 A 1 
ATOM 3245  C C   . SER A 1 401 ? 29.451  33.664  -10.100 1.00 37.04 401 A 1 
ATOM 3246  O O   . SER A 1 401 ? 29.336  33.672  -11.328 1.00 34.97 401 A 1 
ATOM 3247  C CB  . SER A 1 401 ? 28.170  35.569  -9.199  1.00 32.77 401 A 1 
ATOM 3248  O OG  . SER A 1 401 ? 29.254  36.101  -8.458  1.00 30.76 401 A 1 
ATOM 3249  N N   . GLU A 1 402 ? 30.607  33.439  -9.507  1.00 37.54 402 A 1 
ATOM 3250  C CA  . GLU A 1 402 ? 31.815  33.190  -10.287 1.00 37.63 402 A 1 
ATOM 3251  C C   . GLU A 1 402 ? 31.755  31.809  -10.920 1.00 37.46 402 A 1 
ATOM 3252  O O   . GLU A 1 402 ? 31.532  30.796  -10.256 1.00 35.35 402 A 1 
ATOM 3253  C CB  . GLU A 1 402 ? 33.088  33.411  -9.462  1.00 34.77 402 A 1 
ATOM 3254  C CG  . GLU A 1 402 ? 33.344  34.906  -9.229  1.00 31.43 402 A 1 
ATOM 3255  C CD  . GLU A 1 402 ? 34.725  35.209  -8.614  1.00 29.16 402 A 1 
ATOM 3256  O OE1 . GLU A 1 402 ? 35.116  36.396  -8.656  1.00 25.49 402 A 1 
ATOM 3257  O OE2 . GLU A 1 402 ? 35.379  34.273  -8.122  1.00 30.75 402 A 1 
ATOM 3258  N N   . GLY A 1 403 ? 31.970  31.784  -12.223 1.00 39.68 403 A 1 
ATOM 3259  C CA  . GLY A 1 403 ? 32.032  30.576  -13.041 1.00 39.69 403 A 1 
ATOM 3260  C C   . GLY A 1 403 ? 33.262  29.724  -12.732 1.00 41.18 403 A 1 
ATOM 3261  O O   . GLY A 1 403 ? 34.042  29.423  -13.629 1.00 39.06 403 A 1 
ATOM 3262  N N   . SER A 1 404 ? 33.461  29.384  -11.469 1.00 41.51 404 A 1 
ATOM 3263  C CA  . SER A 1 404 ? 34.473  28.425  -11.078 1.00 42.09 404 A 1 
ATOM 3264  C C   . SER A 1 404 ? 34.178  27.116  -11.797 1.00 42.90 404 A 1 
ATOM 3265  O O   . SER A 1 404 ? 33.047  26.615  -11.744 1.00 40.61 404 A 1 
ATOM 3266  C CB  . SER A 1 404 ? 34.509  28.241  -9.556  1.00 38.60 404 A 1 
ATOM 3267  O OG  . SER A 1 404 ? 33.260  27.829  -9.046  1.00 36.34 404 A 1 
ATOM 3268  N N   . ASN A 1 405 ? 35.182  26.595  -12.480 1.00 43.91 405 A 1 
ATOM 3269  C CA  . ASN A 1 405 ? 35.124  25.266  -13.068 1.00 44.84 405 A 1 
ATOM 3270  C C   . ASN A 1 405 ? 34.680  24.295  -11.977 1.00 45.77 405 A 1 
ATOM 3271  O O   . ASN A 1 405 ? 35.391  24.106  -10.993 1.00 43.16 405 A 1 
ATOM 3272  C CB  . ASN A 1 405 ? 36.507  24.878  -13.613 1.00 41.17 405 A 1 
ATOM 3273  C CG  . ASN A 1 405 ? 36.796  25.414  -15.009 1.00 36.64 405 A 1 
ATOM 3274  O OD1 . ASN A 1 405 ? 35.913  25.690  -15.808 1.00 34.63 405 A 1 
ATOM 3275  N ND2 . ASN A 1 405 ? 38.051  25.547  -15.367 1.00 33.53 405 A 1 
ATOM 3276  N N   . LEU A 1 406 ? 33.503  23.717  -12.152 1.00 48.62 406 A 1 
ATOM 3277  C CA  . LEU A 1 406 ? 33.065  22.560  -11.379 1.00 48.25 406 A 1 
ATOM 3278  C C   . LEU A 1 406 ? 34.076  21.448  -11.665 1.00 48.63 406 A 1 
ATOM 3279  O O   . LEU A 1 406 ? 34.012  20.804  -12.721 1.00 45.51 406 A 1 
ATOM 3280  C CB  . LEU A 1 406 ? 31.635  22.169  -11.792 1.00 44.20 406 A 1 
ATOM 3281  C CG  . LEU A 1 406 ? 30.548  23.011  -11.103 1.00 41.05 406 A 1 
ATOM 3282  C CD1 . LEU A 1 406 ? 29.227  22.917  -11.887 1.00 39.07 406 A 1 
ATOM 3283  C CD2 . LEU A 1 406 ? 30.283  22.502  -9.680  1.00 39.73 406 A 1 
ATOM 3284  N N   . ASP A 1 407 ? 35.047  21.330  -10.795 1.00 49.42 407 A 1 
ATOM 3285  C CA  . ASP A 1 407 ? 36.209  20.475  -10.998 1.00 49.33 407 A 1 
ATOM 3286  C C   . ASP A 1 407 ? 35.721  19.023  -11.058 1.00 50.34 407 A 1 
ATOM 3287  O O   . ASP A 1 407 ? 34.949  18.580  -10.204 1.00 46.84 407 A 1 
ATOM 3288  C CB  . ASP A 1 407 ? 37.239  20.749  -9.880  1.00 44.39 407 A 1 
ATOM 3289  C CG  . ASP A 1 407 ? 38.697  20.701  -10.351 1.00 39.85 407 A 1 
ATOM 3290  O OD1 . ASP A 1 407 ? 38.935  20.226  -11.487 1.00 37.19 407 A 1 
ATOM 3291  O OD2 . ASP A 1 407 ? 39.569  21.140  -9.566  1.00 35.80 407 A 1 
ATOM 3292  N N   . GLU A 1 408 ? 36.135  18.295  -12.087 1.00 50.79 408 A 1 
ATOM 3293  C CA  . GLU A 1 408 ? 35.693  16.901  -12.324 1.00 50.28 408 A 1 
ATOM 3294  C C   . GLU A 1 408 ? 36.041  15.966  -11.152 1.00 51.18 408 A 1 
ATOM 3295  O O   . GLU A 1 408 ? 35.469  14.881  -11.021 1.00 48.05 408 A 1 
ATOM 3296  C CB  . GLU A 1 408 ? 36.332  16.350  -13.608 1.00 47.16 408 A 1 
ATOM 3297  C CG  . GLU A 1 408 ? 35.768  16.962  -14.903 1.00 43.64 408 A 1 
ATOM 3298  C CD  . GLU A 1 408 ? 36.283  16.253  -16.166 1.00 39.63 408 A 1 
ATOM 3299  O OE1 . GLU A 1 408 ? 35.519  16.220  -17.161 1.00 36.38 408 A 1 
ATOM 3300  O OE2 . GLU A 1 408 ? 37.410  15.722  -16.146 1.00 38.74 408 A 1 
ATOM 3301  N N   . HIS A 1 409 ? 36.960  16.411  -10.306 1.00 51.98 409 A 1 
ATOM 3302  C CA  . HIS A 1 409 ? 37.416  15.706  -9.114  1.00 51.97 409 A 1 
ATOM 3303  C C   . HIS A 1 409 ? 36.494  15.866  -7.900  1.00 53.63 409 A 1 
ATOM 3304  O O   . HIS A 1 409 ? 36.739  15.211  -6.883  1.00 49.75 409 A 1 
ATOM 3305  C CB  . HIS A 1 409 ? 38.838  16.169  -8.790  1.00 47.95 409 A 1 
ATOM 3306  C CG  . HIS A 1 409 ? 39.833  15.696  -9.810  1.00 45.13 409 A 1 
ATOM 3307  N ND1 . HIS A 1 409 ? 40.082  14.378  -10.118 1.00 41.28 409 A 1 
ATOM 3308  C CD2 . HIS A 1 409 ? 40.647  16.454  -10.610 1.00 40.63 409 A 1 
ATOM 3309  C CE1 . HIS A 1 409 ? 41.031  14.344  -11.078 1.00 38.82 409 A 1 
ATOM 3310  N NE2 . HIS A 1 409 ? 41.394  15.592  -11.401 1.00 39.16 409 A 1 
ATOM 3311  N N   . ASN A 1 410 ? 35.442  16.688  -7.974  1.00 61.69 410 A 1 
ATOM 3312  C CA  . ASN A 1 410 ? 34.520  16.799  -6.860  1.00 62.49 410 A 1 
ATOM 3313  C C   . ASN A 1 410 ? 33.675  15.518  -6.772  1.00 64.09 410 A 1 
ATOM 3314  O O   . ASN A 1 410 ? 32.823  15.251  -7.626  1.00 60.03 410 A 1 
ATOM 3315  C CB  . ASN A 1 410 ? 33.710  18.101  -6.961  1.00 57.61 410 A 1 
ATOM 3316  C CG  . ASN A 1 410 ? 32.946  18.383  -5.675  1.00 51.63 410 A 1 
ATOM 3317  O OD1 . ASN A 1 410 ? 32.866  17.570  -4.775  1.00 48.02 410 A 1 
ATOM 3318  N ND2 . ASN A 1 410 ? 32.355  19.547  -5.558  1.00 47.62 410 A 1 
ATOM 3319  N N   . THR A 1 411 ? 33.917  14.731  -5.736  1.00 62.67 411 A 1 
ATOM 3320  C CA  . THR A 1 411 ? 33.238  13.452  -5.476  1.00 62.69 411 A 1 
ATOM 3321  C C   . THR A 1 411 ? 31.719  13.584  -5.480  1.00 65.55 411 A 1 
ATOM 3322  O O   . THR A 1 411 ? 31.038  12.708  -6.010  1.00 61.59 411 A 1 
ATOM 3323  C CB  . THR A 1 411 ? 33.687  12.866  -4.129  1.00 58.48 411 A 1 
ATOM 3324  O OG1 . THR A 1 411 ? 33.733  13.873  -3.139  1.00 54.08 411 A 1 
ATOM 3325  C CG2 . THR A 1 411 ? 35.087  12.260  -4.221  1.00 52.38 411 A 1 
ATOM 3326  N N   . ASP A 1 412 ? 31.189  14.691  -4.989  1.00 66.17 412 A 1 
ATOM 3327  C CA  . ASP A 1 412 ? 29.752  14.975  -4.985  1.00 66.87 412 A 1 
ATOM 3328  C C   . ASP A 1 412 ? 29.201  15.148  -6.406  1.00 69.45 412 A 1 
ATOM 3329  O O   . ASP A 1 412 ? 28.103  14.677  -6.716  1.00 67.30 412 A 1 
ATOM 3330  C CB  . ASP A 1 412 ? 29.465  16.236  -4.161  1.00 62.65 412 A 1 
ATOM 3331  C CG  . ASP A 1 412 ? 29.787  16.088  -2.670  1.00 58.57 412 A 1 
ATOM 3332  O OD1 . ASP A 1 412 ? 29.798  14.930  -2.186  1.00 54.28 412 A 1 
ATOM 3333  O OD2 . ASP A 1 412 ? 30.003  17.131  -2.027  1.00 54.01 412 A 1 
ATOM 3334  N N   . TYR A 1 413 ? 29.982  15.776  -7.298  1.00 72.18 413 A 1 
ATOM 3335  C CA  . TYR A 1 413 ? 29.585  15.958  -8.689  1.00 72.38 413 A 1 
ATOM 3336  C C   . TYR A 1 413 ? 29.596  14.635  -9.467  1.00 73.61 413 A 1 
ATOM 3337  O O   . TYR A 1 413 ? 28.669  14.352  -10.224 1.00 72.13 413 A 1 
ATOM 3338  C CB  . TYR A 1 413 ? 30.485  17.003  -9.350  1.00 68.82 413 A 1 
ATOM 3339  C CG  . TYR A 1 413 ? 29.990  17.418  -10.715 1.00 64.06 413 A 1 
ATOM 3340  C CD1 . TYR A 1 413 ? 30.565  16.877  -11.885 1.00 58.35 413 A 1 
ATOM 3341  C CD2 . TYR A 1 413 ? 28.933  18.348  -10.827 1.00 57.78 413 A 1 
ATOM 3342  C CE1 . TYR A 1 413 ? 30.095  17.266  -13.152 1.00 52.52 413 A 1 
ATOM 3343  C CE2 . TYR A 1 413 ? 28.454  18.736  -12.085 1.00 52.53 413 A 1 
ATOM 3344  C CZ  . TYR A 1 413 ? 29.034  18.203  -13.251 1.00 52.67 413 A 1 
ATOM 3345  O OH  . TYR A 1 413 ? 28.572  18.586  -14.487 1.00 50.24 413 A 1 
ATOM 3346  N N   . ILE A 1 414 ? 30.609  13.791  -9.241  1.00 71.13 414 A 1 
ATOM 3347  C CA  . ILE A 1 414 ? 30.686  12.451  -9.839  1.00 71.31 414 A 1 
ATOM 3348  C C   . ILE A 1 414 ? 29.510  11.588  -9.369  1.00 73.95 414 A 1 
ATOM 3349  O O   . ILE A 1 414 ? 28.852  10.938  -10.185 1.00 72.12 414 A 1 
ATOM 3350  C CB  . ILE A 1 414 ? 32.043  11.786  -9.504  1.00 68.41 414 A 1 
ATOM 3351  C CG1 . ILE A 1 414 ? 33.206  12.590  -10.126 1.00 63.81 414 A 1 
ATOM 3352  C CG2 . ILE A 1 414 ? 32.075  10.327  -10.011 1.00 61.43 414 A 1 
ATOM 3353  C CD1 . ILE A 1 414 ? 34.599  12.130  -9.676  1.00 55.94 414 A 1 
ATOM 3354  N N   . ALA A 1 415 ? 29.201  11.627  -8.085  1.00 73.99 415 A 1 
ATOM 3355  C CA  . ALA A 1 415 ? 28.097  10.873  -7.505  1.00 74.70 415 A 1 
ATOM 3356  C C   . ALA A 1 415 ? 26.730  11.367  -8.014  1.00 77.58 415 A 1 
ATOM 3357  O O   . ALA A 1 415 ? 25.868  10.552  -8.349  1.00 76.49 415 A 1 
ATOM 3358  C CB  . ALA A 1 415 ? 28.240  10.951  -5.990  1.00 71.09 415 A 1 
ATOM 3359  N N   . ALA A 1 416 ? 26.548  12.676  -8.172  1.00 77.49 416 A 1 
ATOM 3360  C CA  . ALA A 1 416 ? 25.348  13.245  -8.779  1.00 78.53 416 A 1 
ATOM 3361  C C   . ALA A 1 416 ? 25.179  12.824  -10.245 1.00 80.72 416 A 1 
ATOM 3362  O O   . ALA A 1 416 ? 24.085  12.461  -10.664 1.00 79.65 416 A 1 
ATOM 3363  C CB  . ALA A 1 416 ? 25.415  14.760  -8.661  1.00 75.22 416 A 1 
ATOM 3364  N N   . LYS A 1 417 ? 26.267  12.797  -11.005 1.00 81.16 417 A 1 
ATOM 3365  C CA  . LYS A 1 417 ? 26.278  12.355  -12.407 1.00 82.31 417 A 1 
ATOM 3366  C C   . LYS A 1 417 ? 25.911  10.875  -12.532 1.00 84.45 417 A 1 
ATOM 3367  O O   . LYS A 1 417 ? 25.167  10.499  -13.439 1.00 82.84 417 A 1 
ATOM 3368  C CB  . LYS A 1 417 ? 27.658  12.652  -13.013 1.00 79.60 417 A 1 
ATOM 3369  C CG  . LYS A 1 417 ? 27.574  13.320  -14.383 1.00 70.21 417 A 1 
ATOM 3370  C CD  . LYS A 1 417 ? 28.984  13.646  -14.884 1.00 63.29 417 A 1 
ATOM 3371  C CE  . LYS A 1 417 ? 28.950  14.480  -16.165 1.00 55.04 417 A 1 
ATOM 3372  N NZ  . LYS A 1 417 ? 30.318  14.934  -16.564 1.00 47.79 417 A 1 
ATOM 3373  N N   . GLU A 1 418 ? 26.405  10.041  -11.626 1.00 82.91 418 A 1 
ATOM 3374  C CA  . GLU A 1 418 ? 26.033  8.621   -11.576 1.00 84.32 418 A 1 
ATOM 3375  C C   . GLU A 1 418 ? 24.555  8.447   -11.201 1.00 85.91 418 A 1 
ATOM 3376  O O   . GLU A 1 418 ? 23.875  7.610   -11.792 1.00 84.92 418 A 1 
ATOM 3377  C CB  . GLU A 1 418 ? 26.959  7.862   -10.619 1.00 83.18 418 A 1 
ATOM 3378  C CG  . GLU A 1 418 ? 26.693  6.341   -10.534 1.00 77.92 418 A 1 
ATOM 3379  C CD  . GLU A 1 418 ? 26.828  5.548   -11.856 1.00 75.04 418 A 1 
ATOM 3380  O OE1 . GLU A 1 418 ? 26.336  4.394   -11.897 1.00 67.56 418 A 1 
ATOM 3381  O OE2 . GLU A 1 418 ? 27.424  6.047   -12.842 1.00 69.14 418 A 1 
ATOM 3382  N N   . TRP A 1 419 ? 24.024  9.281   -10.291 1.00 84.30 419 A 1 
ATOM 3383  C CA  . TRP A 1 419 ? 22.597  9.267   -9.959  1.00 86.06 419 A 1 
ATOM 3384  C C   . TRP A 1 419 ? 21.731  9.615   -11.175 1.00 86.75 419 A 1 
ATOM 3385  O O   . TRP A 1 419 ? 20.835  8.848   -11.505 1.00 86.47 419 A 1 
ATOM 3386  C CB  . TRP A 1 419 ? 22.324  10.201  -8.780  1.00 86.37 419 A 1 
ATOM 3387  C CG  . TRP A 1 419 ? 20.960  10.028  -8.175  1.00 85.80 419 A 1 
ATOM 3388  C CD1 . TRP A 1 419 ? 20.684  9.293   -7.075  1.00 82.99 419 A 1 
ATOM 3389  C CD2 . TRP A 1 419 ? 19.681  10.551  -8.643  1.00 85.74 419 A 1 
ATOM 3390  N NE1 . TRP A 1 419 ? 19.317  9.320   -6.819  1.00 83.92 419 A 1 
ATOM 3391  C CE2 . TRP A 1 419 ? 18.669  10.074  -7.771  1.00 84.98 419 A 1 
ATOM 3392  C CE3 . TRP A 1 419 ? 19.281  11.374  -9.719  1.00 84.77 419 A 1 
ATOM 3393  C CZ2 . TRP A 1 419 ? 17.301  10.377  -7.964  1.00 83.84 419 A 1 
ATOM 3394  C CZ3 . TRP A 1 419 ? 17.911  11.679  -9.914  1.00 82.40 419 A 1 
ATOM 3395  C CH2 . TRP A 1 419 ? 16.939  11.180  -9.051  1.00 81.84 419 A 1 
ATOM 3396  N N   . ASP A 1 420 ? 22.057  10.681  -11.905 1.00 86.89 420 A 1 
ATOM 3397  C CA  . ASP A 1 420 ? 21.321  11.088  -13.111 1.00 87.47 420 A 1 
ATOM 3398  C C   . ASP A 1 420 ? 21.396  10.031  -14.226 1.00 88.95 420 A 1 
ATOM 3399  O O   . ASP A 1 420 ? 20.413  9.771   -14.922 1.00 88.38 420 A 1 
ATOM 3400  C CB  . ASP A 1 420 ? 21.868  12.429  -13.619 1.00 85.41 420 A 1 
ATOM 3401  C CG  . ASP A 1 420 ? 21.391  13.657  -12.827 1.00 81.81 420 A 1 
ATOM 3402  O OD1 . ASP A 1 420 ? 20.305  13.611  -12.201 1.00 76.80 420 A 1 
ATOM 3403  O OD2 . ASP A 1 420 ? 22.058  14.713  -12.923 1.00 75.90 420 A 1 
ATOM 3404  N N   . LYS A 1 421 ? 22.539  9.354   -14.372 1.00 88.10 421 A 1 
ATOM 3405  C CA  . LYS A 1 421 ? 22.707  8.246   -15.319 1.00 88.99 421 A 1 
ATOM 3406  C C   . LYS A 1 421 ? 21.827  7.053   -14.939 1.00 90.02 421 A 1 
ATOM 3407  O O   . LYS A 1 421 ? 21.146  6.488   -15.804 1.00 89.12 421 A 1 
ATOM 3408  C CB  . LYS A 1 421 ? 24.190  7.872   -15.355 1.00 87.89 421 A 1 
ATOM 3409  C CG  . LYS A 1 421 ? 24.518  6.767   -16.372 1.00 79.39 421 A 1 
ATOM 3410  C CD  . LYS A 1 421 ? 26.004  6.430   -16.223 1.00 75.78 421 A 1 
ATOM 3411  C CE  . LYS A 1 421 ? 26.428  5.253   -17.095 1.00 64.85 421 A 1 
ATOM 3412  N NZ  . LYS A 1 421 ? 27.812  4.841   -16.710 1.00 57.63 421 A 1 
ATOM 3413  N N   . ARG A 1 422 ? 21.801  6.674   -13.670 1.00 89.28 422 A 1 
ATOM 3414  C CA  . ARG A 1 422 ? 20.940  5.584   -13.188 1.00 89.54 422 A 1 
ATOM 3415  C C   . ARG A 1 422 ? 19.463  5.950   -13.254 1.00 90.63 422 A 1 
ATOM 3416  O O   . ARG A 1 422 ? 18.666  5.096   -13.622 1.00 90.18 422 A 1 
ATOM 3417  C CB  . ARG A 1 422 ? 21.343  5.169   -11.772 1.00 88.44 422 A 1 
ATOM 3418  C CG  . ARG A 1 422 ? 22.679  4.430   -11.748 1.00 83.38 422 A 1 
ATOM 3419  C CD  . ARG A 1 422 ? 22.659  3.407   -10.629 1.00 79.64 422 A 1 
ATOM 3420  N NE  . ARG A 1 422 ? 23.974  2.788   -10.420 1.00 75.15 422 A 1 
ATOM 3421  C CZ  . ARG A 1 422 ? 24.209  1.705   -9.707  1.00 69.88 422 A 1 
ATOM 3422  N NH1 . ARG A 1 422 ? 23.248  1.004   -9.154  1.00 64.42 422 A 1 
ATOM 3423  N NH2 . ARG A 1 422 ? 25.432  1.308   -9.522  1.00 63.91 422 A 1 
ATOM 3424  N N   . PHE A 1 423 ? 19.111  7.202   -12.986 1.00 90.17 423 A 1 
ATOM 3425  C CA  . PHE A 1 423 ? 17.745  7.689   -13.140 1.00 90.50 423 A 1 
ATOM 3426  C C   . PHE A 1 423 ? 17.283  7.629   -14.599 1.00 91.31 423 A 1 
ATOM 3427  O O   . PHE A 1 423 ? 16.173  7.185   -14.877 1.00 91.45 423 A 1 
ATOM 3428  C CB  . PHE A 1 423 ? 17.648  9.111   -12.594 1.00 89.83 423 A 1 
ATOM 3429  C CG  . PHE A 1 423 ? 16.226  9.651   -12.607 1.00 89.63 423 A 1 
ATOM 3430  C CD1 . PHE A 1 423 ? 15.851  10.664  -13.496 1.00 85.24 423 A 1 
ATOM 3431  C CD2 . PHE A 1 423 ? 15.270  9.100   -11.734 1.00 84.89 423 A 1 
ATOM 3432  C CE1 . PHE A 1 423 ? 14.529  11.143  -13.508 1.00 84.33 423 A 1 
ATOM 3433  C CE2 . PHE A 1 423 ? 13.953  9.566   -11.741 1.00 83.18 423 A 1 
ATOM 3434  C CZ  . PHE A 1 423 ? 13.580  10.597  -12.626 1.00 85.65 423 A 1 
ATOM 3435  N N   . SER A 1 424 ? 18.152  7.991   -15.536 1.00 91.82 424 A 1 
ATOM 3436  C CA  . SER A 1 424 ? 17.859  7.866   -16.969 1.00 91.97 424 A 1 
ATOM 3437  C C   . SER A 1 424 ? 17.648  6.405   -17.382 1.00 92.88 424 A 1 
ATOM 3438  O O   . SER A 1 424 ? 16.722  6.108   -18.122 1.00 92.25 424 A 1 
ATOM 3439  C CB  . SER A 1 424 ? 18.987  8.491   -17.798 1.00 90.85 424 A 1 
ATOM 3440  O OG  . SER A 1 424 ? 19.102  9.856   -17.487 1.00 78.23 424 A 1 
ATOM 3441  N N   . LYS A 1 425 ? 18.472  5.482   -16.864 1.00 92.03 425 A 1 
ATOM 3442  C CA  . LYS A 1 425 ? 18.310  4.047   -17.104 1.00 91.88 425 A 1 
ATOM 3443  C C   . LYS A 1 425 ? 17.003  3.513   -16.501 1.00 93.16 425 A 1 
ATOM 3444  O O   . LYS A 1 425 ? 16.283  2.783   -17.174 1.00 92.35 425 A 1 
ATOM 3445  C CB  . LYS A 1 425 ? 19.539  3.286   -16.581 1.00 90.54 425 A 1 
ATOM 3446  C CG  . LYS A 1 425 ? 19.530  1.832   -17.065 1.00 78.32 425 A 1 
ATOM 3447  C CD  . LYS A 1 425 ? 20.765  1.071   -16.578 1.00 72.66 425 A 1 
ATOM 3448  C CE  . LYS A 1 425 ? 20.685  -0.377  -17.083 1.00 62.08 425 A 1 
ATOM 3449  N NZ  . LYS A 1 425 ? 21.724  -1.242  -16.486 1.00 55.02 425 A 1 
ATOM 3450  N N   . PHE A 1 426 ? 16.677  3.916   -15.287 1.00 92.14 426 A 1 
ATOM 3451  C CA  . PHE A 1 426 ? 15.406  3.584   -14.639 1.00 92.60 426 A 1 
ATOM 3452  C C   . PHE A 1 426 ? 14.207  4.066   -15.470 1.00 93.95 426 A 1 
ATOM 3453  O O   . PHE A 1 426 ? 13.333  3.267   -15.786 1.00 93.73 426 A 1 
ATOM 3454  C CB  . PHE A 1 426 ? 15.406  4.181   -13.223 1.00 92.01 426 A 1 
ATOM 3455  C CG  . PHE A 1 426 ? 14.041  4.239   -12.589 1.00 92.31 426 A 1 
ATOM 3456  C CD1 . PHE A 1 426 ? 13.341  5.467   -12.497 1.00 88.31 426 A 1 
ATOM 3457  C CD2 . PHE A 1 426 ? 13.430  3.063   -12.120 1.00 88.48 426 A 1 
ATOM 3458  C CE1 . PHE A 1 426 ? 12.070  5.516   -11.944 1.00 88.12 426 A 1 
ATOM 3459  C CE2 . PHE A 1 426 ? 12.142  3.112   -11.555 1.00 87.56 426 A 1 
ATOM 3460  C CZ  . PHE A 1 426 ? 11.461  4.339   -11.467 1.00 89.87 426 A 1 
ATOM 3461  N N   . ARG A 1 427 ? 14.208  5.331   -15.905 1.00 93.42 427 A 1 
ATOM 3462  C CA  . ARG A 1 427 ? 13.159  5.864   -16.782 1.00 93.45 427 A 1 
ATOM 3463  C C   . ARG A 1 427 ? 13.039  5.091   -18.089 1.00 94.19 427 A 1 
ATOM 3464  O O   . ARG A 1 427 ? 11.920  4.891   -18.541 1.00 93.63 427 A 1 
ATOM 3465  C CB  . ARG A 1 427 ? 13.388  7.346   -17.088 1.00 92.06 427 A 1 
ATOM 3466  C CG  . ARG A 1 427 ? 12.941  8.253   -15.937 1.00 82.78 427 A 1 
ATOM 3467  C CD  . ARG A 1 427 ? 12.940  9.726   -16.365 1.00 79.98 427 A 1 
ATOM 3468  N NE  . ARG A 1 427 ? 11.887  9.998   -17.358 1.00 70.75 427 A 1 
ATOM 3469  C CZ  . ARG A 1 427 ? 11.658  11.149  -17.991 1.00 64.28 427 A 1 
ATOM 3470  N NH1 . ARG A 1 427 ? 12.409  12.188  -17.784 1.00 57.98 427 A 1 
ATOM 3471  N NH2 . ARG A 1 427 ? 10.679  11.258  -18.837 1.00 55.88 427 A 1 
ATOM 3472  N N   . SER A 1 428 ? 14.144  4.643   -18.681 1.00 93.86 428 A 1 
ATOM 3473  C CA  . SER A 1 428 ? 14.094  3.862   -19.917 1.00 94.02 428 A 1 
ATOM 3474  C C   . SER A 1 428 ? 13.424  2.501   -19.717 1.00 94.73 428 A 1 
ATOM 3475  O O   . SER A 1 428 ? 12.671  2.075   -20.580 1.00 93.64 428 A 1 
ATOM 3476  C CB  . SER A 1 428 ? 15.478  3.714   -20.553 1.00 93.13 428 A 1 
ATOM 3477  O OG  . SER A 1 428 ? 16.288  2.737   -19.941 1.00 78.58 428 A 1 
ATOM 3478  N N   . ILE A 1 429 ? 13.646  1.851   -18.577 1.00 94.28 429 A 1 
ATOM 3479  C CA  . ILE A 1 429 ? 12.973  0.591   -18.245 1.00 94.17 429 A 1 
ATOM 3480  C C   . ILE A 1 429 ? 11.471  0.832   -18.045 1.00 94.73 429 A 1 
ATOM 3481  O O   . ILE A 1 429 ? 10.661  0.128   -18.641 1.00 94.04 429 A 1 
ATOM 3482  C CB  . ILE A 1 429 ? 13.609  -0.091  -17.014 1.00 93.74 429 A 1 
ATOM 3483  C CG1 . ILE A 1 429 ? 15.103  -0.429  -17.260 1.00 91.11 429 A 1 
ATOM 3484  C CG2 . ILE A 1 429 ? 12.849  -1.381  -16.669 1.00 90.98 429 A 1 
ATOM 3485  C CD1 . ILE A 1 429 ? 15.870  -0.784  -15.973 1.00 87.73 429 A 1 
ATOM 3486  N N   . CYS A 1 430 ? 11.094  1.868   -17.298 1.00 94.54 430 A 1 
ATOM 3487  C CA  . CYS A 1 430 ? 9.689   2.244   -17.136 1.00 94.19 430 A 1 
ATOM 3488  C C   . CYS A 1 430 ? 9.022   2.549   -18.485 1.00 94.46 430 A 1 
ATOM 3489  O O   . CYS A 1 430 ? 7.902   2.115   -18.730 1.00 94.36 430 A 1 
ATOM 3490  C CB  . CYS A 1 430 ? 9.574   3.467   -16.213 1.00 93.65 430 A 1 
ATOM 3491  S SG  . CYS A 1 430 ? 10.187  3.092   -14.546 1.00 91.40 430 A 1 
ATOM 3492  N N   . GLN A 1 431 ? 9.716   3.251   -19.381 1.00 94.62 431 A 1 
ATOM 3493  C CA  . GLN A 1 431 ? 9.195   3.580   -20.705 1.00 94.07 431 A 1 
ATOM 3494  C C   . GLN A 1 431 ? 8.975   2.330   -21.564 1.00 94.04 431 A 1 
ATOM 3495  O O   . GLN A 1 431 ? 7.970   2.257   -22.267 1.00 93.56 431 A 1 
ATOM 3496  C CB  . GLN A 1 431 ? 10.143  4.577   -21.378 1.00 93.47 431 A 1 
ATOM 3497  C CG  . GLN A 1 431 ? 9.550   5.139   -22.681 1.00 83.17 431 A 1 
ATOM 3498  C CD  . GLN A 1 431 ? 10.425  6.225   -23.319 1.00 77.85 431 A 1 
ATOM 3499  O OE1 . GLN A 1 431 ? 11.537  6.510   -22.909 1.00 69.41 431 A 1 
ATOM 3500  N NE2 . GLN A 1 431 ? 9.944   6.870   -24.349 1.00 65.36 431 A 1 
ATOM 3501  N N   . ILE A 1 432 ? 9.863   1.336   -21.483 1.00 94.76 432 A 1 
ATOM 3502  C CA  . ILE A 1 432 ? 9.680   0.049   -22.168 1.00 94.28 432 A 1 
ATOM 3503  C C   . ILE A 1 432 ? 8.411   -0.657  -21.664 1.00 94.40 432 A 1 
ATOM 3504  O O   . ILE A 1 432 ? 7.658   -1.186  -22.477 1.00 93.35 432 A 1 
ATOM 3505  C CB  . ILE A 1 432 ? 10.934  -0.832  -21.996 1.00 93.79 432 A 1 
ATOM 3506  C CG1 . ILE A 1 432 ? 12.107  -0.264  -22.838 1.00 89.03 432 A 1 
ATOM 3507  C CG2 . ILE A 1 432 ? 10.679  -2.299  -22.397 1.00 89.04 432 A 1 
ATOM 3508  C CD1 . ILE A 1 432 ? 13.485  -0.820  -22.430 1.00 81.03 432 A 1 
ATOM 3509  N N   . ILE A 1 433 ? 8.156   -0.632  -20.354 1.00 94.73 433 A 1 
ATOM 3510  C CA  . ILE A 1 433 ? 6.963   -1.252  -19.751 1.00 94.44 433 A 1 
ATOM 3511  C C   . ILE A 1 433 ? 5.691   -0.493  -20.157 1.00 94.09 433 A 1 
ATOM 3512  O O   . ILE A 1 433 ? 4.727   -1.126  -20.564 1.00 93.47 433 A 1 
ATOM 3513  C CB  . ILE A 1 433 ? 7.110   -1.361  -18.219 1.00 94.89 433 A 1 
ATOM 3514  C CG1 . ILE A 1 433 ? 8.298   -2.288  -17.861 1.00 94.00 433 A 1 
ATOM 3515  C CG2 . ILE A 1 433 ? 5.815   -1.888  -17.585 1.00 94.06 433 A 1 
ATOM 3516  C CD1 . ILE A 1 433 ? 8.720   -2.219  -16.380 1.00 91.51 433 A 1 
ATOM 3517  N N   . HIS A 1 434 ? 5.697   0.841   -20.128 1.00 94.54 434 A 1 
ATOM 3518  C CA  . HIS A 1 434 ? 4.553   1.643   -20.581 1.00 93.34 434 A 1 
ATOM 3519  C C   . HIS A 1 434 ? 4.239   1.414   -22.063 1.00 92.42 434 A 1 
ATOM 3520  O O   . HIS A 1 434 ? 3.094   1.137   -22.403 1.00 91.52 434 A 1 
ATOM 3521  C CB  . HIS A 1 434 ? 4.803   3.128   -20.297 1.00 92.52 434 A 1 
ATOM 3522  C CG  . HIS A 1 434 ? 4.784   3.499   -18.843 1.00 91.51 434 A 1 
ATOM 3523  N ND1 . HIS A 1 434 ? 5.589   4.460   -18.254 1.00 79.92 434 A 1 
ATOM 3524  C CD2 . HIS A 1 434 ? 3.959   3.017   -17.866 1.00 79.61 434 A 1 
ATOM 3525  C CE1 . HIS A 1 434 ? 5.254   4.547   -16.961 1.00 82.95 434 A 1 
ATOM 3526  N NE2 . HIS A 1 434 ? 4.271   3.685   -16.682 1.00 84.13 434 A 1 
ATOM 3527  N N   . GLN A 1 435 ? 5.246   1.427   -22.930 1.00 93.86 435 A 1 
ATOM 3528  C CA  . GLN A 1 435 ? 5.056   1.151   -24.362 1.00 92.97 435 A 1 
ATOM 3529  C C   . GLN A 1 435 ? 4.544   -0.271  -24.617 1.00 92.66 435 A 1 
ATOM 3530  O O   . GLN A 1 435 ? 3.802   -0.498  -25.569 1.00 91.53 435 A 1 
ATOM 3531  C CB  . GLN A 1 435 ? 6.380   1.331   -25.105 1.00 92.69 435 A 1 
ATOM 3532  C CG  . GLN A 1 435 ? 6.766   2.810   -25.270 1.00 88.84 435 A 1 
ATOM 3533  C CD  . GLN A 1 435 ? 8.115   2.994   -25.960 1.00 85.88 435 A 1 
ATOM 3534  O OE1 . GLN A 1 435 ? 8.928   2.091   -26.119 1.00 78.34 435 A 1 
ATOM 3535  N NE2 . GLN A 1 435 ? 8.407   4.191   -26.401 1.00 75.70 435 A 1 
ATOM 3536  N N   . PHE A 1 436 ? 4.952   -1.233  -23.800 1.00 94.56 436 A 1 
ATOM 3537  C CA  . PHE A 1 436 ? 4.399   -2.579  -23.841 1.00 94.53 436 A 1 
ATOM 3538  C C   . PHE A 1 436 ? 2.923   -2.586  -23.421 1.00 94.64 436 A 1 
ATOM 3539  O O   . PHE A 1 436 ? 2.117   -3.193  -24.105 1.00 94.11 436 A 1 
ATOM 3540  C CB  . PHE A 1 436 ? 5.244   -3.507  -22.956 1.00 94.54 436 A 1 
ATOM 3541  C CG  . PHE A 1 436 ? 4.524   -4.778  -22.585 1.00 95.07 436 A 1 
ATOM 3542  C CD1 . PHE A 1 436 ? 3.958   -4.915  -21.297 1.00 92.02 436 A 1 
ATOM 3543  C CD2 . PHE A 1 436 ? 4.322   -5.785  -23.534 1.00 92.41 436 A 1 
ATOM 3544  C CE1 . PHE A 1 436 ? 3.205   -6.047  -20.973 1.00 91.79 436 A 1 
ATOM 3545  C CE2 . PHE A 1 436 ? 3.571   -6.922  -23.217 1.00 91.44 436 A 1 
ATOM 3546  C CZ  . PHE A 1 436 ? 3.008   -7.056  -21.934 1.00 93.33 436 A 1 
ATOM 3547  N N   . GLY A 1 437 ? 2.579   -1.883  -22.346 1.00 93.99 437 A 1 
ATOM 3548  C CA  . GLY A 1 437 ? 1.191   -1.719  -21.910 1.00 92.89 437 A 1 
ATOM 3549  C C   . GLY A 1 437 ? 0.314   -1.149  -23.019 1.00 92.22 437 A 1 
ATOM 3550  O O   . GLY A 1 437 ? -0.712  -1.737  -23.336 1.00 90.91 437 A 1 
ATOM 3551  N N   . ASP A 1 438 ? 0.767   -0.094  -23.688 1.00 91.79 438 A 1 
ATOM 3552  C CA  . ASP A 1 438 ? 0.049   0.516   -24.811 1.00 89.43 438 A 1 
ATOM 3553  C C   . ASP A 1 438 ? -0.160  -0.476  -25.970 1.00 88.43 438 A 1 
ATOM 3554  O O   . ASP A 1 438 ? -1.276  -0.608  -26.476 1.00 86.30 438 A 1 
ATOM 3555  C CB  . ASP A 1 438 ? 0.806   1.756   -25.312 1.00 87.74 438 A 1 
ATOM 3556  C CG  . ASP A 1 438 ? 0.928   2.899   -24.286 1.00 84.81 438 A 1 
ATOM 3557  O OD1 . ASP A 1 438 ? 0.045   3.000   -23.412 1.00 80.67 438 A 1 
ATOM 3558  O OD2 . ASP A 1 438 ? 1.910   3.664   -24.413 1.00 79.57 438 A 1 
ATOM 3559  N N   . ARG A 1 439 ? 0.876   -1.230  -26.339 1.00 91.47 439 A 1 
ATOM 3560  C CA  . ARG A 1 439 ? 0.754   -2.277  -27.373 1.00 90.78 439 A 1 
ATOM 3561  C C   . ARG A 1 439 ? -0.191  -3.406  -26.958 1.00 90.71 439 A 1 
ATOM 3562  O O   . ARG A 1 439 ? -0.941  -3.890  -27.792 1.00 88.73 439 A 1 
ATOM 3563  C CB  . ARG A 1 439 ? 2.125   -2.870  -27.721 1.00 89.42 439 A 1 
ATOM 3564  C CG  . ARG A 1 439 ? 2.912   -1.984  -28.691 1.00 83.30 439 A 1 
ATOM 3565  C CD  . ARG A 1 439 ? 4.058   -2.789  -29.333 1.00 81.97 439 A 1 
ATOM 3566  N NE  . ARG A 1 439 ? 5.102   -3.176  -28.372 1.00 76.92 439 A 1 
ATOM 3567  C CZ  . ARG A 1 439 ? 6.168   -2.477  -28.037 1.00 74.36 439 A 1 
ATOM 3568  N NH1 . ARG A 1 439 ? 6.433   -1.315  -28.574 1.00 65.12 439 A 1 
ATOM 3569  N NH2 . ARG A 1 439 ? 6.998   -2.953  -27.168 1.00 66.08 439 A 1 
ATOM 3570  N N   . LEU A 1 440 ? -0.151  -3.814  -25.697 1.00 91.42 440 A 1 
ATOM 3571  C CA  . LEU A 1 440 ? -1.000  -4.889  -25.194 1.00 91.64 440 A 1 
ATOM 3572  C C   . LEU A 1 440 ? -2.487  -4.554  -25.351 1.00 91.30 440 A 1 
ATOM 3573  O O   . LEU A 1 440 ? -3.274  -5.447  -25.668 1.00 90.04 440 A 1 
ATOM 3574  C CB  . LEU A 1 440 ? -0.619  -5.187  -23.737 1.00 91.90 440 A 1 
ATOM 3575  C CG  . LEU A 1 440 ? -1.373  -6.395  -23.141 1.00 91.40 440 A 1 
ATOM 3576  C CD1 . LEU A 1 440 ? -0.927  -7.718  -23.753 1.00 87.39 440 A 1 
ATOM 3577  C CD2 . LEU A 1 440 ? -1.120  -6.457  -21.639 1.00 87.08 440 A 1 
ATOM 3578  N N   . MET A 1 441 ? -2.867  -3.280  -25.221 1.00 89.40 441 A 1 
ATOM 3579  C CA  . MET A 1 441 ? -4.258  -2.849  -25.415 1.00 87.27 441 A 1 
ATOM 3580  C C   . MET A 1 441 ? -4.765  -3.061  -26.856 1.00 87.16 441 A 1 
ATOM 3581  O O   . MET A 1 441 ? -5.972  -3.135  -27.072 1.00 84.15 441 A 1 
ATOM 3582  C CB  . MET A 1 441 ? -4.435  -1.380  -25.005 1.00 84.83 441 A 1 
ATOM 3583  C CG  . MET A 1 441 ? -4.039  -1.091  -23.553 1.00 77.33 441 A 1 
ATOM 3584  S SD  . MET A 1 441 ? -4.725  -2.202  -22.308 1.00 67.63 441 A 1 
ATOM 3585  C CE  . MET A 1 441 ? -3.828  -1.611  -20.841 1.00 58.96 441 A 1 
ATOM 3586  N N   . THR A 1 442 ? -3.863  -3.223  -27.830 1.00 88.28 442 A 1 
ATOM 3587  C CA  . THR A 1 442 ? -4.213  -3.533  -29.226 1.00 86.59 442 A 1 
ATOM 3588  C C   . THR A 1 442 ? -4.311  -5.036  -29.509 1.00 87.42 442 A 1 
ATOM 3589  O O   . THR A 1 442 ? -4.584  -5.435  -30.640 1.00 85.13 442 A 1 
ATOM 3590  C CB  . THR A 1 442 ? -3.246  -2.861  -30.216 1.00 84.21 442 A 1 
ATOM 3591  O OG1 . THR A 1 442 ? -1.979  -3.475  -30.232 1.00 78.37 442 A 1 
ATOM 3592  C CG2 . THR A 1 442 ? -3.037  -1.373  -29.923 1.00 76.05 442 A 1 
ATOM 3593  N N   . CYS A 1 443 ? -4.130  -5.893  -28.507 1.00 88.65 443 A 1 
ATOM 3594  C CA  . CYS A 1 443 ? -4.190  -7.347  -28.641 1.00 89.96 443 A 1 
ATOM 3595  C C   . CYS A 1 443 ? -5.511  -7.801  -29.289 1.00 90.37 443 A 1 
ATOM 3596  O O   . CYS A 1 443 ? -6.591  -7.488  -28.786 1.00 89.05 443 A 1 
ATOM 3597  C CB  . CYS A 1 443 ? -4.019  -7.979  -27.251 1.00 89.72 443 A 1 
ATOM 3598  S SG  . CYS A 1 443 ? -4.085  -9.795  -27.355 1.00 89.57 443 A 1 
ATOM 3599  N N   . ARG A 1 444 ? -5.421  -8.591  -30.361 1.00 90.17 444 A 1 
ATOM 3600  C CA  . ARG A 1 444 ? -6.597  -9.098  -31.078 1.00 89.84 444 A 1 
ATOM 3601  C C   . ARG A 1 444 ? -7.378  -10.135 -30.264 1.00 91.33 444 A 1 
ATOM 3602  O O   . ARG A 1 444 ? -8.601  -10.206 -30.359 1.00 88.70 444 A 1 
ATOM 3603  C CB  . ARG A 1 444 ? -6.176  -9.697  -32.429 1.00 87.38 444 A 1 
ATOM 3604  C CG  . ARG A 1 444 ? -5.570  -8.644  -33.375 1.00 81.84 444 A 1 
ATOM 3605  C CD  . ARG A 1 444 ? -5.284  -9.285  -34.732 1.00 74.35 444 A 1 
ATOM 3606  N NE  . ARG A 1 444 ? -4.587  -8.357  -35.633 1.00 65.99 444 A 1 
ATOM 3607  C CZ  . ARG A 1 444 ? -4.070  -8.651  -36.819 1.00 58.87 444 A 1 
ATOM 3608  N NH1 . ARG A 1 444 ? -4.252  -9.806  -37.388 1.00 53.30 444 A 1 
ATOM 3609  N NH2 . ARG A 1 444 ? -3.337  -7.786  -37.435 1.00 51.62 444 A 1 
ATOM 3610  N N   . ASN A 1 445 ? -6.682  -10.919 -29.455 1.00 91.80 445 A 1 
ATOM 3611  C CA  . ASN A 1 445 ? -7.304  -11.869 -28.546 1.00 93.23 445 A 1 
ATOM 3612  C C   . ASN A 1 445 ? -7.821  -11.144 -27.297 1.00 93.74 445 A 1 
ATOM 3613  O O   . ASN A 1 445 ? -7.147  -11.068 -26.268 1.00 92.73 445 A 1 
ATOM 3614  C CB  . ASN A 1 445 ? -6.323  -13.004 -28.238 1.00 93.69 445 A 1 
ATOM 3615  C CG  . ASN A 1 445 ? -6.969  -14.136 -27.456 1.00 94.53 445 A 1 
ATOM 3616  O OD1 . ASN A 1 445 ? -8.041  -14.020 -26.885 1.00 90.90 445 A 1 
ATOM 3617  N ND2 . ASN A 1 445 ? -6.314  -15.281 -27.421 1.00 90.33 445 A 1 
ATOM 3618  N N   . ARG A 1 446 ? -9.035  -10.621 -27.392 1.00 92.49 446 A 1 
ATOM 3619  C CA  . ARG A 1 446 ? -9.656  -9.859  -26.304 1.00 92.75 446 A 1 
ATOM 3620  C C   . ARG A 1 446 ? -9.950  -10.712 -25.065 1.00 93.70 446 A 1 
ATOM 3621  O O   . ARG A 1 446 ? -9.951  -10.181 -23.970 1.00 92.43 446 A 1 
ATOM 3622  C CB  . ARG A 1 446 ? -10.934 -9.145  -26.779 1.00 91.47 446 A 1 
ATOM 3623  C CG  . ARG A 1 446 ? -10.741 -8.253  -28.019 1.00 89.50 446 A 1 
ATOM 3624  C CD  . ARG A 1 446 ? -9.626  -7.202  -27.898 1.00 86.06 446 A 1 
ATOM 3625  N NE  . ARG A 1 446 ? -10.026 -6.063  -27.046 1.00 84.24 446 A 1 
ATOM 3626  C CZ  . ARG A 1 446 ? -9.355  -4.932  -26.928 1.00 83.80 446 A 1 
ATOM 3627  N NH1 . ARG A 1 446 ? -8.195  -4.750  -27.493 1.00 73.17 446 A 1 
ATOM 3628  N NH2 . ARG A 1 446 ? -9.850  -3.945  -26.250 1.00 77.17 446 A 1 
ATOM 3629  N N   . VAL A 1 447 ? -10.159 -12.023 -25.226 1.00 93.70 447 A 1 
ATOM 3630  C CA  . VAL A 1 447 ? -10.353 -12.944 -24.095 1.00 94.18 447 A 1 
ATOM 3631  C C   . VAL A 1 447 ? -9.091  -12.974 -23.241 1.00 94.80 447 A 1 
ATOM 3632  O O   . VAL A 1 447 ? -9.154  -12.704 -22.047 1.00 93.94 447 A 1 
ATOM 3633  C CB  . VAL A 1 447 ? -10.724 -14.356 -24.568 1.00 93.43 447 A 1 
ATOM 3634  C CG1 . VAL A 1 447 ? -10.960 -15.304 -23.390 1.00 89.57 447 A 1 
ATOM 3635  C CG2 . VAL A 1 447 ? -12.009 -14.344 -25.415 1.00 89.82 447 A 1 
ATOM 3636  N N   . LEU A 1 448 ? -7.941  -13.210 -23.865 1.00 94.93 448 A 1 
ATOM 3637  C CA  . LEU A 1 448 ? -6.629  -13.197 -23.213 1.00 95.54 448 A 1 
ATOM 3638  C C   . LEU A 1 448 ? -6.290  -11.811 -22.638 1.00 95.76 448 A 1 
ATOM 3639  O O   . LEU A 1 448 ? -5.840  -11.711 -21.501 1.00 94.28 448 A 1 
ATOM 3640  C CB  . LEU A 1 448 ? -5.602  -13.665 -24.257 1.00 94.78 448 A 1 
ATOM 3641  C CG  . LEU A 1 448 ? -4.130  -13.608 -23.802 1.00 92.83 448 A 1 
ATOM 3642  C CD1 . LEU A 1 448 ? -3.875  -14.423 -22.551 1.00 85.98 448 A 1 
ATOM 3643  C CD2 . LEU A 1 448 ? -3.267  -14.184 -24.927 1.00 86.26 448 A 1 
ATOM 3644  N N   . LEU A 1 449 ? -6.542  -10.747 -23.399 1.00 94.62 449 A 1 
ATOM 3645  C CA  . LEU A 1 449 ? -6.294  -9.377  -22.949 1.00 94.10 449 A 1 
ATOM 3646  C C   . LEU A 1 449 ? -7.031  -9.075  -21.649 1.00 94.26 449 A 1 
ATOM 3647  O O   . LEU A 1 449 ? -6.426  -8.567  -20.713 1.00 93.61 449 A 1 
ATOM 3648  C CB  . LEU A 1 449 ? -6.701  -8.387  -24.052 1.00 93.22 449 A 1 
ATOM 3649  C CG  . LEU A 1 449 ? -6.610  -6.912  -23.609 1.00 92.22 449 A 1 
ATOM 3650  C CD1 . LEU A 1 449 ? -5.179  -6.486  -23.274 1.00 87.93 449 A 1 
ATOM 3651  C CD2 . LEU A 1 449 ? -7.123  -6.001  -24.715 1.00 87.33 449 A 1 
ATOM 3652  N N   . TYR A 1 450 ? -8.329  -9.382  -21.578 1.00 94.61 450 A 1 
ATOM 3653  C CA  . TYR A 1 450 ? -9.124  -9.033  -20.403 1.00 94.06 450 A 1 
ATOM 3654  C C   . TYR A 1 450 ? -8.781  -9.850  -19.154 1.00 94.07 450 A 1 
ATOM 3655  O O   . TYR A 1 450 ? -9.043  -9.381  -18.051 1.00 93.02 450 A 1 
ATOM 3656  C CB  . TYR A 1 450 ? -10.616 -9.120  -20.743 1.00 93.23 450 A 1 
ATOM 3657  C CG  . TYR A 1 450 ? -11.094 -8.193  -21.841 1.00 92.03 450 A 1 
ATOM 3658  C CD1 . TYR A 1 450 ? -10.559 -6.892  -21.998 1.00 87.69 450 A 1 
ATOM 3659  C CD2 . TYR A 1 450 ? -12.101 -8.623  -22.723 1.00 87.50 450 A 1 
ATOM 3660  C CE1 . TYR A 1 450 ? -11.012 -6.051  -23.021 1.00 85.70 450 A 1 
ATOM 3661  C CE2 . TYR A 1 450 ? -12.563 -7.785  -23.747 1.00 84.90 450 A 1 
ATOM 3662  C CZ  . TYR A 1 450 ? -12.016 -6.500  -23.905 1.00 87.48 450 A 1 
ATOM 3663  O OH  . TYR A 1 450 ? -12.463 -5.683  -24.912 1.00 84.78 450 A 1 
ATOM 3664  N N   . GLU A 1 451 ? -8.143  -11.000 -19.305 1.00 94.61 451 A 1 
ATOM 3665  C CA  . GLU A 1 451 ? -7.611  -11.761 -18.164 1.00 94.81 451 A 1 
ATOM 3666  C C   . GLU A 1 451 ? -6.317  -11.128 -17.606 1.00 95.11 451 A 1 
ATOM 3667  O O   . GLU A 1 451 ? -6.130  -11.093 -16.395 1.00 93.56 451 A 1 
ATOM 3668  C CB  . GLU A 1 451 ? -7.368  -13.223 -18.556 1.00 94.54 451 A 1 
ATOM 3669  C CG  . GLU A 1 451 ? -8.671  -13.987 -18.854 1.00 93.18 451 A 1 
ATOM 3670  C CD  . GLU A 1 451 ? -8.765  -15.359 -18.174 1.00 93.54 451 A 1 
ATOM 3671  O OE1 . GLU A 1 451 ? -9.873  -15.692 -17.696 1.00 86.88 451 A 1 
ATOM 3672  O OE2 . GLU A 1 451 ? -7.747  -16.084 -18.111 1.00 89.72 451 A 1 
ATOM 3673  N N   . VAL A 1 452 ? -5.450  -10.586 -18.449 1.00 95.11 452 A 1 
ATOM 3674  C CA  . VAL A 1 452 ? -4.182  -9.959  -18.020 1.00 95.27 452 A 1 
ATOM 3675  C C   . VAL A 1 452 ? -4.294  -8.447  -17.782 1.00 95.07 452 A 1 
ATOM 3676  O O   . VAL A 1 452 ? -3.399  -7.845  -17.187 1.00 94.17 452 A 1 
ATOM 3677  C CB  . VAL A 1 452 ? -3.059  -10.322 -19.011 1.00 94.82 452 A 1 
ATOM 3678  C CG1 . VAL A 1 452 ? -3.093  -9.531  -20.315 1.00 90.01 452 A 1 
ATOM 3679  C CG2 . VAL A 1 452 ? -1.674  -10.162 -18.371 1.00 88.68 452 A 1 
ATOM 3680  N N   . TYR A 1 453 ? -5.385  -7.826  -18.224 1.00 94.27 453 A 1 
ATOM 3681  C CA  . TYR A 1 453 ? -5.554  -6.375  -18.301 1.00 93.55 453 A 1 
ATOM 3682  C C   . TYR A 1 453 ? -5.249  -5.662  -16.982 1.00 93.58 453 A 1 
ATOM 3683  O O   . TYR A 1 453 ? -4.393  -4.788  -16.931 1.00 92.58 453 A 1 
ATOM 3684  C CB  . TYR A 1 453 ? -6.983  -6.070  -18.760 1.00 92.21 453 A 1 
ATOM 3685  C CG  . TYR A 1 453 ? -7.200  -4.614  -19.103 1.00 91.96 453 A 1 
ATOM 3686  C CD1 . TYR A 1 453 ? -7.376  -3.644  -18.097 1.00 86.15 453 A 1 
ATOM 3687  C CD2 . TYR A 1 453 ? -7.193  -4.219  -20.449 1.00 85.71 453 A 1 
ATOM 3688  C CE1 . TYR A 1 453 ? -7.503  -2.294  -18.423 1.00 83.74 453 A 1 
ATOM 3689  C CE2 . TYR A 1 453 ? -7.324  -2.874  -20.789 1.00 82.51 453 A 1 
ATOM 3690  C CZ  . TYR A 1 453 ? -7.464  -1.895  -19.781 1.00 86.13 453 A 1 
ATOM 3691  O OH  . TYR A 1 453 ? -7.547  -0.582  -20.109 1.00 83.22 453 A 1 
ATOM 3692  N N   . ASN A 1 454 ? -5.931  -6.065  -15.911 1.00 93.03 454 A 1 
ATOM 3693  C CA  . ASN A 1 454 ? -5.829  -5.393  -14.619 1.00 92.68 454 A 1 
ATOM 3694  C C   . ASN A 1 454 ? -4.416  -5.467  -14.045 1.00 93.46 454 A 1 
ATOM 3695  O O   . ASN A 1 454 ? -3.926  -4.482  -13.510 1.00 91.81 454 A 1 
ATOM 3696  C CB  . ASN A 1 454 ? -6.874  -5.981  -13.656 1.00 90.64 454 A 1 
ATOM 3697  C CG  . ASN A 1 454 ? -8.299  -5.603  -14.011 1.00 85.97 454 A 1 
ATOM 3698  O OD1 . ASN A 1 454 ? -8.574  -4.809  -14.883 1.00 76.56 454 A 1 
ATOM 3699  N ND2 . ASN A 1 454 ? -9.267  -6.168  -13.311 1.00 75.11 454 A 1 
ATOM 3700  N N   . TYR A 1 455 ? -3.721  -6.587  -14.220 1.00 94.16 455 A 1 
ATOM 3701  C CA  . TYR A 1 455 ? -2.337  -6.741  -13.763 1.00 94.23 455 A 1 
ATOM 3702  C C   . TYR A 1 455 ? -1.387  -5.750  -14.450 1.00 94.47 455 A 1 
ATOM 3703  O O   . TYR A 1 455 ? -0.554  -5.111  -13.801 1.00 93.41 455 A 1 
ATOM 3704  C CB  . TYR A 1 455 ? -1.865  -8.170  -14.037 1.00 94.41 455 A 1 
ATOM 3705  C CG  . TYR A 1 455 ? -2.599  -9.244  -13.266 1.00 94.90 455 A 1 
ATOM 3706  C CD1 . TYR A 1 455 ? -2.267  -9.483  -11.922 1.00 91.04 455 A 1 
ATOM 3707  C CD2 . TYR A 1 455 ? -3.609  -10.013 -13.881 1.00 91.03 455 A 1 
ATOM 3708  C CE1 . TYR A 1 455 ? -2.932  -10.478 -11.190 1.00 90.63 455 A 1 
ATOM 3709  C CE2 . TYR A 1 455 ? -4.285  -11.013 -13.156 1.00 90.57 455 A 1 
ATOM 3710  C CZ  . TYR A 1 455 ? -3.946  -11.247 -11.807 1.00 93.84 455 A 1 
ATOM 3711  O OH  . TYR A 1 455 ? -4.592  -12.209 -11.085 1.00 92.93 455 A 1 
ATOM 3712  N N   . VAL A 1 456 ? -1.508  -5.601  -15.769 1.00 94.37 456 A 1 
ATOM 3713  C CA  . VAL A 1 456 ? -0.638  -4.725  -16.550 1.00 94.27 456 A 1 
ATOM 3714  C C   . VAL A 1 456 ? -1.000  -3.257  -16.350 1.00 93.75 456 A 1 
ATOM 3715  O O   . VAL A 1 456 ? -0.105  -2.422  -16.204 1.00 93.14 456 A 1 
ATOM 3716  C CB  . VAL A 1 456 ? -0.638  -5.115  -18.036 1.00 94.39 456 A 1 
ATOM 3717  C CG1 . VAL A 1 456 ? 0.199   -4.160  -18.886 1.00 91.10 456 A 1 
ATOM 3718  C CG2 . VAL A 1 456 ? -0.058  -6.525  -18.209 1.00 91.02 456 A 1 
ATOM 3719  N N   . ALA A 1 457 ? -2.293  -2.933  -16.307 1.00 93.22 457 A 1 
ATOM 3720  C CA  . ALA A 1 457 ? -2.767  -1.576  -16.053 1.00 92.24 457 A 1 
ATOM 3721  C C   . ALA A 1 457 ? -2.319  -1.069  -14.666 1.00 92.19 457 A 1 
ATOM 3722  O O   . ALA A 1 457 ? -1.786  0.033   -14.555 1.00 91.16 457 A 1 
ATOM 3723  C CB  . ALA A 1 457 ? -4.288  -1.549  -16.219 1.00 90.97 457 A 1 
ATOM 3724  N N   . ASP A 1 458 ? -2.447  -1.910  -13.640 1.00 91.67 458 A 1 
ATOM 3725  C CA  . ASP A 1 458 ? -2.017  -1.610  -12.273 1.00 91.47 458 A 1 
ATOM 3726  C C   . ASP A 1 458 ? -0.502  -1.348  -12.209 1.00 91.96 458 A 1 
ATOM 3727  O O   . ASP A 1 458 ? -0.050  -0.328  -11.672 1.00 90.61 458 A 1 
ATOM 3728  C CB  . ASP A 1 458 ? -2.421  -2.790  -11.367 1.00 90.08 458 A 1 
ATOM 3729  C CG  . ASP A 1 458 ? -2.326  -2.448  -9.886  1.00 87.60 458 A 1 
ATOM 3730  O OD1 . ASP A 1 458 ? -2.982  -1.471  -9.483  1.00 80.43 458 A 1 
ATOM 3731  O OD2 . ASP A 1 458 ? -1.608  -3.142  -9.143  1.00 79.85 458 A 1 
ATOM 3732  N N   . LEU A 1 459 ? 0.292   -2.202  -12.857 1.00 92.67 459 A 1 
ATOM 3733  C CA  . LEU A 1 459 ? 1.735   -2.021  -12.959 1.00 92.97 459 A 1 
ATOM 3734  C C   . LEU A 1 459 ? 2.101   -0.709  -13.662 1.00 93.12 459 A 1 
ATOM 3735  O O   . LEU A 1 459 ? 2.961   0.031   -13.176 1.00 92.88 459 A 1 
ATOM 3736  C CB  . LEU A 1 459 ? 2.336   -3.238  -13.686 1.00 93.33 459 A 1 
ATOM 3737  C CG  . LEU A 1 459 ? 3.844   -3.111  -13.967 1.00 93.06 459 A 1 
ATOM 3738  C CD1 . LEU A 1 459 ? 4.665   -2.970  -12.685 1.00 87.95 459 A 1 
ATOM 3739  C CD2 . LEU A 1 459 ? 4.332   -4.354  -14.707 1.00 87.33 459 A 1 
ATOM 3740  N N   . CYS A 1 460 ? 1.462   -0.395  -14.791 1.00 93.14 460 A 1 
ATOM 3741  C CA  . CYS A 1 460 ? 1.707   0.847   -15.510 1.00 92.35 460 A 1 
ATOM 3742  C C   . CYS A 1 460 ? 1.352   2.075   -14.651 1.00 91.60 460 A 1 
ATOM 3743  O O   . CYS A 1 460 ? 2.139   3.022   -14.580 1.00 90.80 460 A 1 
ATOM 3744  C CB  . CYS A 1 460 ? 0.929   0.826   -16.833 1.00 92.30 460 A 1 
ATOM 3745  S SG  . CYS A 1 460 ? 1.705   -0.360  -17.984 1.00 90.59 460 A 1 
ATOM 3746  N N   . GLY A 1 461 ? 0.236   2.025   -13.933 1.00 91.40 461 A 1 
ATOM 3747  C CA  . GLY A 1 461 ? -0.192  3.086   -13.024 1.00 90.31 461 A 1 
ATOM 3748  C C   . GLY A 1 461 ? 0.801   3.335   -11.887 1.00 90.69 461 A 1 
ATOM 3749  O O   . GLY A 1 461 ? 1.275   4.458   -11.702 1.00 89.52 461 A 1 
ATOM 3750  N N   . ILE A 1 462 ? 1.191   2.283   -11.172 1.00 90.51 462 A 1 
ATOM 3751  C CA  . ILE A 1 462 ? 2.097   2.433   -10.024 1.00 90.84 462 A 1 
ATOM 3752  C C   . ILE A 1 462 ? 3.512   2.874   -10.435 1.00 90.70 462 A 1 
ATOM 3753  O O   . ILE A 1 462 ? 4.182   3.577   -9.680  1.00 90.34 462 A 1 
ATOM 3754  C CB  . ILE A 1 462 ? 2.087   1.168   -9.144  1.00 89.84 462 A 1 
ATOM 3755  C CG1 . ILE A 1 462 ? 2.565   1.535   -7.725  1.00 86.11 462 A 1 
ATOM 3756  C CG2 . ILE A 1 462 ? 2.917   0.026   -9.745  1.00 84.77 462 A 1 
ATOM 3757  C CD1 . ILE A 1 462 ? 2.350   0.439   -6.687  1.00 81.66 462 A 1 
ATOM 3758  N N   . LEU A 1 463 ? 3.951   2.539   -11.645 1.00 91.59 463 A 1 
ATOM 3759  C CA  . LEU A 1 463 ? 5.235   3.005   -12.170 1.00 91.73 463 A 1 
ATOM 3760  C C   . LEU A 1 463 ? 5.285   4.527   -12.323 1.00 91.50 463 A 1 
ATOM 3761  O O   . LEU A 1 463 ? 6.311   5.125   -11.999 1.00 90.94 463 A 1 
ATOM 3762  C CB  . LEU A 1 463 ? 5.544   2.316   -13.507 1.00 91.34 463 A 1 
ATOM 3763  C CG  . LEU A 1 463 ? 6.106   0.897   -13.365 1.00 87.33 463 A 1 
ATOM 3764  C CD1 . LEU A 1 463 ? 6.229   0.277   -14.762 1.00 81.36 463 A 1 
ATOM 3765  C CD2 . LEU A 1 463 ? 7.486   0.882   -12.723 1.00 81.64 463 A 1 
ATOM 3766  N N   . TYR A 1 464 ? 4.197   5.181   -12.722 1.00 91.16 464 A 1 
ATOM 3767  C CA  . TYR A 1 464 ? 4.145   6.646   -12.744 1.00 89.65 464 A 1 
ATOM 3768  C C   . TYR A 1 464 ? 4.320   7.237   -11.347 1.00 89.12 464 A 1 
ATOM 3769  O O   . TYR A 1 464 ? 5.072   8.200   -11.166 1.00 88.30 464 A 1 
ATOM 3770  C CB  . TYR A 1 464 ? 2.832   7.139   -13.369 1.00 88.27 464 A 1 
ATOM 3771  C CG  . TYR A 1 464 ? 2.748   6.938   -14.862 1.00 84.96 464 A 1 
ATOM 3772  C CD1 . TYR A 1 464 ? 3.634   7.628   -15.719 1.00 80.26 464 A 1 
ATOM 3773  C CD2 . TYR A 1 464 ? 1.779   6.082   -15.422 1.00 79.64 464 A 1 
ATOM 3774  C CE1 . TYR A 1 464 ? 3.563   7.455   -17.110 1.00 77.50 464 A 1 
ATOM 3775  C CE2 . TYR A 1 464 ? 1.700   5.905   -16.810 1.00 76.53 464 A 1 
ATOM 3776  C CZ  . TYR A 1 464 ? 2.597   6.587   -17.651 1.00 79.97 464 A 1 
ATOM 3777  O OH  . TYR A 1 464 ? 2.535   6.397   -19.012 1.00 75.66 464 A 1 
ATOM 3778  N N   . HIS A 1 465 ? 3.710   6.632   -10.341 1.00 89.70 465 A 1 
ATOM 3779  C CA  . HIS A 1 465 ? 3.890   7.043   -8.947  1.00 87.82 465 A 1 
ATOM 3780  C C   . HIS A 1 465 ? 5.331   6.842   -8.463  1.00 87.66 465 A 1 
ATOM 3781  O O   . HIS A 1 465 ? 5.872   7.724   -7.799  1.00 87.03 465 A 1 
ATOM 3782  C CB  . HIS A 1 465 ? 2.895   6.308   -8.047  1.00 87.03 465 A 1 
ATOM 3783  C CG  . HIS A 1 465 ? 1.470   6.719   -8.278  1.00 84.82 465 A 1 
ATOM 3784  N ND1 . HIS A 1 465 ? 0.961   7.987   -8.078  1.00 75.20 465 A 1 
ATOM 3785  C CD2 . HIS A 1 465 ? 0.438   5.930   -8.699  1.00 74.69 465 A 1 
ATOM 3786  C CE1 . HIS A 1 465 ? -0.348  7.955   -8.369  1.00 76.28 465 A 1 
ATOM 3787  N NE2 . HIS A 1 465 ? -0.702  6.719   -8.753  1.00 77.10 465 A 1 
ATOM 3788  N N   . LEU A 1 466 ? 5.969   5.741   -8.828  1.00 89.41 466 A 1 
ATOM 3789  C CA  . LEU A 1 466 ? 7.363   5.477   -8.482  1.00 89.57 466 A 1 
ATOM 3790  C C   . LEU A 1 466 ? 8.317   6.503   -9.115  1.00 89.60 466 A 1 
ATOM 3791  O O   . LEU A 1 466 ? 9.168   7.055   -8.418  1.00 89.38 466 A 1 
ATOM 3792  C CB  . LEU A 1 466 ? 7.713   4.035   -8.890  1.00 89.70 466 A 1 
ATOM 3793  C CG  . LEU A 1 466 ? 9.155   3.616   -8.534  1.00 89.05 466 A 1 
ATOM 3794  C CD1 . LEU A 1 466 ? 9.421   3.634   -7.033  1.00 84.38 466 A 1 
ATOM 3795  C CD2 . LEU A 1 466 ? 9.419   2.208   -9.055  1.00 83.57 466 A 1 
ATOM 3796  N N   . ILE A 1 467 ? 8.142   6.810   -10.398 1.00 90.79 467 A 1 
ATOM 3797  C CA  . ILE A 1 467 ? 8.923   7.839   -11.097 1.00 89.43 467 A 1 
ATOM 3798  C C   . ILE A 1 467 ? 8.755   9.191   -10.396 1.00 88.69 467 A 1 
ATOM 3799  O O   . ILE A 1 467 ? 9.746   9.849   -10.082 1.00 87.67 467 A 1 
ATOM 3800  C CB  . ILE A 1 467 ? 8.505   7.938   -12.586 1.00 89.59 467 A 1 
ATOM 3801  C CG1 . ILE A 1 467 ? 8.895   6.662   -13.363 1.00 87.31 467 A 1 
ATOM 3802  C CG2 . ILE A 1 467 ? 9.162   9.160   -13.268 1.00 87.04 467 A 1 
ATOM 3803  C CD1 . ILE A 1 467 ? 8.152   6.514   -14.701 1.00 81.94 467 A 1 
ATOM 3804  N N   . SER A 1 468 ? 7.513   9.575   -10.107 1.00 88.91 468 A 1 
ATOM 3805  C CA  . SER A 1 468 ? 7.210   10.836  -9.419  1.00 86.91 468 A 1 
ATOM 3806  C C   . SER A 1 468 ? 7.858   10.896  -8.034  1.00 86.26 468 A 1 
ATOM 3807  O O   . SER A 1 468 ? 8.488   11.896  -7.696  1.00 85.08 468 A 1 
ATOM 3808  C CB  . SER A 1 468 ? 5.686   11.003  -9.309  1.00 85.34 468 A 1 
ATOM 3809  O OG  . SER A 1 468 ? 5.394   12.258  -8.738  1.00 75.21 468 A 1 
ATOM 3810  N N   . ARG A 1 469 ? 7.786   9.811   -7.271  1.00 87.21 469 A 1 
ATOM 3811  C CA  . ARG A 1 469 ? 8.380   9.736   -5.931  1.00 86.01 469 A 1 
ATOM 3812  C C   . ARG A 1 469 ? 9.897   9.888   -5.974  1.00 85.96 469 A 1 
ATOM 3813  O O   . ARG A 1 469 ? 10.426  10.731  -5.258  1.00 84.60 469 A 1 
ATOM 3814  C CB  . ARG A 1 469 ? 7.949   8.424   -5.248  1.00 84.31 469 A 1 
ATOM 3815  C CG  . ARG A 1 469 ? 8.477   8.253   -3.812  1.00 78.84 469 A 1 
ATOM 3816  C CD  . ARG A 1 469 ? 8.000   9.374   -2.883  1.00 74.12 469 A 1 
ATOM 3817  N NE  . ARG A 1 469 ? 8.377   9.123   -1.484  1.00 67.36 469 A 1 
ATOM 3818  C CZ  . ARG A 1 469 ? 8.242   9.957   -0.471  1.00 61.81 469 A 1 
ATOM 3819  N NH1 . ARG A 1 469 ? 7.741   11.159  -0.624  1.00 55.75 469 A 1 
ATOM 3820  N NH2 . ARG A 1 469 ? 8.614   9.612   0.724   1.00 54.96 469 A 1 
ATOM 3821  N N   . ILE A 1 470 ? 10.582  9.143   -6.815  1.00 86.71 470 A 1 
ATOM 3822  C CA  . ILE A 1 470 ? 12.046  9.231   -6.952  1.00 86.24 470 A 1 
ATOM 3823  C C   . ILE A 1 470 ? 12.471  10.633  -7.404  1.00 85.35 470 A 1 
ATOM 3824  O O   . ILE A 1 470 ? 13.384  11.223  -6.836  1.00 83.65 470 A 1 
ATOM 3825  C CB  . ILE A 1 470 ? 12.569  8.125   -7.902  1.00 86.87 470 A 1 
ATOM 3826  C CG1 . ILE A 1 470 ? 12.381  6.736   -7.244  1.00 84.98 470 A 1 
ATOM 3827  C CG2 . ILE A 1 470 ? 14.055  8.346   -8.248  1.00 84.29 470 A 1 
ATOM 3828  C CD1 . ILE A 1 470 ? 12.676  5.561   -8.171  1.00 79.48 470 A 1 
ATOM 3829  N N   . HIS A 1 471 ? 11.761  11.203  -8.382  1.00 86.40 471 A 1 
ATOM 3830  C CA  . HIS A 1 471 ? 12.048  12.552  -8.851  1.00 84.51 471 A 1 
ATOM 3831  C C   . HIS A 1 471 ? 11.824  13.612  -7.764  1.00 83.48 471 A 1 
ATOM 3832  O O   . HIS A 1 471 ? 12.598  14.569  -7.672  1.00 81.10 471 A 1 
ATOM 3833  C CB  . HIS A 1 471 ? 11.200  12.840  -10.092 1.00 83.22 471 A 1 
ATOM 3834  C CG  . HIS A 1 471 ? 11.580  14.123  -10.776 1.00 80.41 471 A 1 
ATOM 3835  N ND1 . HIS A 1 471 ? 11.255  15.387  -10.368 1.00 70.15 471 A 1 
ATOM 3836  C CD2 . HIS A 1 471 ? 12.350  14.266  -11.908 1.00 69.72 471 A 1 
ATOM 3837  C CE1 . HIS A 1 471 ? 11.805  16.269  -11.219 1.00 69.87 471 A 1 
ATOM 3838  N NE2 . HIS A 1 471 ? 12.480  15.622  -12.174 1.00 70.44 471 A 1 
ATOM 3839  N N   . SER A 1 472 ? 10.806  13.457  -6.924  1.00 83.64 472 A 1 
ATOM 3840  C CA  . SER A 1 472 ? 10.513  14.390  -5.833  1.00 81.86 472 A 1 
ATOM 3841  C C   . SER A 1 472 ? 11.570  14.350  -4.728  1.00 81.37 472 A 1 
ATOM 3842  O O   . SER A 1 472 ? 11.971  15.403  -4.243  1.00 78.86 472 A 1 
ATOM 3843  C CB  . SER A 1 472 ? 9.111   14.162  -5.276  1.00 79.24 472 A 1 
ATOM 3844  O OG  . SER A 1 472 ? 9.032   13.025  -4.449  1.00 70.08 472 A 1 
ATOM 3845  N N   . LEU A 1 473 ? 12.095  13.173  -4.404  1.00 81.36 473 A 1 
ATOM 3846  C CA  . LEU A 1 473 ? 13.169  13.014  -3.420  1.00 79.02 473 A 1 
ATOM 3847  C C   . LEU A 1 473 ? 14.442  13.778  -3.823  1.00 78.38 473 A 1 
ATOM 3848  O O   . LEU A 1 473 ? 15.062  14.423  -2.985  1.00 75.13 473 A 1 
ATOM 3849  C CB  . LEU A 1 473 ? 13.478  11.515  -3.249  1.00 77.76 473 A 1 
ATOM 3850  C CG  . LEU A 1 473 ? 12.397  10.707  -2.509  1.00 75.24 473 A 1 
ATOM 3851  C CD1 . LEU A 1 473 ? 12.713  9.209   -2.600  1.00 70.78 473 A 1 
ATOM 3852  C CD2 . LEU A 1 473 ? 12.302  11.087  -1.028  1.00 70.82 473 A 1 
ATOM 3853  N N   . ALA A 1 474 ? 14.783  13.764  -5.103  1.00 79.39 474 A 1 
ATOM 3854  C CA  . ALA A 1 474 ? 15.944  14.472  -5.623  1.00 77.71 474 A 1 
ATOM 3855  C C   . ALA A 1 474 ? 15.730  15.989  -5.837  1.00 77.19 474 A 1 
ATOM 3856  O O   . ALA A 1 474 ? 16.694  16.717  -6.076  1.00 72.59 474 A 1 
ATOM 3857  C CB  . ALA A 1 474 ? 16.366  13.792  -6.924  1.00 75.22 474 A 1 
ATOM 3858  N N   . ASN A 1 475 ? 14.488  16.481  -5.780  1.00 77.32 475 A 1 
ATOM 3859  C CA  . ASN A 1 475 ? 14.122  17.881  -6.031  1.00 75.52 475 A 1 
ATOM 3860  C C   . ASN A 1 475 ? 13.204  18.439  -4.922  1.00 73.54 475 A 1 
ATOM 3861  O O   . ASN A 1 475 ? 12.060  18.815  -5.204  1.00 68.21 475 A 1 
ATOM 3862  C CB  . ASN A 1 475 ? 13.496  18.005  -7.433  1.00 72.54 475 A 1 
ATOM 3863  C CG  . ASN A 1 475 ? 14.432  17.596  -8.553  1.00 68.93 475 A 1 
ATOM 3864  O OD1 . ASN A 1 475 ? 15.248  18.346  -9.035  1.00 62.49 475 A 1 
ATOM 3865  N ND2 . ASN A 1 475 ? 14.294  16.382  -9.024  1.00 62.48 475 A 1 
ATOM 3866  N N   . PRO A 1 476 ? 13.671  18.505  -3.666  1.00 71.27 476 A 1 
ATOM 3867  C CA  . PRO A 1 476 ? 12.842  18.915  -2.526  1.00 67.55 476 A 1 
ATOM 3868  C C   . PRO A 1 476 ? 12.294  20.335  -2.665  1.00 66.15 476 A 1 
ATOM 3869  O O   . PRO A 1 476 ? 11.140  20.580  -2.336  1.00 61.70 476 A 1 
ATOM 3870  C CB  . PRO A 1 476 ? 13.741  18.740  -1.297  1.00 63.62 476 A 1 
ATOM 3871  C CG  . PRO A 1 476 ? 15.156  18.854  -1.857  1.00 62.56 476 A 1 
ATOM 3872  C CD  . PRO A 1 476 ? 15.028  18.228  -3.240  1.00 65.43 476 A 1 
ATOM 3873  N N   . GLU A 1 477 ? 13.054  21.271  -3.259  1.00 65.34 477 A 1 
ATOM 3874  C CA  . GLU A 1 477 ? 12.629  22.671  -3.447  1.00 62.36 477 A 1 
ATOM 3875  C C   . GLU A 1 477 ? 11.371  22.814  -4.306  1.00 61.08 477 A 1 
ATOM 3876  O O   . GLU A 1 477 ? 10.562  23.727  -4.116  1.00 55.91 477 A 1 
ATOM 3877  C CB  . GLU A 1 477 ? 13.746  23.458  -4.133  1.00 57.24 477 A 1 
ATOM 3878  C CG  . GLU A 1 477 ? 15.031  23.572  -3.310  1.00 51.28 477 A 1 
ATOM 3879  C CD  . GLU A 1 477 ? 16.119  24.378  -4.037  1.00 44.60 477 A 1 
ATOM 3880  O OE1 . GLU A 1 477 ? 17.173  24.612  -3.415  1.00 39.20 477 A 1 
ATOM 3881  O OE2 . GLU A 1 477 ? 15.900  24.723  -5.225  1.00 41.64 477 A 1 
ATOM 3882  N N   . LYS A 1 478 ? 11.160  21.924  -5.257  1.00 59.26 478 A 1 
ATOM 3883  C CA  . LYS A 1 478 ? 9.942   21.931  -6.078  1.00 57.47 478 A 1 
ATOM 3884  C C   . LYS A 1 478 ? 8.707   21.456  -5.306  1.00 56.15 478 A 1 
ATOM 3885  O O   . LYS A 1 478 ? 7.595   21.777  -5.713  1.00 52.57 478 A 1 
ATOM 3886  C CB  . LYS A 1 478 ? 10.124  21.095  -7.345  1.00 53.64 478 A 1 
ATOM 3887  C CG  . LYS A 1 478 ? 11.022  21.790  -8.370  1.00 49.11 478 A 1 
ATOM 3888  C CD  . LYS A 1 478 ? 11.036  20.983  -9.665  1.00 45.91 478 A 1 
ATOM 3889  C CE  . LYS A 1 478 ? 11.889  21.676  -10.730 1.00 40.65 478 A 1 
ATOM 3890  N NZ  . LYS A 1 478 ? 11.975  20.875  -11.964 1.00 37.45 478 A 1 
ATOM 3891  N N   . LEU A 1 479 ? 8.900   20.702  -4.242  1.00 53.20 479 A 1 
ATOM 3892  C CA  . LEU A 1 479 ? 7.823   20.284  -3.344  1.00 51.16 479 A 1 
ATOM 3893  C C   . LEU A 1 479 ? 7.382   21.439  -2.445  1.00 51.01 479 A 1 
ATOM 3894  O O   . LEU A 1 479 ? 6.178   21.622  -2.286  1.00 48.08 479 A 1 
ATOM 3895  C CB  . LEU A 1 479 ? 8.272   19.077  -2.504  1.00 46.89 479 A 1 
ATOM 3896  C CG  . LEU A 1 479 ? 8.104   17.747  -3.242  1.00 42.70 479 A 1 
ATOM 3897  C CD1 . LEU A 1 479 ? 9.047   16.708  -2.650  1.00 39.35 479 A 1 
ATOM 3898  C CD2 . LEU A 1 479 ? 6.670   17.214  -3.107  1.00 40.01 479 A 1 
ATOM 3899  N N   . GLU A 1 480 ? 8.300   22.242  -1.930  1.00 45.84 480 A 1 
ATOM 3900  C CA  . GLU A 1 480 ? 7.981   23.379  -1.052  1.00 44.46 480 A 1 
ATOM 3901  C C   . GLU A 1 480 ? 7.051   24.403  -1.719  1.00 44.76 480 A 1 
ATOM 3902  O O   . GLU A 1 480 ? 6.123   24.895  -1.091  1.00 41.74 480 A 1 
ATOM 3903  C CB  . GLU A 1 480 ? 9.259   24.083  -0.586  1.00 40.12 480 A 1 
ATOM 3904  C CG  . GLU A 1 480 ? 10.045  23.265  0.438   1.00 35.53 480 A 1 
ATOM 3905  C CD  . GLU A 1 480 ? 11.265  24.027  0.983   1.00 31.34 480 A 1 
ATOM 3906  O OE1 . GLU A 1 480 ? 11.798  23.568  2.014   1.00 26.88 480 A 1 
ATOM 3907  O OE2 . GLU A 1 480 ? 11.659  25.043  0.369   1.00 30.18 480 A 1 
ATOM 3908  N N   . LYS A 1 481 ? 7.242   24.686  -3.015  1.00 44.17 481 A 1 
ATOM 3909  C CA  . LYS A 1 481 ? 6.351   25.608  -3.743  1.00 43.09 481 A 1 
ATOM 3910  C C   . LYS A 1 481 ? 4.917   25.101  -3.901  1.00 43.54 481 A 1 
ATOM 3911  O O   . LYS A 1 481 ? 4.015   25.910  -4.094  1.00 40.88 481 A 1 
ATOM 3912  C CB  . LYS A 1 481 ? 6.924   25.953  -5.118  1.00 39.31 481 A 1 
ATOM 3913  C CG  . LYS A 1 481 ? 8.071   26.952  -5.009  1.00 35.20 481 A 1 
ATOM 3914  C CD  . LYS A 1 481 ? 8.484   27.439  -6.397  1.00 32.41 481 A 1 
ATOM 3915  C CE  . LYS A 1 481 ? 9.613   28.461  -6.244  1.00 27.82 481 A 1 
ATOM 3916  N NZ  . LYS A 1 481 ? 10.058  29.011  -7.551  1.00 25.12 481 A 1 
ATOM 3917  N N   . ARG A 1 482 ? 4.703   23.809  -3.844  1.00 43.33 482 A 1 
ATOM 3918  C CA  . ARG A 1 482 ? 3.358   23.234  -3.715  1.00 42.47 482 A 1 
ATOM 3919  C C   . ARG A 1 482 ? 3.021   23.139  -2.226  1.00 41.84 482 A 1 
ATOM 3920  O O   . ARG A 1 482 ? 2.930   22.043  -1.686  1.00 39.68 482 A 1 
ATOM 3921  C CB  . ARG A 1 482 ? 3.246   21.888  -4.449  1.00 39.34 482 A 1 
ATOM 3922  C CG  . ARG A 1 482 ? 3.264   22.042  -5.972  1.00 36.49 482 A 1 
ATOM 3923  C CD  . ARG A 1 482 ? 2.995   20.675  -6.623  1.00 34.83 482 A 1 
ATOM 3924  N NE  . ARG A 1 482 ? 2.942   20.764  -8.088  1.00 31.97 482 A 1 
ATOM 3925  C CZ  . ARG A 1 482 ? 2.572   19.791  -8.922  1.00 29.96 482 A 1 
ATOM 3926  N NH1 . ARG A 1 482 ? 2.232   18.620  -8.478  1.00 28.78 482 A 1 
ATOM 3927  N NH2 . ARG A 1 482 ? 2.545   20.002  -10.205 1.00 27.41 482 A 1 
ATOM 3928  N N   . SER A 1 483 ? 2.876   24.288  -1.583  1.00 34.65 483 A 1 
ATOM 3929  C CA  . SER A 1 483 ? 2.815   24.474  -0.129  1.00 33.14 483 A 1 
ATOM 3930  C C   . SER A 1 483 ? 1.694   23.705  0.567   1.00 34.00 483 A 1 
ATOM 3931  O O   . SER A 1 483 ? 1.896   22.611  1.072   1.00 31.84 483 A 1 
ATOM 3932  C CB  . SER A 1 483 ? 2.685   25.974  0.182   1.00 29.22 483 A 1 
ATOM 3933  O OG  . SER A 1 483 ? 1.564   26.528  -0.467  1.00 26.91 483 A 1 
ATOM 3934  N N   . ASP A 1 484 ? 0.493   24.280  0.586   1.00 32.92 484 A 1 
ATOM 3935  C CA  . ASP A 1 484 ? -0.612  23.890  1.463   1.00 31.37 484 A 1 
ATOM 3936  C C   . ASP A 1 484 ? -1.406  22.674  0.995   1.00 32.27 484 A 1 
ATOM 3937  O O   . ASP A 1 484 ? -2.355  22.259  1.670   1.00 29.92 484 A 1 
ATOM 3938  C CB  . ASP A 1 484 ? -1.605  25.064  1.604   1.00 27.22 484 A 1 
ATOM 3939  C CG  . ASP A 1 484 ? -1.097  26.219  2.451   1.00 24.16 484 A 1 
ATOM 3940  O OD1 . ASP A 1 484 ? -0.174  26.008  3.263   1.00 22.82 484 A 1 
ATOM 3941  O OD2 . ASP A 1 484 ? -1.650  27.328  2.248   1.00 21.89 484 A 1 
ATOM 3942  N N   . SER A 1 485 ? -1.097  22.118  -0.164  1.00 38.66 485 A 1 
ATOM 3943  C CA  . SER A 1 485 ? -1.680  20.825  -0.453  1.00 37.77 485 A 1 
ATOM 3944  C C   . SER A 1 485 ? -1.164  19.890  0.618   1.00 39.03 485 A 1 
ATOM 3945  O O   . SER A 1 485 ? 0.036   19.622  0.651   1.00 36.99 485 A 1 
ATOM 3946  C CB  . SER A 1 485 ? -1.362  20.322  -1.868  1.00 33.83 485 A 1 
ATOM 3947  O OG  . SER A 1 485 ? 0.016   20.106  -2.079  1.00 31.51 485 A 1 
ATOM 3948  N N   . GLU A 1 486 ? -2.063  19.434  1.485   1.00 34.12 486 A 1 
ATOM 3949  C CA  . GLU A 1 486 ? -1.817  18.354  2.433   1.00 33.16 486 A 1 
ATOM 3950  C C   . GLU A 1 486 ? -0.835  17.382  1.786   1.00 34.35 486 A 1 
ATOM 3951  O O   . GLU A 1 486 ? -1.103  16.893  0.677   1.00 32.58 486 A 1 
ATOM 3952  C CB  . GLU A 1 486 ? -3.130  17.592  2.720   1.00 29.59 486 A 1 
ATOM 3953  C CG  . GLU A 1 486 ? -4.146  18.349  3.585   1.00 26.22 486 A 1 
ATOM 3954  C CD  . GLU A 1 486 ? -5.485  17.597  3.750   1.00 23.31 486 A 1 
ATOM 3955  O OE1 . GLU A 1 486 ? -6.217  17.915  4.706   1.00 20.34 486 A 1 
ATOM 3956  O OE2 . GLU A 1 486 ? -5.797  16.732  2.894   1.00 23.31 486 A 1 
ATOM 3957  N N   . GLN A 1 487 ? 0.289   17.136  2.431   1.00 37.36 487 A 1 
ATOM 3958  C CA  . GLN A 1 487 ? 1.192   16.067  2.017   1.00 37.17 487 A 1 
ATOM 3959  C C   . GLN A 1 487 ? 0.432   14.750  2.153   1.00 39.22 487 A 1 
ATOM 3960  O O   . GLN A 1 487 ? 0.610   13.999  3.105   1.00 37.49 487 A 1 
ATOM 3961  C CB  . GLN A 1 487 ? 2.483   16.068  2.864   1.00 33.38 487 A 1 
ATOM 3962  C CG  . GLN A 1 487 ? 3.478   17.168  2.493   1.00 29.46 487 A 1 
ATOM 3963  C CD  . GLN A 1 487 ? 4.798   17.020  3.267   1.00 26.03 487 A 1 
ATOM 3964  O OE1 . GLN A 1 487 ? 4.970   16.188  4.139   1.00 25.01 487 A 1 
ATOM 3965  N NE2 . GLN A 1 487 ? 5.788   17.818  2.953   1.00 24.66 487 A 1 
ATOM 3966  N N   . SER A 1 488 ? -0.516  14.554  1.251   1.00 43.45 488 A 1 
ATOM 3967  C CA  . SER A 1 488 ? -1.426  13.443  1.293   1.00 43.30 488 A 1 
ATOM 3968  C C   . SER A 1 488 ? -0.564  12.204  1.163   1.00 46.44 488 A 1 
ATOM 3969  O O   . SER A 1 488 ? 0.080   12.002  0.133   1.00 44.17 488 A 1 
ATOM 3970  C CB  . SER A 1 488 ? -2.507  13.548  0.200   1.00 38.13 488 A 1 
ATOM 3971  O OG  . SER A 1 488 ? -1.939  13.611  -1.093  1.00 34.59 488 A 1 
ATOM 3972  N N   . SER A 1 489 ? -0.496  11.451  2.240   1.00 53.04 489 A 1 
ATOM 3973  C CA  . SER A 1 489 ? 0.233   10.198  2.273   1.00 54.27 489 A 1 
ATOM 3974  C C   . SER A 1 489 ? -0.185  9.375   1.064   1.00 58.11 489 A 1 
ATOM 3975  O O   . SER A 1 489 ? -1.386  9.258   0.779   1.00 55.85 489 A 1 
ATOM 3976  C CB  . SER A 1 489 ? -0.057  9.459   3.582   1.00 49.09 489 A 1 
ATOM 3977  O OG  . SER A 1 489 ? -1.443  9.277   3.783   1.00 45.01 489 A 1 
ATOM 3978  N N   . PHE A 1 490 ? 0.770   8.837   0.343   1.00 63.58 490 A 1 
ATOM 3979  C CA  . PHE A 1 490 ? 0.500   8.021   -0.826  1.00 65.11 490 A 1 
ATOM 3980  C C   . PHE A 1 490 ? -0.445  6.878   -0.449  1.00 66.85 490 A 1 
ATOM 3981  O O   . PHE A 1 490 ? -0.124  6.061   0.416   1.00 64.22 490 A 1 
ATOM 3982  C CB  . PHE A 1 490 ? 1.819   7.507   -1.410  1.00 62.09 490 A 1 
ATOM 3983  C CG  . PHE A 1 490 ? 1.630   6.567   -2.576  1.00 62.25 490 A 1 
ATOM 3984  C CD1 . PHE A 1 490 ? 1.761   5.178   -2.391  1.00 54.10 490 A 1 
ATOM 3985  C CD2 . PHE A 1 490 ? 1.301   7.067   -3.844  1.00 54.62 490 A 1 
ATOM 3986  C CE1 . PHE A 1 490 ? 1.576   4.301   -3.474  1.00 52.86 490 A 1 
ATOM 3987  C CE2 . PHE A 1 490 ? 1.110   6.193   -4.923  1.00 53.74 490 A 1 
ATOM 3988  C CZ  . PHE A 1 490 ? 1.246   4.809   -4.739  1.00 60.80 490 A 1 
ATOM 3989  N N   . ARG A 1 491 ? -1.611  6.843   -1.080  1.00 70.25 491 A 1 
ATOM 3990  C CA  . ARG A 1 491 ? -2.610  5.783   -0.915  1.00 71.46 491 A 1 
ATOM 3991  C C   . ARG A 1 491 ? -2.750  5.048   -2.242  1.00 73.45 491 A 1 
ATOM 3992  O O   . ARG A 1 491 ? -2.904  5.685   -3.277  1.00 70.46 491 A 1 
ATOM 3993  C CB  . ARG A 1 491 ? -3.963  6.352   -0.473  1.00 67.18 491 A 1 
ATOM 3994  C CG  . ARG A 1 491 ? -3.893  6.970   0.926   1.00 61.22 491 A 1 
ATOM 3995  C CD  . ARG A 1 491 ? -5.290  7.374   1.382   1.00 57.30 491 A 1 
ATOM 3996  N NE  . ARG A 1 491 ? -5.253  8.116   2.641   1.00 50.37 491 A 1 
ATOM 3997  C CZ  . ARG A 1 491 ? -6.304  8.550   3.315   1.00 44.62 491 A 1 
ATOM 3998  N NH1 . ARG A 1 491 ? -7.523  8.299   2.935   1.00 42.09 491 A 1 
ATOM 3999  N NH2 . ARG A 1 491 ? -6.140  9.267   4.400   1.00 38.37 491 A 1 
ATOM 4000  N N   . TYR A 1 492 ? -2.714  3.731   -2.144  1.00 76.56 492 A 1 
ATOM 4001  C CA  . TYR A 1 492 ? -2.802  2.845   -3.296  1.00 78.94 492 A 1 
ATOM 4002  C C   . TYR A 1 492 ? -3.448  1.529   -2.883  1.00 80.27 492 A 1 
ATOM 4003  O O   . TYR A 1 492 ? -3.161  1.044   -1.791  1.00 75.84 492 A 1 
ATOM 4004  C CB  . TYR A 1 492 ? -1.383  2.634   -3.832  1.00 75.53 492 A 1 
ATOM 4005  C CG  . TYR A 1 492 ? -1.363  1.998   -5.191  1.00 75.26 492 A 1 
ATOM 4006  C CD1 . TYR A 1 492 ? -1.288  0.599   -5.336  1.00 70.66 492 A 1 
ATOM 4007  C CD2 . TYR A 1 492 ? -1.470  2.822   -6.332  1.00 69.72 492 A 1 
ATOM 4008  C CE1 . TYR A 1 492 ? -1.309  0.022   -6.611  1.00 66.46 492 A 1 
ATOM 4009  C CE2 . TYR A 1 492 ? -1.498  2.253   -7.610  1.00 66.84 492 A 1 
ATOM 4010  C CZ  . TYR A 1 492 ? -1.422  0.857   -7.750  1.00 68.91 492 A 1 
ATOM 4011  O OH  . TYR A 1 492 ? -1.463  0.324   -9.002  1.00 66.02 492 A 1 
ATOM 4012  N N   . GLY A 1 493 ? -4.325  0.987   -3.716  1.00 79.16 493 A 1 
ATOM 4013  C CA  . GLY A 1 493 ? -5.007  -0.288  -3.425  1.00 80.28 493 A 1 
ATOM 4014  C C   . GLY A 1 493 ? -6.069  -0.224  -2.321  1.00 83.56 493 A 1 
ATOM 4015  O O   . GLY A 1 493 ? -6.346  -1.224  -1.661  1.00 79.75 493 A 1 
ATOM 4016  N N   . GLY A 1 494 ? -6.645  0.937   -2.082  1.00 77.66 494 A 1 
ATOM 4017  C CA  . GLY A 1 494 ? -7.765  1.103   -1.163  1.00 79.56 494 A 1 
ATOM 4018  C C   . GLY A 1 494 ? -7.470  0.669   0.277   1.00 83.58 494 A 1 
ATOM 4019  O O   . GLY A 1 494 ? -6.432  1.008   0.849   1.00 82.58 494 A 1 
ATOM 4020  N N   . PHE A 1 495 ? -8.411  -0.060  0.872   1.00 76.43 495 A 1 
ATOM 4021  C CA  . PHE A 1 495 ? -8.292  -0.523  2.260   1.00 76.73 495 A 1 
ATOM 4022  C C   . PHE A 1 495 ? -7.179  -1.565  2.437   1.00 78.95 495 A 1 
ATOM 4023  O O   . PHE A 1 495 ? -6.382  -1.455  3.366   1.00 81.39 495 A 1 
ATOM 4024  C CB  . PHE A 1 495 ? -9.652  -1.060  2.715   1.00 78.80 495 A 1 
ATOM 4025  C CG  . PHE A 1 495 ? -9.692  -1.583  4.140   1.00 81.52 495 A 1 
ATOM 4026  C CD1 . PHE A 1 495 ? -10.396 -2.768  4.430   1.00 73.97 495 A 1 
ATOM 4027  C CD2 . PHE A 1 495 ? -9.058  -0.900  5.182   1.00 72.90 495 A 1 
ATOM 4028  C CE1 . PHE A 1 495 ? -10.460 -3.258  5.742   1.00 78.51 495 A 1 
ATOM 4029  C CE2 . PHE A 1 495 ? -9.107  -1.395  6.502   1.00 78.67 495 A 1 
ATOM 4030  C CZ  . PHE A 1 495 ? -9.807  -2.573  6.781   1.00 83.99 495 A 1 
ATOM 4031  N N   . VAL A 1 496 ? -7.066  -2.514  1.515   1.00 80.89 496 A 1 
ATOM 4032  C CA  . VAL A 1 496 ? -5.973  -3.495  1.503   1.00 81.60 496 A 1 
ATOM 4033  C C   . VAL A 1 496 ? -4.621  -2.798  1.369   1.00 82.81 496 A 1 
ATOM 4034  O O   . VAL A 1 496 ? -3.688  -3.114  2.097   1.00 84.60 496 A 1 
ATOM 4035  C CB  . VAL A 1 496 ? -6.181  -4.520  0.373   1.00 81.56 496 A 1 
ATOM 4036  C CG1 . VAL A 1 496 ? -4.980  -5.454  0.236   1.00 77.38 496 A 1 
ATOM 4037  C CG2 . VAL A 1 496 ? -7.417  -5.377  0.664   1.00 80.05 496 A 1 
ATOM 4038  N N   . GLY A 1 497 ? -4.521  -1.792  0.518   1.00 81.30 497 A 1 
ATOM 4039  C CA  . GLY A 1 497 ? -3.323  -0.971  0.383   1.00 80.86 497 A 1 
ATOM 4040  C C   . GLY A 1 497 ? -2.937  -0.232  1.668   1.00 82.97 497 A 1 
ATOM 4041  O O   . GLY A 1 497 ? -1.767  -0.213  2.038   1.00 83.38 497 A 1 
ATOM 4042  N N   . ASP A 1 498 ? -3.902  0.309   2.400   1.00 81.52 498 A 1 
ATOM 4043  C CA  . ASP A 1 498 ? -3.648  0.926   3.704   1.00 81.15 498 A 1 
ATOM 4044  C C   . ASP A 1 498 ? -3.179  -0.090  4.760   1.00 80.71 498 A 1 
ATOM 4045  O O   . ASP A 1 498 ? -2.306  0.222   5.573   1.00 82.28 498 A 1 
ATOM 4046  C CB  . ASP A 1 498 ? -4.887  1.706   4.188   1.00 81.37 498 A 1 
ATOM 4047  C CG  . ASP A 1 498 ? -5.019  3.130   3.629   1.00 80.54 498 A 1 
ATOM 4048  O OD1 . ASP A 1 498 ? -3.983  3.769   3.318   1.00 75.11 498 A 1 
ATOM 4049  O OD2 . ASP A 1 498 ? -6.138  3.683   3.646   1.00 76.25 498 A 1 
ATOM 4050  N N   . ILE A 1 499 ? -3.696  -1.318  4.726   1.00 78.22 499 A 1 
ATOM 4051  C CA  . ILE A 1 499 ? -3.220  -2.419  5.578   1.00 79.37 499 A 1 
ATOM 4052  C C   . ILE A 1 499 ? -1.793  -2.831  5.196   1.00 82.42 499 A 1 
ATOM 4053  O O   . ILE A 1 499 ? -0.940  -2.960  6.073   1.00 83.89 499 A 1 
ATOM 4054  C CB  . ILE A 1 499 ? -4.198  -3.618  5.514   1.00 79.79 499 A 1 
ATOM 4055  C CG1 . ILE A 1 499 ? -5.561  -3.248  6.137   1.00 80.15 499 A 1 
ATOM 4056  C CG2 . ILE A 1 499 ? -3.611  -4.843  6.243   1.00 80.21 499 A 1 
ATOM 4057  C CD1 . ILE A 1 499 ? -6.665  -4.254  5.805   1.00 74.09 499 A 1 
ATOM 4058  N N   . HIS A 1 500 ? -1.521  -3.008  3.912   1.00 82.61 500 A 1 
ATOM 4059  C CA  . HIS A 1 500 ? -0.186  -3.334  3.411   1.00 81.40 500 A 1 
ATOM 4060  C C   . HIS A 1 500 ? 0.840   -2.303  3.878   1.00 80.33 500 A 1 
ATOM 4061  O O   . HIS A 1 500 ? 1.849   -2.659  4.485   1.00 81.89 500 A 1 
ATOM 4062  C CB  . HIS A 1 500 ? -0.226  -3.426  1.877   1.00 81.44 500 A 1 
ATOM 4063  C CG  . HIS A 1 500 ? 1.083   -3.820  1.244   1.00 79.60 500 A 1 
ATOM 4064  N ND1 . HIS A 1 500 ? 1.436   -3.595  -0.079  1.00 69.86 500 A 1 
ATOM 4065  C CD2 . HIS A 1 500 ? 2.130   -4.491  1.820   1.00 69.37 500 A 1 
ATOM 4066  C CE1 . HIS A 1 500 ? 2.660   -4.109  -0.275  1.00 69.93 500 A 1 
ATOM 4067  N NE2 . HIS A 1 500 ? 3.110   -4.654  0.860   1.00 70.93 500 A 1 
ATOM 4068  N N   . ARG A 1 501 ? 0.533   -1.039  3.717   1.00 80.03 501 A 1 
ATOM 4069  C CA  . ARG A 1 501 ? 1.345   0.083   4.192   1.00 78.02 501 A 1 
ATOM 4070  C C   . ARG A 1 501 ? 1.591   0.014   5.701   1.00 77.40 501 A 1 
ATOM 4071  O O   . ARG A 1 501 ? 2.718   0.228   6.140   1.00 78.22 501 A 1 
ATOM 4072  C CB  . ARG A 1 501 ? 0.647   1.369   3.765   1.00 77.43 501 A 1 
ATOM 4073  C CG  . ARG A 1 501 ? 1.520   2.597   3.988   1.00 70.25 501 A 1 
ATOM 4074  C CD  . ARG A 1 501 ? 0.818   3.867   3.516   1.00 67.45 501 A 1 
ATOM 4075  N NE  . ARG A 1 501 ? -0.353  4.164   4.356   1.00 59.39 501 A 1 
ATOM 4076  C CZ  . ARG A 1 501 ? -1.221  5.148   4.171   1.00 53.32 501 A 1 
ATOM 4077  N NH1 . ARG A 1 501 ? -1.088  5.995   3.202   1.00 48.18 501 A 1 
ATOM 4078  N NH2 . ARG A 1 501 ? -2.255  5.266   4.947   1.00 45.16 501 A 1 
ATOM 4079  N N   . LEU A 1 502 ? 0.586   -0.337  6.487   1.00 78.22 502 A 1 
ATOM 4080  C CA  . LEU A 1 502 ? 0.747   -0.556  7.928   1.00 76.60 502 A 1 
ATOM 4081  C C   . LEU A 1 502 ? 1.678   -1.723  8.257   1.00 76.01 502 A 1 
ATOM 4082  O O   . LEU A 1 502 ? 2.385   -1.651  9.256   1.00 77.10 502 A 1 
ATOM 4083  C CB  . LEU A 1 502 ? -0.622  -0.796  8.585   1.00 78.01 502 A 1 
ATOM 4084  C CG  . LEU A 1 502 ? -1.337  0.497   8.995   1.00 74.84 502 A 1 
ATOM 4085  C CD1 . LEU A 1 502 ? -2.801  0.193   9.295   1.00 69.18 502 A 1 
ATOM 4086  C CD2 . LEU A 1 502 ? -0.707  1.089   10.258  1.00 71.52 502 A 1 
ATOM 4087  N N   . ILE A 1 503 ? 1.695   -2.781  7.456   1.00 79.17 503 A 1 
ATOM 4088  C CA  . ILE A 1 503 ? 2.586   -3.930  7.685   1.00 77.67 503 A 1 
ATOM 4089  C C   . ILE A 1 503 ? 4.042   -3.572  7.376   1.00 77.53 503 A 1 
ATOM 4090  O O   . ILE A 1 503 ? 4.929   -3.932  8.140   1.00 75.89 503 A 1 
ATOM 4091  C CB  . ILE A 1 503 ? 2.102   -5.158  6.886   1.00 76.55 503 A 1 
ATOM 4092  C CG1 . ILE A 1 503 ? 0.737   -5.645  7.401   1.00 74.13 503 A 1 
ATOM 4093  C CG2 . ILE A 1 503 ? 3.126   -6.307  6.990   1.00 72.34 503 A 1 
ATOM 4094  C CD1 . ILE A 1 503 ? 0.016   -6.603  6.441   1.00 67.18 503 A 1 
ATOM 4095  N N   . VAL A 1 504 ? 4.291   -2.872  6.271   1.00 78.21 504 A 1 
ATOM 4096  C CA  . VAL A 1 504 ? 5.646   -2.604  5.773   1.00 73.67 504 A 1 
ATOM 4097  C C   . VAL A 1 504 ? 6.292   -1.337  6.326   1.00 70.48 504 A 1 
ATOM 4098  O O   . VAL A 1 504 ? 7.514   -1.287  6.410   1.00 67.52 504 A 1 
ATOM 4099  C CB  . VAL A 1 504 ? 5.716   -2.582  4.234   1.00 71.83 504 A 1 
ATOM 4100  C CG1 . VAL A 1 504 ? 5.227   -3.905  3.658   1.00 65.24 504 A 1 
ATOM 4101  C CG2 . VAL A 1 504 ? 4.941   -1.425  3.597   1.00 66.51 504 A 1 
ATOM 4102  N N   . SER A 1 505 ? 5.514   -0.331  6.694   1.00 72.03 505 A 1 
ATOM 4103  C CA  . SER A 1 505 ? 6.065   0.901   7.246   1.00 67.75 505 A 1 
ATOM 4104  C C   . SER A 1 505 ? 6.667   0.644   8.619   1.00 65.30 505 A 1 
ATOM 4105  O O   . SER A 1 505 ? 6.172   -0.188  9.384   1.00 61.52 505 A 1 
ATOM 4106  C CB  . SER A 1 505 ? 5.025   2.017   7.316   1.00 63.72 505 A 1 
ATOM 4107  O OG  . SER A 1 505 ? 4.063   1.781   8.320   1.00 58.08 505 A 1 
ATOM 4108  N N   . THR A 1 506 ? 7.700   1.388   8.977   1.00 58.49 506 A 1 
ATOM 4109  C CA  . THR A 1 506 ? 8.199   1.441   10.344  1.00 54.43 506 A 1 
ATOM 4110  C C   . THR A 1 506 ? 7.482   2.537   11.137  1.00 53.33 506 A 1 
ATOM 4111  O O   . THR A 1 506 ? 6.470   3.066   10.667  1.00 49.31 506 A 1 
ATOM 4112  C CB  . THR A 1 506 ? 9.725   1.543   10.339  1.00 49.31 506 A 1 
ATOM 4113  O OG1 . THR A 1 506 ? 10.128  2.533   9.435   1.00 45.85 506 A 1 
ATOM 4114  C CG2 . THR A 1 506 ? 10.301  0.192   9.891   1.00 44.47 506 A 1 
ATOM 4115  N N   . ASP A 1 507 ? 7.921   2.826   12.366  1.00 45.43 507 A 1 
ATOM 4116  C CA  . ASP A 1 507 ? 7.203   3.688   13.322  1.00 43.13 507 A 1 
ATOM 4117  C C   . ASP A 1 507 ? 6.961   5.140   12.837  1.00 43.54 507 A 1 
ATOM 4118  O O   . ASP A 1 507 ? 6.180   5.852   13.449  1.00 40.69 507 A 1 
ATOM 4119  C CB  . ASP A 1 507 ? 7.946   3.713   14.664  1.00 37.84 507 A 1 
ATOM 4120  C CG  . ASP A 1 507 ? 7.946   2.401   15.445  1.00 34.10 507 A 1 
ATOM 4121  O OD1 . ASP A 1 507 ? 7.074   1.543   15.188  1.00 31.31 507 A 1 
ATOM 4122  O OD2 . ASP A 1 507 ? 8.815   2.242   16.333  1.00 30.93 507 A 1 
ATOM 4123  N N   . GLU A 1 508 ? 7.554   5.575   11.742  1.00 40.25 508 A 1 
ATOM 4124  C CA  . GLU A 1 508 ? 7.359   6.917   11.159  1.00 39.05 508 A 1 
ATOM 4125  C C   . GLU A 1 508 ? 5.903   7.266   10.799  1.00 39.30 508 A 1 
ATOM 4126  O O   . GLU A 1 508 ? 5.615   8.409   10.454  1.00 36.89 508 A 1 
ATOM 4127  C CB  . GLU A 1 508 ? 8.208   7.080   9.893   1.00 35.43 508 A 1 
ATOM 4128  C CG  . GLU A 1 508 ? 9.704   7.265   10.165  1.00 31.72 508 A 1 
ATOM 4129  C CD  . GLU A 1 508 ? 10.460  7.686   8.910   1.00 28.66 508 A 1 
ATOM 4130  O OE1 . GLU A 1 508 ? 11.705  7.689   8.922   1.00 26.01 508 A 1 
ATOM 4131  O OE2 . GLU A 1 508 ? 9.807   8.013   7.893   1.00 26.70 508 A 1 
ATOM 4132  N N   . TYR A 1 509 ? 4.965   6.319   10.876  1.00 33.67 509 A 1 
ATOM 4133  C CA  . TYR A 1 509 ? 3.551   6.602   10.651  1.00 32.65 509 A 1 
ATOM 4134  C C   . TYR A 1 509 ? 2.894   7.466   11.725  1.00 33.59 509 A 1 
ATOM 4135  O O   . TYR A 1 509 ? 1.759   7.894   11.529  1.00 32.01 509 A 1 
ATOM 4136  C CB  . TYR A 1 509 ? 2.763   5.316   10.387  1.00 29.59 509 A 1 
ATOM 4137  C CG  . TYR A 1 509 ? 2.530   5.138   8.918   1.00 26.58 509 A 1 
ATOM 4138  C CD1 . TYR A 1 509 ? 1.506   5.856   8.275   1.00 24.34 509 A 1 
ATOM 4139  C CD2 . TYR A 1 509 ? 3.417   4.352   8.169   1.00 23.75 509 A 1 
ATOM 4140  C CE1 . TYR A 1 509 ? 1.396   5.818   6.886   1.00 22.38 509 A 1 
ATOM 4141  C CE2 . TYR A 1 509 ? 3.317   4.317   6.780   1.00 22.18 509 A 1 
ATOM 4142  C CZ  . TYR A 1 509 ? 2.320   5.073   6.133   1.00 22.41 509 A 1 
ATOM 4143  O OH  . TYR A 1 509 ? 2.295   5.102   4.779   1.00 20.76 509 A 1 
ATOM 4144  N N   . GLU A 1 510 ? 3.572   7.761   12.834  1.00 33.67 510 A 1 
ATOM 4145  C CA  . GLU A 1 510 ? 3.167   8.879   13.672  1.00 33.13 510 A 1 
ATOM 4146  C C   . GLU A 1 510 ? 3.443   10.184  12.918  1.00 33.56 510 A 1 
ATOM 4147  O O   . GLU A 1 510 ? 4.507   10.782  13.027  1.00 32.01 510 A 1 
ATOM 4148  C CB  . GLU A 1 510 ? 3.807   8.821   15.075  1.00 30.81 510 A 1 
ATOM 4149  C CG  . GLU A 1 510 ? 3.122   7.766   15.945  1.00 27.75 510 A 1 
ATOM 4150  C CD  . GLU A 1 510 ? 3.501   7.819   17.437  1.00 24.99 510 A 1 
ATOM 4151  O OE1 . GLU A 1 510 ? 2.742   7.217   18.233  1.00 23.19 510 A 1 
ATOM 4152  O OE2 . GLU A 1 510 ? 4.513   8.449   17.788  1.00 24.30 510 A 1 
ATOM 4153  N N   . GLU A 1 511 ? 2.443   10.652  12.171  1.00 32.72 511 A 1 
ATOM 4154  C CA  . GLU A 1 511 ? 2.357   12.055  11.742  1.00 31.98 511 A 1 
ATOM 4155  C C   . GLU A 1 511 ? 2.406   13.022  12.930  1.00 32.38 511 A 1 
ATOM 4156  O O   . GLU A 1 511 ? 2.736   14.187  12.757  1.00 30.87 511 A 1 
ATOM 4157  C CB  . GLU A 1 511 ? 1.019   12.307  11.009  1.00 29.81 511 A 1 
ATOM 4158  C CG  . GLU A 1 511 ? 0.980   11.821  9.563   1.00 26.87 511 A 1 
ATOM 4159  C CD  . GLU A 1 511 ? -0.371  12.112  8.863   1.00 24.28 511 A 1 
ATOM 4160  O OE1 . GLU A 1 511 ? -0.406  11.993  7.615   1.00 22.40 511 A 1 
ATOM 4161  O OE2 . GLU A 1 511 ? -1.367  12.396  9.558   1.00 23.51 511 A 1 
ATOM 4162  N N   . SER A 1 512 ? 2.053   12.566  14.129  1.00 32.65 512 A 1 
ATOM 4163  C CA  . SER A 1 512 ? 2.140   13.393  15.317  1.00 31.66 512 A 1 
ATOM 4164  C C   . SER A 1 512 ? 3.604   13.669  15.680  1.00 32.09 512 A 1 
ATOM 4165  O O   . SER A 1 512 ? 4.517   12.922  15.338  1.00 30.41 512 A 1 
ATOM 4166  C CB  . SER A 1 512 ? 1.354   12.779  16.479  1.00 28.80 512 A 1 
ATOM 4167  O OG  . SER A 1 512 ? 2.030   11.719  17.097  1.00 26.64 512 A 1 
ATOM 4168  N N   . THR A 1 513 ? 3.793   14.749  16.424  1.00 31.19 513 A 1 
ATOM 4169  C CA  . THR A 1 513 ? 5.067   15.293  16.927  1.00 30.19 513 A 1 
ATOM 4170  C C   . THR A 1 513 ? 6.022   14.294  17.582  1.00 30.78 513 A 1 
ATOM 4171  O O   . THR A 1 513 ? 7.214   14.580  17.674  1.00 28.85 513 A 1 
ATOM 4172  C CB  . THR A 1 513 ? 4.756   16.354  17.988  1.00 27.34 513 A 1 
ATOM 4173  O OG1 . THR A 1 513 ? 3.772   15.877  18.886  1.00 25.08 513 A 1 
ATOM 4174  C CG2 . THR A 1 513 ? 4.209   17.641  17.374  1.00 24.45 513 A 1 
ATOM 4175  N N   . LEU A 1 514 ? 5.539   13.157  18.040  1.00 33.59 514 A 1 
ATOM 4176  C CA  . LEU A 1 514 ? 6.350   12.063  18.544  1.00 32.91 514 A 1 
ATOM 4177  C C   . LEU A 1 514 ? 6.965   11.286  17.377  1.00 34.23 514 A 1 
ATOM 4178  O O   . LEU A 1 514 ? 6.666   10.112  17.170  1.00 32.63 514 A 1 
ATOM 4179  C CB  . LEU A 1 514 ? 5.517   11.174  19.490  1.00 29.69 514 A 1 
ATOM 4180  C CG  . LEU A 1 514 ? 5.262   11.816  20.859  1.00 26.78 514 A 1 
ATOM 4181  C CD1 . LEU A 1 514 ? 4.078   11.139  21.543  1.00 23.98 514 A 1 
ATOM 4182  C CD2 . LEU A 1 514 ? 6.484   11.671  21.765  1.00 25.20 514 A 1 
ATOM 4183  N N   . LYS A 1 515 ? 7.844   11.943  16.628  1.00 40.20 515 A 1 
ATOM 4184  C CA  . LYS A 1 515 ? 8.763   11.223  15.754  1.00 40.52 515 A 1 
ATOM 4185  C C   . LYS A 1 515 ? 9.524   10.235  16.634  1.00 41.80 515 A 1 
ATOM 4186  O O   . LYS A 1 515 ? 10.389  10.629  17.401  1.00 39.68 515 A 1 
ATOM 4187  C CB  . LYS A 1 515 ? 9.732   12.173  15.045  1.00 37.39 515 A 1 
ATOM 4188  C CG  . LYS A 1 515 ? 9.092   12.944  13.889  1.00 33.89 515 A 1 
ATOM 4189  C CD  . LYS A 1 515 ? 10.182  13.778  13.223  1.00 30.88 515 A 1 
ATOM 4190  C CE  . LYS A 1 515 ? 9.668   14.529  12.003  1.00 28.04 515 A 1 
ATOM 4191  N NZ  . LYS A 1 515 ? 10.781  15.269  11.373  1.00 25.34 515 A 1 
ATOM 4192  N N   . ASN A 1 516 ? 9.208   8.968   16.508  1.00 44.10 516 A 1 
ATOM 4193  C CA  . ASN A 1 516 ? 10.054  7.889   16.984  1.00 44.95 516 A 1 
ATOM 4194  C C   . ASN A 1 516 ? 11.256  7.747   16.032  1.00 48.14 516 A 1 
ATOM 4195  O O   . ASN A 1 516 ? 11.540  6.662   15.538  1.00 45.33 516 A 1 
ATOM 4196  C CB  . ASN A 1 516 ? 9.225   6.593   17.150  1.00 40.17 516 A 1 
ATOM 4197  C CG  . ASN A 1 516 ? 8.614   6.400   18.530  1.00 35.39 516 A 1 
ATOM 4198  O OD1 . ASN A 1 516 ? 9.115   6.835   19.551  1.00 32.21 516 A 1 
ATOM 4199  N ND2 . ASN A 1 516 ? 7.525   5.660   18.591  1.00 31.32 516 A 1 
ATOM 4200  N N   . SER A 1 517 ? 11.938  8.851   15.762  1.00 51.98 517 A 1 
ATOM 4201  C CA  . SER A 1 517 ? 13.284  8.780   15.227  1.00 53.64 517 A 1 
ATOM 4202  C C   . SER A 1 517 ? 14.181  8.179   16.300  1.00 58.30 517 A 1 
ATOM 4203  O O   . SER A 1 517 ? 14.006  8.448   17.492  1.00 55.59 517 A 1 
ATOM 4204  C CB  . SER A 1 517 ? 13.787  10.147  14.757  1.00 48.44 517 A 1 
ATOM 4205  O OG  . SER A 1 517 ? 13.661  11.150  15.736  1.00 44.45 517 A 1 
ATOM 4206  N N   . ASP A 1 518 ? 15.135  7.346   15.892  1.00 63.72 518 A 1 
ATOM 4207  C CA  . ASP A 1 518 ? 16.210  6.932   16.786  1.00 66.83 518 A 1 
ATOM 4208  C C   . ASP A 1 518 ? 16.973  8.203   17.175  1.00 70.29 518 A 1 
ATOM 4209  O O   . ASP A 1 518 ? 17.759  8.742   16.400  1.00 68.05 518 A 1 
ATOM 4210  C CB  . ASP A 1 518 ? 17.117  5.895   16.111  1.00 62.56 518 A 1 
ATOM 4211  C CG  . ASP A 1 518 ? 16.542  4.468   16.076  1.00 59.23 518 A 1 
ATOM 4212  O OD1 . ASP A 1 518 ? 15.654  4.148   16.895  1.00 54.40 518 A 1 
ATOM 4213  O OD2 . ASP A 1 518 ? 17.034  3.647   15.259  1.00 53.79 518 A 1 
ATOM 4214  N N   . ALA A 1 519 ? 16.663  8.735   18.356  1.00 72.78 519 A 1 
ATOM 4215  C CA  . ALA A 1 519 ? 17.250  9.971   18.838  1.00 75.59 519 A 1 
ATOM 4216  C C   . ALA A 1 519 ? 18.562  9.653   19.559  1.00 79.67 519 A 1 
ATOM 4217  O O   . ALA A 1 519 ? 18.560  9.242   20.717  1.00 77.36 519 A 1 
ATOM 4218  C CB  . ALA A 1 519 ? 16.237  10.717  19.707  1.00 70.18 519 A 1 
ATOM 4219  N N   . TYR A 1 520 ? 19.663  9.886   18.874  1.00 81.69 520 A 1 
ATOM 4220  C CA  . TYR A 1 520 ? 20.977  9.884   19.497  1.00 83.97 520 A 1 
ATOM 4221  C C   . TYR A 1 520 ? 21.190  11.210  20.220  1.00 85.01 520 A 1 
ATOM 4222  O O   . TYR A 1 520 ? 20.766  12.262  19.743  1.00 83.19 520 A 1 
ATOM 4223  C CB  . TYR A 1 520 ? 22.070  9.618   18.465  1.00 83.56 520 A 1 
ATOM 4224  C CG  . TYR A 1 520 ? 22.069  8.193   17.960  1.00 83.49 520 A 1 
ATOM 4225  C CD1 . TYR A 1 520 ? 22.967  7.247   18.493  1.00 73.54 520 A 1 
ATOM 4226  C CD2 . TYR A 1 520 ? 21.140  7.788   16.982  1.00 74.04 520 A 1 
ATOM 4227  C CE1 . TYR A 1 520 ? 22.947  5.913   18.060  1.00 73.13 520 A 1 
ATOM 4228  C CE2 . TYR A 1 520 ? 21.103  6.458   16.546  1.00 72.95 520 A 1 
ATOM 4229  C CZ  . TYR A 1 520 ? 22.009  5.517   17.084  1.00 81.40 520 A 1 
ATOM 4230  O OH  . TYR A 1 520 ? 21.966  4.212   16.669  1.00 79.00 520 A 1 
ATOM 4231  N N   . VAL A 1 521 ? 21.862  11.165  21.353  1.00 87.41 521 A 1 
ATOM 4232  C CA  . VAL A 1 521 ? 22.199  12.370  22.113  1.00 88.55 521 A 1 
ATOM 4233  C C   . VAL A 1 521 ? 23.699  12.415  22.327  1.00 89.68 521 A 1 
ATOM 4234  O O   . VAL A 1 521 ? 24.277  11.486  22.876  1.00 89.06 521 A 1 
ATOM 4235  C CB  . VAL A 1 521 ? 21.428  12.441  23.434  1.00 85.79 521 A 1 
ATOM 4236  C CG1 . VAL A 1 521 ? 21.831  13.662  24.260  1.00 77.30 521 A 1 
ATOM 4237  C CG2 . VAL A 1 521 ? 19.916  12.539  23.182  1.00 76.52 521 A 1 
ATOM 4238  N N   . ILE A 1 522 ? 24.303  13.508  21.925  1.00 89.44 522 A 1 
ATOM 4239  C CA  . ILE A 1 522 ? 25.687  13.857  22.248  1.00 89.48 522 A 1 
ATOM 4240  C C   . ILE A 1 522 ? 25.646  14.752  23.482  1.00 89.49 522 A 1 
ATOM 4241  O O   . ILE A 1 522 ? 24.964  15.772  23.471  1.00 88.02 522 A 1 
ATOM 4242  C CB  . ILE A 1 522 ? 26.363  14.550  21.051  1.00 89.06 522 A 1 
ATOM 4243  C CG1 . ILE A 1 522 ? 26.372  13.644  19.798  1.00 86.26 522 A 1 
ATOM 4244  C CG2 . ILE A 1 522 ? 27.792  14.964  21.421  1.00 85.46 522 A 1 
ATOM 4245  C CD1 . ILE A 1 522 ? 26.565  14.400  18.480  1.00 82.09 522 A 1 
ATOM 4246  N N   . ARG A 1 523 ? 26.358  14.380  24.520  1.00 90.54 523 A 1 
ATOM 4247  C CA  . ARG A 1 523 ? 26.422  15.142  25.770  1.00 90.01 523 A 1 
ATOM 4248  C C   . ARG A 1 523 ? 27.840  15.206  26.327  1.00 90.78 523 A 1 
ATOM 4249  O O   . ARG A 1 523 ? 28.652  14.346  25.996  1.00 90.20 523 A 1 
ATOM 4250  C CB  . ARG A 1 523 ? 25.434  14.575  26.795  1.00 88.06 523 A 1 
ATOM 4251  C CG  . ARG A 1 523 ? 25.748  13.129  27.207  1.00 85.12 523 A 1 
ATOM 4252  C CD  . ARG A 1 523 ? 25.042  12.786  28.516  1.00 84.46 523 A 1 
ATOM 4253  N NE  . ARG A 1 523 ? 25.246  11.389  28.907  1.00 83.36 523 A 1 
ATOM 4254  C CZ  . ARG A 1 523 ? 26.295  10.884  29.542  1.00 85.24 523 A 1 
ATOM 4255  N NH1 . ARG A 1 523 ? 27.331  11.584  29.886  1.00 75.09 523 A 1 
ATOM 4256  N NH2 . ARG A 1 523 ? 26.310  9.627   29.843  1.00 79.87 523 A 1 
ATOM 4257  N N   . PRO A 1 524 ? 28.157  16.175  27.203  1.00 91.80 524 A 1 
ATOM 4258  C CA  . PRO A 1 524 ? 29.423  16.190  27.919  1.00 90.93 524 A 1 
ATOM 4259  C C   . PRO A 1 524 ? 29.647  14.921  28.742  1.00 91.32 524 A 1 
ATOM 4260  O O   . PRO A 1 524 ? 28.705  14.329  29.270  1.00 89.77 524 A 1 
ATOM 4261  C CB  . PRO A 1 524 ? 29.380  17.436  28.812  1.00 89.09 524 A 1 
ATOM 4262  C CG  . PRO A 1 524 ? 28.360  18.337  28.136  1.00 86.89 524 A 1 
ATOM 4263  C CD  . PRO A 1 524 ? 27.367  17.331  27.548  1.00 88.86 524 A 1 
ATOM 4264  N N   . PHE A 1 525 ? 30.903  14.535  28.859  1.00 91.48 525 A 1 
ATOM 4265  C CA  . PHE A 1 525 ? 31.347  13.465  29.750  1.00 91.01 525 A 1 
ATOM 4266  C C   . PHE A 1 525 ? 30.995  13.785  31.208  1.00 90.78 525 A 1 
ATOM 4267  O O   . PHE A 1 525 ? 31.168  14.916  31.675  1.00 89.24 525 A 1 
ATOM 4268  C CB  . PHE A 1 525 ? 32.859  13.293  29.571  1.00 91.24 525 A 1 
ATOM 4269  C CG  . PHE A 1 525 ? 33.514  12.392  30.596  1.00 91.93 525 A 1 
ATOM 4270  C CD1 . PHE A 1 525 ? 34.148  12.945  31.721  1.00 81.00 525 A 1 
ATOM 4271  C CD2 . PHE A 1 525 ? 33.479  10.997  30.439  1.00 81.83 525 A 1 
ATOM 4272  C CE1 . PHE A 1 525 ? 34.749  12.112  32.678  1.00 82.71 525 A 1 
ATOM 4273  C CE2 . PHE A 1 525 ? 34.076  10.159  31.393  1.00 82.02 525 A 1 
ATOM 4274  C CZ  . PHE A 1 525 ? 34.714  10.715  32.515  1.00 91.25 525 A 1 
ATOM 4275  N N   . MET A 1 526 ? 30.573  12.774  31.930  1.00 90.18 526 A 1 
ATOM 4276  C CA  . MET A 1 526 ? 30.428  12.801  33.380  1.00 88.75 526 A 1 
ATOM 4277  C C   . MET A 1 526 ? 31.349  11.752  34.002  1.00 89.64 526 A 1 
ATOM 4278  O O   . MET A 1 526 ? 31.526  10.678  33.428  1.00 88.63 526 A 1 
ATOM 4279  C CB  . MET A 1 526 ? 28.971  12.539  33.781  1.00 85.98 526 A 1 
ATOM 4280  C CG  . MET A 1 526 ? 28.022  13.618  33.252  1.00 79.14 526 A 1 
ATOM 4281  S SD  . MET A 1 526 ? 26.306  13.456  33.813  1.00 75.14 526 A 1 
ATOM 4282  C CE  . MET A 1 526 ? 25.822  11.954  32.920  1.00 64.43 526 A 1 
ATOM 4283  N N   . PRO A 1 527 ? 31.894  11.974  35.203  1.00 88.79 527 A 1 
ATOM 4284  C CA  . PRO A 1 527 ? 32.794  11.000  35.849  1.00 87.46 527 A 1 
ATOM 4285  C C   . PRO A 1 527 ? 32.201  9.593   35.993  1.00 88.78 527 A 1 
ATOM 4286  O O   . PRO A 1 527 ? 32.934  8.610   35.954  1.00 87.00 527 A 1 
ATOM 4287  C CB  . PRO A 1 527 ? 33.121  11.612  37.213  1.00 85.96 527 A 1 
ATOM 4288  C CG  . PRO A 1 527 ? 32.992  13.113  36.965  1.00 84.30 527 A 1 
ATOM 4289  C CD  . PRO A 1 527 ? 31.834  13.190  35.963  1.00 87.02 527 A 1 
ATOM 4290  N N   . SER A 1 528 ? 30.881  9.481   36.124  1.00 88.62 528 A 1 
ATOM 4291  C CA  . SER A 1 528 ? 30.164  8.204   36.166  1.00 87.66 528 A 1 
ATOM 4292  C C   . SER A 1 528 ? 30.238  7.406   34.862  1.00 88.61 528 A 1 
ATOM 4293  O O   . SER A 1 528 ? 29.970  6.209   34.876  1.00 86.20 528 A 1 
ATOM 4294  C CB  . SER A 1 528 ? 28.691  8.450   36.518  1.00 85.71 528 A 1 
ATOM 4295  O OG  . SER A 1 528 ? 28.138  9.460   35.700  1.00 80.37 528 A 1 
ATOM 4296  N N   . ASP A 1 529 ? 30.607  8.031   33.735  1.00 90.38 529 A 1 
ATOM 4297  C CA  . ASP A 1 529 ? 30.709  7.359   32.447  1.00 91.04 529 A 1 
ATOM 4298  C C   . ASP A 1 529 ? 32.000  6.555   32.290  1.00 92.24 529 A 1 
ATOM 4299  O O   . ASP A 1 529 ? 32.080  5.702   31.404  1.00 91.04 529 A 1 
ATOM 4300  C CB  . ASP A 1 529 ? 30.625  8.386   31.305  1.00 90.25 529 A 1 
ATOM 4301  C CG  . ASP A 1 529 ? 29.347  9.220   31.292  1.00 89.64 529 A 1 
ATOM 4302  O OD1 . ASP A 1 529 ? 28.260  8.679   31.579  1.00 81.93 529 A 1 
ATOM 4303  O OD2 . ASP A 1 529 ? 29.419  10.407  30.917  1.00 81.77 529 A 1 
ATOM 4304  N N   . GLU A 1 530 ? 33.012  6.788   33.138  1.00 91.08 530 A 1 
ATOM 4305  C CA  . GLU A 1 530 ? 34.361  6.241   32.972  1.00 91.81 530 A 1 
ATOM 4306  C C   . GLU A 1 530 ? 34.360  4.725   32.754  1.00 91.96 530 A 1 
ATOM 4307  O O   . GLU A 1 530 ? 34.939  4.248   31.783  1.00 90.19 530 A 1 
ATOM 4308  C CB  . GLU A 1 530 ? 35.242  6.613   34.179  1.00 90.82 530 A 1 
ATOM 4309  C CG  . GLU A 1 530 ? 36.697  6.152   33.977  1.00 88.41 530 A 1 
ATOM 4310  C CD  . GLU A 1 530 ? 37.646  6.526   35.124  1.00 87.23 530 A 1 
ATOM 4311  O OE1 . GLU A 1 530 ? 38.411  5.631   35.563  1.00 79.17 530 A 1 
ATOM 4312  O OE2 . GLU A 1 530 ? 37.644  7.697   35.554  1.00 81.51 530 A 1 
ATOM 4313  N N   . GLU A 1 531 ? 33.670  3.960   33.606  1.00 91.85 531 A 1 
ATOM 4314  C CA  . GLU A 1 531 ? 33.609  2.496   33.480  1.00 91.34 531 A 1 
ATOM 4315  C C   . GLU A 1 531 ? 32.985  2.054   32.153  1.00 91.74 531 A 1 
ATOM 4316  O O   . GLU A 1 531 ? 33.482  1.143   31.492  1.00 90.03 531 A 1 
ATOM 4317  C CB  . GLU A 1 531 ? 32.813  1.898   34.647  1.00 90.17 531 A 1 
ATOM 4318  C CG  . GLU A 1 531 ? 33.662  1.695   35.915  1.00 79.51 531 A 1 
ATOM 4319  C CD  . GLU A 1 531 ? 34.796  0.662   35.720  1.00 72.07 531 A 1 
ATOM 4320  O OE1 . GLU A 1 531 ? 35.830  0.792   36.404  1.00 62.94 531 A 1 
ATOM 4321  O OE2 . GLU A 1 531 ? 34.658  -0.238  34.866  1.00 62.79 531 A 1 
ATOM 4322  N N   . THR A 1 532 ? 31.915  2.726   31.720  1.00 92.27 532 A 1 
ATOM 4323  C CA  . THR A 1 532 ? 31.228  2.387   30.469  1.00 91.57 532 A 1 
ATOM 4324  C C   . THR A 1 532 ? 32.078  2.732   29.246  1.00 92.13 532 A 1 
ATOM 4325  O O   . THR A 1 532 ? 32.108  1.970   28.279  1.00 91.06 532 A 1 
ATOM 4326  C CB  . THR A 1 532 ? 29.875  3.107   30.380  1.00 90.55 532 A 1 
ATOM 4327  O OG1 . THR A 1 532 ? 29.134  2.925   31.559  1.00 82.98 532 A 1 
ATOM 4328  C CG2 . THR A 1 532 ? 29.017  2.566   29.232  1.00 80.03 532 A 1 
ATOM 4329  N N   . LEU A 1 533 ? 32.809  3.850   29.296  1.00 92.84 533 A 1 
ATOM 4330  C CA  . LEU A 1 533 ? 33.718  4.246   28.224  1.00 93.05 533 A 1 
ATOM 4331  C C   . LEU A 1 533 ? 34.955  3.345   28.163  1.00 92.83 533 A 1 
ATOM 4332  O O   . LEU A 1 533 ? 35.405  3.011   27.065  1.00 91.86 533 A 1 
ATOM 4333  C CB  . LEU A 1 533 ? 34.123  5.714   28.393  1.00 92.94 533 A 1 
ATOM 4334  C CG  . LEU A 1 533 ? 32.985  6.741   28.245  1.00 92.06 533 A 1 
ATOM 4335  C CD1 . LEU A 1 533 ? 33.582  8.146   28.314  1.00 81.93 533 A 1 
ATOM 4336  C CD2 . LEU A 1 533 ? 32.220  6.614   26.930  1.00 82.47 533 A 1 
ATOM 4337  N N   . TYR A 1 534 ? 35.492  2.927   29.311  1.00 92.89 534 A 1 
ATOM 4338  C CA  . TYR A 1 534 ? 36.577  1.953   29.374  1.00 92.90 534 A 1 
ATOM 4339  C C   . TYR A 1 534 ? 36.154  0.606   28.792  1.00 92.60 534 A 1 
ATOM 4340  O O   . TYR A 1 534 ? 36.881  0.023   27.993  1.00 90.31 534 A 1 
ATOM 4341  C CB  . TYR A 1 534 ? 37.050  1.796   30.831  1.00 92.44 534 A 1 
ATOM 4342  C CG  . TYR A 1 534 ? 38.230  2.672   31.202  1.00 92.52 534 A 1 
ATOM 4343  C CD1 . TYR A 1 534 ? 39.428  2.082   31.658  1.00 81.45 534 A 1 
ATOM 4344  C CD2 . TYR A 1 534 ? 38.158  4.079   31.104  1.00 81.09 534 A 1 
ATOM 4345  C CE1 . TYR A 1 534 ? 40.533  2.874   32.009  1.00 81.62 534 A 1 
ATOM 4346  C CE2 . TYR A 1 534 ? 39.259  4.877   31.448  1.00 80.47 534 A 1 
ATOM 4347  C CZ  . TYR A 1 534 ? 40.442  4.271   31.904  1.00 90.69 534 A 1 
ATOM 4348  O OH  . TYR A 1 534 ? 41.518  5.042   32.244  1.00 89.49 534 A 1 
ATOM 4349  N N   . ASP A 1 535 ? 34.944  0.125   29.109  1.00 92.47 535 A 1 
ATOM 4350  C CA  . ASP A 1 535 ? 34.385  -1.113  28.564  1.00 91.14 535 A 1 
ATOM 4351  C C   . ASP A 1 535 ? 34.144  -1.000  27.047  1.00 90.82 535 A 1 
ATOM 4352  O O   . ASP A 1 535 ? 34.482  -1.911  26.287  1.00 89.31 535 A 1 
ATOM 4353  C CB  . ASP A 1 535 ? 33.099  -1.451  29.325  1.00 90.00 535 A 1 
ATOM 4354  C CG  . ASP A 1 535 ? 32.531  -2.829  28.946  1.00 81.68 535 A 1
[truncated: 575,193 more chars]
